# Supplementary material for: Preliminary exploration of the co-regulation of Alzheimer’s disease pathogenic genes by microRNAs and transcription factors
Source: Front Aging Neurosci. 2022 Dec 6;14:1069606. doi: 10.3389/fnagi.2022.1069606 (PMC9764863; doi:10.3389/fnagi.2022.1069606)
Supplement: Supplementary file 1 [file Data_Sheet_1.zip]

Archive with 7 entries (7 files):
- Supplementary Data 1.docx
- Supplementary Data 2.xlsx
- Supplementary Data 3.txt
- Supplementary Data 4.xlsx
- Supplementary Data 5.docx
- Supplementary Data 6.xlsx
- Supplementary Data 7.xlsx
