# Supplementary material for: Preliminary exploration of the co-regulation of Alzheimer’s disease pathogenic genes by microRNAs and transcription factors
Source: Front Aging Neurosci. 2022 Dec 6;14:1069606. doi: 10.3389/fnagi.2022.1069606 (PMC9764863; doi:10.3389/fnagi.2022.1069606)
Supplement: Supplementary file 1 [file Data_Sheet_1.zip › Supplementary Data 3.txt]

GRM5:
 	
>hg19_refGene_NM_001143831 range=chr11:88799151-88800150 5'pad=0 3'pad=0 strand=- repeatMasking=none
TTGCAGTCAAAGAAATACAAAAAGTAACAATGATCCCATCAGTAGACGTG
AAAATGCAAGAAGAAAGATGCCATTGTAAAACCCAACAAGGTGTGGTAGA
TACATCTCTTTTTCTTGTTGTTAAATCCTGAAGCTATCAAACAAAAACTT
ACCTTATTGACAAGGGTCTAGTGGAAAATCTAATGAGCATTAGTAATGAAA
TGCACCAGCATCAATCCCCTTGTCTGTAGTGCACTCATCTTTTAATCTTT
GACCCAGCTGCTGCAAGCACCTGGTTCCCAAAATTCAGCTAGGAAATAC
AATGGGAATAATAATCATATTACTGCAATGTCTTTCTTTTCTTTAAATTA
AGCTATGCAAGTAATTTATACCAATCGCCTTTTCAGAGGCAGAAATGAAG
TCTGCTTTTGTACTTAAAGATAACCTCAGCATAGCTGACAATCCTGGGCA
GTTATGGGGGTGGTGAAGGAAGGGAAGCAAAGTCATTTGAGAAAGTAAAG
ACATTCAACTGCCAACGAAGAATAAATTTTAACGGATGTAGGAAGAATCG
TTTGTAAGAAGTGCAGAAAATGCAAAATGGTATTATTAATAAGTAACATC
ATTAGAGGCCGTTCTTTCTAACCAGTCACACCTCTGAATCATCTCGGGCT
TCCCTGACTTCCTAGCTTTCTGTACCCTCCAGCAGTGACGCCCCTTCTCC
CAATCATTGTCAGGGGTTTCAGTGCCATAGTCAAAAAGAACCTTATTATC
TACCTGCTCCCCCAGCTTCTCTCTGAGTGACACACCACCCACGCCTCCTC
CGCACAGCTTTCCTCCTCCCATGGCTCCCAGAGGGAACGTGAGGAGCAGG
AGAGAGAGACCAAGGCTACCCTCGCCTGAACCCCGAAACGACGAGGCTTT
AAGACCCTTATTCACCCACTGAGTCTATGCCCTGGCCGTTCTGCCAACCC
CCGCCGCGCGCTGCGGGAGTATAAGCCAGCCCTGCGCTGCGCTTCCAGCT


GRIA1:
>hg19_refGene_NM_001258022 range=chr5:152870732-152871731 5'pad=0 3'pad=0 strand=+ repeatMasking=none
TTCACACACGCACACATACCCTACTCGCACTCCAGGCAAGAGCATGTGAA
ATGGAGGAACCATCGCTTTGGAGGAAAAAAAAAATCAGGCTGGAAAGGGT
GGTGGGTGTTTAAGGAGTTAACTCTATTGCTTGGTAGATGGTGCTTGATT
CCATTTTTAATGTAAGTATGTATGGTGTGTGTGTTTTCACGTGTGTGATT
ATATATTACATATGCACATATATATGTAATTGAAGGAGGCAGTGCTTTCT
CTGCTGGGGGACAGAAAAGAGACCCTCGAGAAGAAGGAGTGAGGGGTGCT
GGGTATATTGCAGCCACTGAAATAATGCCAGAAGGCCCCCACTCCAAGGC
GGGTAGGCTCCCTCTCCTGTTCTGGACTCCTCCAGCTGCCTTCTCTTTGC
TGTCTGCCATGCTGCGCTGGTGGTCTCCACTCCCCCGATCCTGGAACTTC
CTCGCCTGCCTTTTCTCCGTTCCTTCCTTGCCCCCTCCTCTTAGATTTCC
TATCCACAGAGGTCTACCTTTTACACACACAAACACACACACGTACACAT
GCTCCTTTCTCCTCCTGTTGGCTCTCCATTATCCTTGTTACTGGGCTCCA
TCCTCTCAACTTGGAGGCAGGTTTCAACATGCTGCATGCTTTTTTTGTTC
CCCATTTCCCCTTCTTAGTTGTTACACTTCTCAAAGGCCCCGCCACCCTC
CCTGTATTTCTGAGGGGACTGACAGATATTGCTACTCCTGATAATCATGA
GGGAAAGCAAAACAAACAGAAGCAATAACACCAATCACAAAGCATGTCCA
CAAGGGCTTGGGGCTTCCGTGTGACCAGCATGTCAGTGTCGTTTGTGTCC
CGGAATGAAGCAAGCTGCTGTGTTTGGAAGCATCTTCGTTGGTTTGGTTT
CTAGTCTCTCTCCCCTGGTAGGGAGATAGCTCCACTAGGGAAAGTTCGCA
TTGCTGGGAGTTTGTGCTCTTTTGTGAGTGTGTGTTTGAGGGGGGATGTG


TBP
>sp|P32085|TBP_CAEEL TATA-box-binding protein OS=Caenorhabditis elegans OX=6239 GN=tbp-1 PE=1 SV=1
MNLNSPAVSMLGGDTPAHGGPNSVLGGQGPSSILTGHGPNSVMGPNSILGPGSVLNPQSI
QPMQSQQMHSLQGSSMQMHSHLANSNLNLNINPASVGPDRNPGSVMHHNLDINPPSVAYQ
NLTVPMTPLAYSVYDRDALTHQAPASNIAATMVPATPASQLDIPMPALQNIVSTVNLGVQ
LDLKKIALHARNAEYNPKRFAAVIMRIREPRTTALIFSSGKMVCTGAKSEEASRLAARKY
ARIVQKLGFQAKFTEFMVQNMVGSCDVRFPIQLEGLCITHSQFSTYEPELFPGLIYRMVK
PRVVLLIFVSGKVVITGAKTKRDIDEAFGQIYPILKGFKK
