# Supplementary material for: Preliminary exploration of the co-regulation of Alzheimer’s disease pathogenic genes by microRNAs and transcription factors
Source: Front Aging Neurosci. 2022 Dec 6;14:1069606. doi: 10.3389/fnagi.2022.1069606 (PMC9764863; doi:10.3389/fnagi.2022.1069606)
Supplement: Supplementary file 1 [file Data_Sheet_1.zip › Supplementary Data 4.xlsx]

## Sheet: TBP-GRM5、GRIA1
the JASPAR database
TBP-GRIA1
TBP-GRM5

## Sheet: TFs-GRIA1
FOXO3	hTFtarget	hg19_refGene_NM_001258022	523	547	+	31.7632	1.89e-11	3.52e-08	ACACACACAAACACACACACGTACA
ZNF250	hTFtarget	hg19_refGene_NM_001258022	521	542	-	26.5263	4.65e-11	8.69e-08	GTGTGTGTGTTTGTGTGTGTAA
BRD4	hTFtarget	hg19_refGene_NM_001258022	523	547	+	24.013	2.63e-10	4.52e-07	ACACACACAAACACACACACGTACA
ETV4	hTFtarget	hg19_refGene_NM_001258022	522	543	+	27.241	5.29e-10	1e-06	TACACACACAAACACACACACG
FOXA1	hTFtarget	hg19_refGene_NM_001258022	522	539	+	25.5417	7.2e-10	1.38e-06	TACACACACAAACACACA
MBD3	hTFtarget	hg19_refGene_NM_001258022	528	549	-	23.4103	9.11e-10	1.63e-06	TGTGTACGTGTGTGTGTTTGTG
ZNF250	hTFtarget	hg19_refGene_NM_001258022	527	548	-	24.1974	9.36e-10	8.74e-07	GTGTACGTGTGTGTGTTTGTGT
NFATC1	hTFtarget	hg19_refGene_NM_001258022	523	542	-	26.3143	9.47e-10	1.81e-06	GTGTGTGTGTTTGTGTGTGT
BRD4	hTFtarget	hg19_refGene_NM_001258022	533	554	-	23.3718	1.04e-09	1.88e-06	GAGCATGTGTACGTGTGTGTGT
ETV4	hTFtarget	hg19_refGene_NM_001258022	528	549	+	25.8916	1.41e-09	1.33e-06	CACAAACACACACACGTACACA
ESR1	hTFtarget	hg19_refGene_NM_001258022	523	544	-	24.3947	1.46e-09	2.7e-06	ACGTGTGTGTGTTTGTGTGTGT
BCL3	hTFtarget	hg19_refGene_NM_001258022	2	16	+	24.1429	1.57e-09	2.96e-06	TCACACACGCACACA
BRD3	hTFtarget	hg19_refGene_NM_001258022	528	548	-	24.1039	1.64e-09	3.16e-06	GTGTACGTGTGTGTGTTTGTG
MBD3	hTFtarget	hg19_refGene_NM_001258022	522	543	-	22.9103	1.7e-09	1.63e-06	CGTGTGTGTGTTTGTGTGTGTA
POU5F1	hTFtarget	hg19_refGene_NM_001258022	526	550	-	22.6618	1.77e-09	3.28e-06	ATGTGTACGTGTGTGTGTTTGTGTG
FOXO3	hTFtarget	hg19_refGene_NM_001258022	525	549	+	23.1053	1.84e-09	1.72e-06	ACACACAAACACACACACGTACACA
BRD4	hTFtarget	hg19_refGene_NM_001258022	523	544	-	22.8718	2e-09	1.88e-06	ACGTGTGTGTGTTTGTGTGTGT
BRD3	hTFtarget	hg19_refGene_NM_001258022	524	544	+	25.3506	2.01e-09	3.84e-06	CACACACAAACACACACACGT
ETV4	hTFtarget	hg19_refGene_NM_001258022	528	542	+	21.3462	2.7e-09	4.94e-06	CACAAACACACACAC
POU5F1	hTFtarget	hg19_refGene_NM_001258022	522	546	-	22.1176	3.45e-09	3.28e-06	GTACGTGTGTGTGTTTGTGTGTGTA
MBD3	hTFtarget	hg19_refGene_NM_001258022	524	545	-	21.7179	6.75e-09	4.32e-06	TACGTGTGTGTGTTTGTGTGTG
DDX5	hTFtarget	hg19_refGene_NM_001258022	525	549	+	23.7532	7e-09	1.29e-05	ACACACAAACACACACACGTACACA
FOXA1	hTFtarget	hg19_refGene_NM_001258022	524	541	+	23.4167	8.32e-09	7.96e-06	CACACACAAACACACACA
WHSC1	hTFtarget	hg19_refGene_NM_001258022	526	541	+	20.5325	9.87e-09	1.91e-05	CACACAAACACACACA
FOXA1	hTFtarget	hg19_refGene_NM_001258022	3	19	-	21.4925	1.01e-08	1.66e-05	GTATGTGTGCGTGTGTG
ESR1	hTFtarget	hg19_refGene_NM_001258022	521	542	-	22.5263	1.03e-08	9.48e-06	GTGTGTGTGTTTGTGTGTGTAA
BRD3	hTFtarget	hg19_refGene_NM_001258022	3	18	+	23.0282	1.05e-08	1.92e-05	CACACACGCACACATA
EP300	hTFtarget	hg19_refGene_NM_001258022	522	537	-	22.7632	1.06e-08	2.04e-05	TGTGTTTGTGTGTGTA
FOXA1	hTFtarget	hg19_refGene_NM_001258022	534	549	+	22.2361	1.21e-08	2.33e-05	CACACACACGTACACA
ARNT	hTFtarget	hg19_refGene_NM_001258022	526	541	-	17.9176	1.27e-08	2.45e-05	TGTGTGTGTTTGTGTG
FOXK1	hTFtarget	hg19_refGene_NM_001258022	525	540	+	21.0704	1.39e-08	2.68e-05	ACACACAAACACACAC
BRD4	hTFtarget	hg19_refGene_NM_001258022	527	548	-	21.1538	1.54e-08	9.63e-06	GTGTACGTGTGTGTGTTTGTGT
ZNF250	hTFtarget	hg19_refGene_NM_001258022	519	540	-	21.5132	1.67e-08	1.04e-05	GTGTGTGTTTGTGTGTGTAAAA
FOXA1	hTFtarget	hg19_refGene_NM_001258022	522	538	-	21.0149	1.73e-08	1.66e-05	GTGTGTTTGTGTGTGTA
BRD3	hTFtarget	hg19_refGene_NM_001258022	522	542	+	22.6623	1.73e-08	1.65e-05	TACACACACAAACACACACAC
EWSR1	hTFtarget	hg19_refGene_NM_001258022	462	486	-	13.1667	1.87e-08	3.23e-05	AGGGGGCAAGGAAGGAACGGAGAAA
BRD3	hTFtarget	hg19_refGene_NM_001258022	526	541	+	22.1127	2e-08	1.92e-05	CACACAAACACACACA
MYC	hTFtarget	hg19_refGene_NM_001258022	523	538	+	22.1429	2.03e-08	1.94e-05	ACACACACAAACACAC
BCL3	hTFtarget	hg19_refGene_NM_001258022	524	539	+	19.4697	2.06e-08	2.31e-05	CACACACAAACACACA
FLI1	hTFtarget	hg19_refGene_NM_001258022	460	481	+	16.7571	2.08e-08	3.53e-05	CTTTTCTCCGTTCCTTCCTTGC
MYC	hTFtarget	hg19_refGene_NM_001258022	527	542	+	22.1	2.09e-08	1.94e-05	ACACAAACACACACAC
ETV4	hTFtarget	hg19_refGene_NM_001258022	522	536	+	19.9615	2.17e-08	1.99e-05	TACACACACAAACAC
BRD4	hTFtarget	hg19_refGene_NM_001258022	525	546	-	20.7692	2.33e-08	1.1e-05	GTACGTGTGTGTGTTTGTGTGT
KDM1A	hTFtarget	hg19_refGene_NM_001258022	534	549	-	17.6806	2.46e-08	4.62e-05	TGTGTACGTGTGTGTG
BRD3	hTFtarget	hg19_refGene_NM_001258022	3	18	+	19.7922	2.46e-08	2.43e-05	CACACACGCACACATA
ETV4	hTFtarget	hg19_refGene_NM_001258022	520	541	+	21.5783	2.52e-08	1.44e-05	TTTACACACACAAACACACACA
BRD3	hTFtarget	hg19_refGene_NM_001258022	534	549	+	19.7792	2.53e-08	2.43e-05	CACACACACGTACACA
BRD4	hTFtarget	hg19_refGene_NM_001258022	526	541	+	21.9714	2.53e-08	4.91e-05	CACACAAACACACACA
BCL3	hTFtarget	hg19_refGene_NM_001258022	534	549	+	19.2576	2.8e-08	2.31e-05	CACACACACGTACACA
RNF2	hTFtarget	hg19_refGene_NM_001258022	533	548	+	20.7143	2.84e-08	5e-05	ACACACACACGTACAC
GATA1	hTFtarget	hg19_refGene_NM_001258022	169	182	-	22.0921	2.89e-08	5.61e-05	ACACACACCATACA
ETV4	hTFtarget	hg19_refGene_NM_001258022	526	547	+	21.2771	3.04e-08	1.44e-05	CACACAAACACACACACGTACA
BCL3	hTFtarget	hg19_refGene_NM_001258022	3	19	+	21.3662	3.14e-08	6.01e-05	CACACACGCACACATAC
MYC	hTFtarget	hg19_refGene_NM_001258022	525	539	+	20.9857	3.26e-08	6.29e-05	ACACACAAACACACA
BRD3	hTFtarget	hg19_refGene_NM_001258022	534	549	+	20	3.29e-08	6.37e-05	CACACACACGTACACA
FOXO3	hTFtarget	hg19_refGene_NM_001258022	975	999	-	16.5132	3.47e-08	1.64e-05	ACATCCCCCCTCAAACACACACTCA
FOXO3	hTFtarget	hg19_refGene_NM_001258022	529	553	+	16.4737	3.53e-08	1.64e-05	ACAAACACACACACGTACACATGCT
BCL3	hTFtarget	hg19_refGene_NM_001258022	1	16	+	19.0909	3.61e-08	2.31e-05	TTCACACACGCACACA
NCOR1	hTFtarget	hg19_refGene_NM_001258022	533	551	+	21.5132	3.74e-08	7.17e-05	ACACACACACGTACACATG
FOXA1	hTFtarget	hg19_refGene_NM_001258022	534	549	-	19.5588	3.78e-08	7.26e-05	TGTGTACGTGTGTGTG
EP300	hTFtarget	hg19_refGene_NM_001258022	534	549	-	21.2105	3.95e-08	3.81e-05	TGTGTACGTGTGTGTG
FOXA1	hTFtarget	hg19_refGene_NM_001258022	522	543	+	17.0746	4.03e-08	5.31e-05	TACACACACAAACACACACACG
NCOR1	hTFtarget	hg19_refGene_NM_001258022	523	538	+	21.3553	4.16e-08	4.4e-05	ACACACACAAACACAC
KDM1A	hTFtarget	hg19_refGene_NM_001258022	526	541	+	21.0282	4.19e-08	8.07e-05	CACACAAACACACACA
POU5F1	hTFtarget	hg19_refGene_NM_001258022	530	554	-	19.8676	4.19e-08	2.65e-05	GAGCATGTGTACGTGTGTGTGTTTG
BRD3	hTFtarget	hg19_refGene_NM_001258022	530	550	+	21.3117	4.48e-08	2.86e-05	CAAACACACACACGTACACAT
POU5F1	hTFtarget	hg19_refGene_NM_001258022	534	549	+	19.8333	4.52e-08	8.7e-05	CACACACACGTACACA
NCOR1	hTFtarget	hg19_refGene_NM_001258022	533	548	+	21.25	4.57e-08	4.4e-05	ACACACACACGTACAC
NFATC1	hTFtarget	hg19_refGene_NM_001258022	3	14	+	20.8289	4.62e-08	8.99e-05	CACACACGCACA
STAT5A	hTFtarget	hg19_refGene_NM_001258022	5	16	+	20.7895	4.62e-08	8.87e-05	CACACGCACACA
HIF1A	hTFtarget	hg19_refGene_NM_001258022	534	549	+	19.6104	4.64e-08	4.18e-05	CACACACACGTACACA
FOXO3	hTFtarget	hg19_refGene_NM_001258022	526	541	+	20.5789	5.09e-08	4.29e-05	CACACAAACACACACA
FOXA1	hTFtarget	hg19_refGene_NM_001258022	528	549	+	16.8806	5.56e-08	5.31e-05	CACAAACACACACACGTACACA
FOXA1	hTFtarget	hg19_refGene_NM_001258022	207	222	+	18.1667	5.6e-08	0.000108	TACATATGCACATATA
FOXO3	hTFtarget	hg19_refGene_NM_001258022	522	537	+	20.4737	5.67e-08	4.29e-05	TACACACACAAACACA
BRCA1	hTFtarget	hg19_refGene_NM_001258022	3	20	+	19.6883	5.74e-08	7.23e-05	CACACACGCACACATACC
BRD2	hTFtarget	hg19_refGene_NM_001258022	523	543	+	20.141	6.02e-08	0.000114	ACACACACAAACACACACACG
FLI1	hTFtarget	hg19_refGene_NM_001258022	455	479	-	18.9242	6.09e-08	0.000102	AAGGAAGGAACGGAGAAAAGGCAGG
BRD3	hTFtarget	hg19_refGene_NM_001258022	522	542	-	20.4416	6.15e-08	5.93e-05	GTGTGTGTGTTTGTGTGTGTA
BCL3	hTFtarget	hg19_refGene_NM_001258022	524	539	+	18.2153	6.2e-08	0.000119	CACACACAAACACACA
FOXA1	hTFtarget	hg19_refGene_NM_001258022	535	550	-	21.0282	6.24e-08	6.56e-05	ATGTGTACGTGTGTGT
HIF1A	hTFtarget	hg19_refGene_NM_001258022	526	541	+	19.3766	6.26e-08	4.18e-05	CACACAAACACACACA
ETV4	hTFtarget	hg19_refGene_NM_001258022	530	551	+	19.9639	6.72e-08	2.15e-05	CAAACACACACACGTACACATG
SP2	hTFtarget	hg19_refGene_NM_001258022	524	543	-	20.8026	6.72e-08	7.64e-05	CGTGTGTGTGTTTGTGTGTG
BRCA1	hTFtarget	hg19_refGene_NM_001258022	531	549	+	19.9221	6.75e-08	0.000128	AAACACACACACGTACACA
FOXO3	hTFtarget	hg19_refGene_NM_001258022	524	539	+	20.2632	6.77e-08	4.29e-05	CACACACAAACACACA
HIF1A	hTFtarget	hg19_refGene_NM_001258022	3	18	+	19.2857	6.77e-08	4.18e-05	CACACACGCACACATA
ETV4	hTFtarget	hg19_refGene_NM_001258022	524	545	+	19.9398	6.82e-08	2.15e-05	CACACACAAACACACACACGTA
FOXA1	hTFtarget	hg19_refGene_NM_001258022	533	548	-	20.9155	6.83e-08	6.56e-05	GTGTACGTGTGTGTGT
FOXA1	hTFtarget	hg19_refGene_NM_001258022	526	537	+	16.1299	6.85e-08	0.000133	CACACAAACACA
BRD3	hTFtarget	hg19_refGene_NM_001258022	527	542	+	19.3636	6.97e-08	0.000134	ACACAAACACACACAC
HOXA6	hTFtarget	hg19_refGene_NM_001258022	526	541	-	20.0658	7.04e-08	8.85e-05	TGTGTGTGTTTGTGTG
EGR1	hTFtarget	hg19_refGene_NM_001258022	527	548	-	17.7564	7.1e-08	0.000134	GTGTACGTGTGTGTGTTTGTGT
FOXA1	hTFtarget	hg19_refGene_NM_001258022	524	540	-	19.6716	7.31e-08	4.14e-05	GTGTGTGTTTGTGTGTG
NFATC1	hTFtarget	hg19_refGene_NM_001258022	533	552	-	20.3714	7.35e-08	6.47e-05	GCATGTGTACGTGTGTGTGT
FOXK1	hTFtarget	hg19_refGene_NM_001258022	527	542	+	19.5634	7.37e-08	7.1e-05	ACACAAACACACACAC
EP300	hTFtarget	hg19_refGene_NM_001258022	524	539	-	20.5658	7.37e-08	4.74e-05	TGTGTGTTTGTGTGTG
FLI1	hTFtarget	hg19_refGene_NM_001258022	460	484	+	2.71429	7.57e-08	7.62e-05	CTTTTCTCCGTTCCTTCCTTGCCCC
RNF2	hTFtarget	hg19_refGene_NM_001258022	523	538	+	20.7532	7.61e-08	8.04e-05	ACACACACAAACACAC
FOXO3	hTFtarget	hg19_refGene_NM_001258022	521	545	+	14.5395	7.75e-08	2.89e-05	TTACACACACAAACACACACACGTA
SP2	hTFtarget	hg19_refGene_NM_001258022	530	549	-	20.5921	7.9e-08	7.64e-05	TGTGTACGTGTGTGTGTTTG
DDX5	hTFtarget	hg19_refGene_NM_001258022	961	985	-	20.0649	8.03e-08	7.39e-05	ACACACACTCACAAAAGAGCACAAA
BRD4	hTFtarget	hg19_refGene_NM_001258022	3	18	+	20.3571	8.53e-08	8.28e-05	CACACACGCACACATA
FOXA1	hTFtarget	hg19_refGene_NM_001258022	526	542	-	19.5075	8.62e-08	4.14e-05	GTGTGTGTGTTTGTGTG
RNF2	hTFtarget	hg19_refGene_NM_001258022	523	538	+	18.0571	8.66e-08	5e-05	ACACACACAAACACAC
FLI1	hTFtarget	hg19_refGene_NM_001258022	464	485	+	12.8143	8.89e-08	7.55e-05	TCTCCGTTCCTTCCTTGCCCCC
BRCA1	hTFtarget	hg19_refGene_NM_001258022	536	553	+	19.2338	9.04e-08	7.23e-05	CACACACGTACACATGCT
FOXK1	hTFtarget	hg19_refGene_NM_001258022	526	541	+	17.7015	9.15e-08	0.000147	CACACAAACACACACA
FLI1	hTFtarget	hg19_refGene_NM_001258022	464	488	+	2	9.17e-08	7.62e-05	TCTCCGTTCCTTCCTTGCCCCCTCC
POU5F1	hTFtarget	hg19_refGene_NM_001258022	210	224	-	18.0597	9.27e-08	0.000176	TATATATGTGCATAT
HOXA6	hTFtarget	hg19_refGene_NM_001258022	3	18	-	19.7763	9.42e-08	8.85e-05	TATGTGTGCGTGTGTG
RNF2	hTFtarget	hg19_refGene_NM_001258022	533	548	+	20.4935	9.47e-08	8.04e-05	ACACACACACGTACAC
ARNT	hTFtarget	hg19_refGene_NM_001258022	971	986	+	16.9412	9.53e-08	9.21e-05	TTTGTGAGTGTGTGTT
BRD2	hTFtarget	hg19_refGene_NM_001258022	534	549	+	20.0658	9.56e-08	0.000118	CACACACACGTACACA
KDM1A	hTFtarget	hg19_refGene_NM_001258022	3	18	+	19.9577	9.85e-08	9.49e-05	CACACACGCACACATA
RNF2	hTFtarget	hg19_refGene_NM_001258022	527	542	+	17.7143	9.86e-08	5e-05	ACACAAACACACACAC
NFATC1	hTFtarget	hg19_refGene_NM_001258022	527	546	-	19.8571	1.01e-07	6.47e-05	GTACGTGTGTGTGTTTGTGT
BRD2	hTFtarget	hg19_refGene_NM_001258022	5	16	+	18.8684	1.02e-07	0.000192	CACACGCACACA
STAT5A	hTFtarget	hg19_refGene_NM_001258022	3	14	+	19.8026	1.02e-07	0.000198	CACACACGCACA
EP300	hTFtarget	hg19_refGene_NM_001258022	3	14	+	18.6579	1.02e-07	0.000195	CACACACGCACA
EPAS1	hTFtarget	hg19_refGene_NM_001258022	3	14	+	17.6447	1.02e-07	0.000195	CACACACGCACA
BRD3	hTFtarget	hg19_refGene_NM_001258022	534	549	+	17.403	1.05e-07	0.0002	CACACACACGTACACA
RNF2	hTFtarget	hg19_refGene_NM_001258022	525	540	+	17.5571	1.07e-07	5e-05	ACACACAAACACACAC
BRCA1	hTFtarget	hg19_refGene_NM_001258022	528	545	+	19	1.13e-07	7.23e-05	CACAAACACACACACGTA
BRD2	hTFtarget	hg19_refGene_NM_001258022	525	545	+	19.4231	1.18e-07	0.000114	ACACACAAACACACACACGTA
FOXO3	hTFtarget	hg19_refGene_NM_001258022	527	551	+	13.4342	1.2e-07	3.72e-05	ACACAAACACACACACGTACACATG
NCOR1	hTFtarget	hg19_refGene_NM_001258022	523	541	+	19.8158	1.21e-07	0.000116	ACACACACAAACACACACA
BRD3	hTFtarget	hg19_refGene_NM_001258022	3	18	-	19.2468	1.21e-07	0.000234	TATGTGTGCGTGTGTG
MYC	hTFtarget	hg19_refGene_NM_001258022	4	18	+	17.4429	1.22e-07	8.04e-05	ACACACGCACACATA
BRD2	hTFtarget	hg19_refGene_NM_001258022	526	541	+	19.7895	1.23e-07	0.000118	CACACAAACACACACA
FOXO3	hTFtarget	hg19_refGene_NM_001258022	530	545	+	19.4868	1.24e-07	5.9e-05	CAAACACACACACGTA
BRD3	hTFtarget	hg19_refGene_NM_001258022	526	546	-	19.6104	1.24e-07	7.95e-05	GTACGTGTGTGTGTTTGTGTG
MYC	hTFtarget	hg19_refGene_NM_001258022	533	547	+	17.4143	1.25e-07	8.04e-05	ACACACACACGTACA
RNF2	hTFtarget	hg19_refGene_NM_001258022	527	542	+	20.0909	1.25e-07	8.04e-05	ACACAAACACACACAC
RNF2	hTFtarget	hg19_refGene_NM_001258022	4	19	+	17.0429	1.3e-07	5e-05	ACACACGCACACATAC
TP53	hTFtarget	hg19_refGene_NM_001258022	1	16	+	18.8289	1.31e-07	0.00021	TTCACACACGCACACA
ZNF280D	hTFtarget	hg19_refGene_NM_001258022	358	373	-	17	1.31e-07	0.000235	AGAACAGGAGAGGGAG
ETV4	hTFtarget	hg19_refGene_NM_001258022	973	994	-	18.8072	1.32e-07	3.58e-05	CCCCCTCAAACACACACTCACA
ERG	hTFtarget	hg19_refGene_NM_001258022	460	484	+	4.10526	1.34e-07	0.000223	CTTTTCTCCGTTCCTTCCTTGCCCC
EWSR1	hTFtarget	hg19_refGene_NM_001258022	471	489	-	15.5758	1.36e-07	0.000236	AGGAGGGGGCAAGGAAGGA
BCL3	hTFtarget	hg19_refGene_NM_001258022	524	540	+	19.5352	1.36e-07	0.000114	CACACACAAACACACAC
BRD3	hTFtarget	hg19_refGene_NM_001258022	526	546	+	19.5844	1.37e-07	6.56e-05	CACACAAACACACACACGTAC
FOXA1	hTFtarget	hg19_refGene_NM_001258022	207	224	+	19.9167	1.39e-07	8.84e-05	TACATATGCACATATATA
KLF15	database	hg19_refGene_NM_001258022	334	350	-	19.0909	1.41e-07	0.000256	GCCTTGGAGTGGGGGCC
ZNF250	hTFtarget	hg19_refGene_NM_001258022	974	995	+	19.1447	1.46e-07	6.83e-05	GTGAGTGTGTGTTTGAGGGGGG
ARNT	hTFtarget	hg19_refGene_NM_001258022	522	537	-	16.6471	1.48e-07	9.56e-05	TGTGTTTGTGTGTGTA
BRD3	hTFtarget	hg19_refGene_NM_001258022	526	541	+	18.7763	1.48e-07	0.000143	CACACAAACACACACA
FOXA1	hTFtarget	hg19_refGene_NM_001258022	536	552	-	18.9254	1.5e-07	5.74e-05	GCATGTGTACGTGTGTG
FOXA1	hTFtarget	hg19_refGene_NM_001258022	524	539	+	19.7222	1.51e-07	0.000145	CACACACAAACACACA
FOXO3	hTFtarget	hg19_refGene_NM_001258022	517	541	+	12.8421	1.51e-07	4.01e-05	CCTTTTACACACACAAACACACACA
SUZ12	hTFtarget	hg19_refGene_NM_001258022	3	19	+	19.4868	1.52e-07	0.000199	CACACACGCACACATAC
FOXA1	hTFtarget	hg19_refGene_NM_001258022	4	19	-	19.9437	1.54e-07	9.86e-05	GTATGTGTGCGTGTGT
NFATC1	hTFtarget	hg19_refGene_NM_001258022	525	544	-	19.1714	1.54e-07	7.35e-05	ACGTGTGTGTGTTTGTGTGT
FOXK1	hTFtarget	hg19_refGene_NM_001258022	973	984	+	15.8657	1.59e-07	0.000258	TGTGAGTGTGTG
FOXK1	hTFtarget	hg19_refGene_NM_001258022	5	20	+	17.2687	1.61e-07	0.000147	CACACGCACACATACC
DDX5	hTFtarget	hg19_refGene_NM_001258022	524	539	+	18.5065	1.63e-07	0.000302	CACACACAAACACACA
ETV4	hTFtarget	hg19_refGene_NM_001258022	524	538	+	18.2179	1.71e-07	9.46e-05	CACACACAAACACAC
KDM1A	hTFtarget	hg19_refGene_NM_001258022	3	14	+	18.6429	1.71e-07	0.000332	CACACACGCACA
BRD3	hTFtarget	hg19_refGene_NM_001258022	524	539	+	18.2338	1.71e-07	0.00011	CACACACAAACACACA
SUZ12	hTFtarget	hg19_refGene_NM_001258022	5	16	+	20.3553	1.71e-07	0.000332	CACACGCACACA
IRF3	hTFtarget	hg19_refGene_NM_001258022	641	665	-	19.3846	1.79e-07	0.000305	AGAAGGGGAAATGGGGAACAAAAAA
KLF4	hTFtarget	hg19_refGene_NM_001258022	3	18	+	19.3714	1.79e-07	0.000332	CACACACGCACACATA
BCL3	hTFtarget	hg19_refGene_NM_001258022	526	542	+	19.169	1.79e-07	0.000114	CACACAAACACACACAC
KDM1A	hTFtarget	hg19_refGene_NM_001258022	534	549	+	19.3099	1.83e-07	0.000118	CACACACACGTACACA
NFATC1	hTFtarget	hg19_refGene_NM_001258022	3	18	+	16.3636	1.87e-07	0.000345	CACACACGCACACATA
BRD3	hTFtarget	hg19_refGene_NM_001258022	534	554	+	19.0779	1.87e-07	7.14e-05	CACACACACGTACACATGCTC
FLI1	hTFtarget	hg19_refGene_NM_001258022	462	483	+	17.7879	1.88e-07	0.000317	TTTCTCCGTTCCTTCCTTGCCC
WHSC1	hTFtarget	hg19_refGene_NM_001258022	5	20	+	18.2338	1.94e-07	0.000188	CACACGCACACATACC
MBD3	hTFtarget	hg19_refGene_NM_001258022	530	551	-	18.3846	1.95e-07	7.87e-05	CATGTGTACGTGTGTGTGTTTG
BRD3	hTFtarget	hg19_refGene_NM_001258022	530	550	-	19.013	1.99e-07	9.62e-05	ATGTGTACGTGTGTGTGTTTG
FOXA1	hTFtarget	hg19_refGene_NM_001258022	526	541	+	17.2544	2.02e-07	0.000195	CACACAAACACACACA
EGR1	hTFtarget	hg19_refGene_NM_001258022	521	542	-	16.9103	2.03e-07	0.000192	GTGTGTGTGTTTGTGTGTGTAA
MBD3	hTFtarget	hg19_refGene_NM_001258022	176	197	+	18.3333	2.05e-07	7.87e-05	TGTGTGTGTTTTCACGTGTGTG
SUZ12	hTFtarget	hg19_refGene_NM_001258022	530	546	+	19.0526	2.07e-07	0.000199	CAAACACACACACGTAC
BRD4	hTFtarget	hg19_refGene_NM_001258022	524	539	+	19.0286	2.15e-07	0.000139	CACACACAAACACACA
TP53	hTFtarget	hg19_refGene_NM_001258022	534	549	+	18.3421	2.17e-07	0.00021	CACACACACGTACACA
BRD3	hTFtarget	hg19_refGene_NM_001258022	535	550	+	18.2597	2.18e-07	0.000209	ACACACACGTACACAT
FLI1	hTFtarget	hg19_refGene_NM_001258022	460	484	+	-18.5455	2.21e-07	0.000387	CTTTTCTCCGTTCCTTCCTTGCCCC
STAT1	hTFtarget	hg19_refGene_NM_001258022	652	663	-	14.3857	2.27e-07	0.000421	AAGGGGAAATGG
POU5F1	hTFtarget	hg19_refGene_NM_001258022	518	542	-	18.1176	2.29e-07	0.000109	GTGTGTGTGTTTGTGTGTGTAAAAG
KLF1	hTFtarget	hg19_refGene_NM_001258022	5	16	+	18.1711	2.33e-07	0.000419	CACACGCACACA
FOXK1	hTFtarget	hg19_refGene_NM_001258022	524	539	+	16.9552	2.34e-07	0.000147	CACACACAAACACACA
HOXA6	hTFtarget	hg19_refGene_NM_001258022	534	549	-	18.7368	2.39e-07	0.000149	TGTGTACGTGTGTGTG
MYC	hTFtarget	hg19_refGene_NM_001258022	2	17	+	18.9143	2.4e-07	0.00012	TCACACACGCACACAT
ETV4	hTFtarget	hg19_refGene_NM_001258022	5	19	+	17.8333	2.43e-07	9.46e-05	CACACGCACACATAC
ETV4	hTFtarget	hg19_refGene_NM_001258022	518	539	+	17.7229	2.44e-07	5.78e-05	CTTTTACACACACAAACACACA
NCOR1	hTFtarget	hg19_refGene_NM_001258022	535	550	+	19.0132	2.46e-07	0.000158	ACACACACGTACACAT
HIF1A	hTFtarget	hg19_refGene_NM_001258022	1	16	+	18.1169	2.47e-07	0.000114	TTCACACACGCACACA
FOXO3	hTFtarget	hg19_refGene_NM_001258022	176	200	-	11.5263	2.48e-07	5.78e-05	AATCACACACGTGAAAACACACACA
BRD2	hTFtarget	hg19_refGene_NM_001258022	528	547	+	18.7639	2.5e-07	0.00035	CACAAACACACACACGTACA
ZNF250	hTFtarget	hg19_refGene_NM_001258022	177	198	+	18.5	2.51e-07	9.37e-05	GTGTGTGTTTTCACGTGTGTGA
FOXO3	hTFtarget	hg19_refGene_NM_001258022	973	988	-	18.6579	2.52e-07	7.91e-05	CAAACACACACTCACA
ETV4	hTFtarget	hg19_refGene_NM_001258022	526	540	+	17.7949	2.58e-07	9.46e-05	CACACAAACACACAC
BCL3	hTFtarget	hg19_refGene_NM_001258022	526	541	+	16.9792	2.59e-07	0.000249	CACACAAACACACACA
ZNF263	hTFtarget	hg19_refGene_NM_001258022	469	490	-	18.4935	2.59e-07	0.000467	GAGGAGGGGGCAAGGAAGGAAC
MYC	hTFtarget	hg19_refGene_NM_001258022	4	19	+	18.8	2.6e-07	0.00012	ACACACGCACACATAC
FOXO3	hTFtarget	hg19_refGene_NM_001258022	528	543	+	18.6053	2.62e-07	7.91e-05	CACAAACACACACACG
MYC	hTFtarget	hg19_refGene_NM_001258022	527	541	+	15.8	2.67e-07	0.000106	ACACAAACACACACA
BCL3	hTFtarget	hg19_refGene_NM_001258022	5	21	+	18.6197	2.67e-07	0.000128	CACACGCACACATACCC
BCL3	hTFtarget	hg19_refGene_NM_001258022	535	549	+	18.9143	2.69e-07	0.000254	ACACACACGTACACA
BRD3	hTFtarget	hg19_refGene_NM_001258022	532	552	+	18.4545	2.69e-07	8.59e-05	AACACACACACGTACACATGC
BRD3	hTFtarget	hg19_refGene_NM_001258022	524	539	+	18.6479	2.72e-07	0.000175	CACACACAAACACACA
FOXK1	hTFtarget	hg19_refGene_NM_001258022	526	537	-	15.5224	2.73e-07	0.000258	TGTGTTTGTGTG
FLI1	hTFtarget	hg19_refGene_NM_001258022	463	487	-	15.8333	2.74e-07	0.000231	GAGGGGGCAAGGAAGGAACGGAGAA
MYC	hTFtarget	hg19_refGene_NM_001258022	523	537	+	15.7714	2.74e-07	0.000106	ACACACACAAACACA
AR	hTFtarget	hg19_refGene_NM_001258022	527	542	-	17.6026	2.82e-07	0.000358	GTGTGTGTGTTTGTGT
FOXA1	hTFtarget	hg19_refGene_NM_001258022	524	539	-	17.7206	2.84e-07	0.000171	TGTGTGTTTGTGTGTG
FOXO3	hTFtarget	hg19_refGene_NM_001258022	532	547	+	18.4737	2.91e-07	7.91e-05	AACACACACACGTACA
FOXO3	hTFtarget	hg19_refGene_NM_001258022	531	555	+	11.0789	2.94e-07	6.08e-05	AAACACACACACGTACACATGCTCC
BRD4	hTFtarget	hg19_refGene_NM_001258022	534	549	+	18	3.01e-07	0.00029	CACACACACGTACACA
BRD2	hTFtarget	hg19_refGene_NM_001258022	531	551	+	18.2949	3.17e-07	0.000205	AAACACACACACGTACACATG
FLI1	hTFtarget	hg19_refGene_NM_001258022	459	483	-	2.56579	3.21e-07	0.000547	GGGCAAGGAAGGAACGGAGAAAAGG
BRD7	hTFtarget	hg19_refGene_NM_001258022	521	542	+	18.7179	3.22e-07	0.000558	TTACACACACAAACACACACAC
FOXA1	hTFtarget	hg19_refGene_NM_001258022	209	224	-	17.5735	3.32e-07	0.000171	TATATATGTGCATATG
POU5F1	hTFtarget	hg19_refGene_NM_001258022	524	548	-	17.6912	3.38e-07	0.000128	GTGTACGTGTGTGTGTTTGTGTGTG
BRD4	hTFtarget	hg19_refGene_NM_001258022	524	539	+	17.859	3.42e-07	0.00029	CACACACAAACACACA
TRIM28	hTFtarget	hg19_refGene_NM_001258022	383	394	-	16.9474	3.42e-07	0.000665	AGAAGGCAGCTG
FOXA1	hTFtarget	hg19_refGene_NM_001258022	525	540	-	18.8451	3.43e-07	0.000165	GTGTGTGTTTGTGTGT
BRD4	hTFtarget	hg19_refGene_NM_001258022	529	550	-	17.9487	3.52e-07	0.000133	ATGTGTACGTGTGTGTGTTTGT
FOXA1	hTFtarget	hg19_refGene_NM_001258022	3	18	-	17.5147	3.56e-07	0.000171	TATGTGTGCGTGTGTG
KDM5B	hTFtarget	hg19_refGene_NM_001258022	469	493	-	18.4103	3.59e-07	0.000604	TAAGAGGAGGGGGCAAGGAAGGAAC
FLI1	hTFtarget	hg19_refGene_NM_001258022	458	479	+	16.4848	3.62e-07	0.000317	GCCTTTTCTCCGTTCCTTCCTT
BRD2	hTFtarget	hg19_refGene_NM_001258022	522	541	+	18.2778	3.65e-07	0.00035	TACACACACAAACACACACA
ZNF263	database	hg19_refGene_NM_001258022	471	491	-	18.0816	3.67e-07	0.000665	AGAGGAGGGGGCAAGGAAGGA
BRD2	hTFtarget	hg19_refGene_NM_001258022	535	549	+	17.8	3.67e-07	0.00041	ACACACACGTACACA
FOXA1	hTFtarget	hg19_refGene_NM_001258022	526	540	+	18.6234	3.69e-07	0.000321	CACACAAACACACAC
FOXO3	hTFtarget	hg19_refGene_NM_001258022	5	20	+	18.1842	3.71e-07	8.82e-05	CACACGCACACATACC
FOXA1	hTFtarget	hg19_refGene_NM_001258022	534	550	-	17.8955	3.75e-07	0.00012	ATGTGTACGTGTGTGTG
FOXA1	hTFtarget	hg19_refGene_NM_001258022	534	551	+	18.3194	3.86e-07	0.000177	CACACACACGTACACATG
NCOR1	hTFtarget	hg19_refGene_NM_001258022	521	539	+	17.9737	3.88e-07	0.000248	TTACACACACAAACACACA
FOXA1	hTFtarget	hg19_refGene_NM_001258022	3	18	+	16.7018	3.93e-07	0.000252	CACACACGCACACATA
MBD3	hTFtarget	hg19_refGene_NM_001258022	174	195	+	17.6026	3.93e-07	0.000126	GGTGTGTGTGTTTTCACGTGTG
STAT5A	hTFtarget	hg19_refGene_NM_001258022	973	984	-	18.4868	3.98e-07	0.000385	CACACACTCACA
FOXK1	hTFtarget	hg19_refGene_NM_001258022	5	16	-	15.3134	4.04e-07	0.000258	TGTGTGCGTGTG
HOXA6	hTFtarget	hg19_refGene_NM_001258022	5	20	-	18.0658	4.1e-07	0.000192	GGTATGTGTGCGTGTG
POU5F1	hTFtarget	hg19_refGene_NM_001258022	524	539	+	17.6061	4.13e-07	0.000302	CACACACAAACACACA
FOXA1	hTFtarget	hg19_refGene_NM_001258022	530	541	+	15.7922	4.16e-07	0.000404	CAAACACACACA
BCL3	hTFtarget	hg19_refGene_NM_001258022	536	552	+	17.9859	4.2e-07	0.000161	CACACACGTACACATGC
FOXA1	hTFtarget	hg19_refGene_NM_001258022	3	18	+	18.4167	4.21e-07	0.00027	CACACACGCACACATA
BRD2	hTFtarget	hg19_refGene_NM_001258022	527	541	+	17.6286	4.24e-07	0.00041	ACACAAACACACACA
FOXA1	hTFtarget	hg19_refGene_NM_001258022	536	550	+	18.4545	4.33e-07	0.000321	CACACACGTACACAT
ETV4	hTFtarget	hg19_refGene_NM_001258022	1	22	+	16.6747	4.34e-07	9.13e-05	TTCACACACGCACACATACCCT
BRD4	hTFtarget	hg19_refGene_NM_001258022	3	18	+	17.5641	4.5e-07	0.00029	CACACACGCACACATA
BRD2	hTFtarget	hg19_refGene_NM_001258022	524	539	+	18.1842	4.55e-07	0.000291	CACACACAAACACACA
MYC	hTFtarget	hg19_refGene_NM_001258022	529	543	+	14.2857	4.61e-07	0.000142	ACAAACACACACACG
FLI1	hTFtarget	hg19_refGene_NM_001258022	460	477	-	7.5303	4.63e-07	0.000424	GGAAGGAACGGAGAAAAG
FOXA1	hTFtarget	hg19_refGene_NM_001258022	3	20	+	18.0139	4.63e-07	0.000177	CACACACGCACACATACC
TP53	hTFtarget	hg19_refGene_NM_001258022	350	371	-	17.8205	4.69e-07	0.000851	AACAGGAGAGGGAGCCTACCCG
BRCA1	hTFtarget	hg19_refGene_NM_001258022	526	543	+	17.4286	4.7e-07	0.000193	CACACAAACACACACACG
AR	hTFtarget	hg19_refGene_NM_001258022	523	538	-	17.1667	4.7e-07	0.000358	GTGTGTTTGTGTGTGT
NCOR1	hTFtarget	hg19_refGene_NM_001258022	5	20	-	17.4342	4.75e-07	0.000539	GGTATGTGTGCGTGTG
IRF3	hTFtarget	hg19_refGene_NM_001258022	455	479	-	17.9359	4.76e-07	0.000369	AAGGAAGGAACGGAGAAAAGGCAGG
WHSC1	hTFtarget	hg19_refGene_NM_001258022	534	549	+	17.3636	4.83e-07	0.000311	CACACACACGTACACA
ERG	hTFtarget	hg19_refGene_NM_001258022	468	492	+	-0.855263	4.83e-07	0.000364	CGTTCCTTCCTTGCCCCCTCCTCTT
FLI1	hTFtarget	hg19_refGene_NM_001258022	468	485	-	7.37879	4.85e-07	0.000424	GGGGGCAAGGAAGGAACG
FOXA1	hTFtarget	hg19_refGene_NM_001258022	534	548	+	18.2727	4.98e-07	0.000321	CACACACACGTACAC
BCL3	hTFtarget	hg19_refGene_NM_001258022	4	18	+	17.9857	5.03e-07	0.000316	ACACACGCACACATA
BRCA1	hTFtarget	hg19_refGene_NM_001258022	522	539	+	17.3506	5.03e-07	0.000193	TACACACACAAACACACA
BRD4	hTFtarget	hg19_refGene_NM_001258022	529	553	+	17.8442	5.05e-07	0.000391	ACAAACACACACACGTACACATGCT
MBD3	hTFtarget	hg19_refGene_NM_001258022	973	994	+	17.2949	5.12e-07	0.000141	TGTGAGTGTGTGTTTGAGGGGG
MYC	hTFtarget	hg19_refGene_NM_001258022	971	985	-	13.9714	5.17e-07	0.000142	ACACACACTCACAAA
FOXA1	hTFtarget	hg19_refGene_NM_001258022	5	20	-	17.1324	5.2e-07	0.0002	GGTATGTGTGCGTGTG
HOXA6	hTFtarget	hg19_refGene_NM_001258022	522	537	-	17.7632	5.22e-07	0.000196	TGTGTTTGTGTGTGTA
FOXK1	hTFtarget	hg19_refGene_NM_001258022	534	549	+	16.2687	5.25e-07	0.000249	CACACACACGTACACA
BRD3	hTFtarget	hg19_refGene_NM_001258022	524	539	+	17.5526	5.27e-07	0.00034	CACACACAAACACACA
KDM1A	hTFtarget	hg19_refGene_NM_001258022	538	549	+	17.5	5.28e-07	0.000459	CACACGTACACA
POU5F1	hTFtarget	hg19_refGene_NM_001258022	522	537	+	17.3333	5.28e-07	0.000302	TACACACACAAACACA
POU5F1	hTFtarget	hg19_refGene_NM_001258022	173	197	+	17.1765	5.33e-07	0.000169	TGGTGTGTGTGTTTTCACGTGTGTG
BRD2	hTFtarget	hg19_refGene_NM_001258022	527	547	+	17.641	5.43e-07	0.000263	ACACAAACACACACACGTACA
BRD3	hTFtarget	hg19_refGene_NM_001258022	1	16	+	16.0149	5.44e-07	0.000302	TTCACACACGCACACA
FOXO3	hTFtarget	hg19_refGene_NM_001258022	973	997	-	9.36842	5.49e-07	9.92e-05	ATCCCCCCTCAAACACACACTCACA
SUZ12	hTFtarget	hg19_refGene_NM_001258022	538	549	+	17.8289	5.5e-07	0.000534	CACACGTACACA
NFATC1	hTFtarget	hg19_refGene_NM_001258022	973	984	-	17.8553	5.62e-07	0.000548	CACACACTCACA
KLF15	database	hg19_refGene_NM_001258022	427	440	-	16.8073	5.63e-07	0.00103	GATCGGGGGAGTGG
NCOR1	hTFtarget	hg19_refGene_NM_001258022	526	541	-	17.25	5.67e-07	0.000539	TGTGTGTGTTTGTGTG
FOXA1	hTFtarget	hg19_refGene_NM_001258022	532	548	-	17.403	5.7e-07	0.000157	GTGTACGTGTGTGTGTT
HOXA6	hTFtarget	hg19_refGene_NM_001258022	3	13	+	16.9868	5.78e-07	0.000711	CACACACGCAC
BCL3	hTFtarget	hg19_refGene_NM_001258022	526	541	+	16.5303	5.83e-07	0.000279	CACACAAACACACACA
FOXO3	hTFtarget	hg19_refGene_NM_001258022	519	543	+	9.18421	5.86e-07	9.92e-05	TTTTACACACACAAACACACACACG
EP300	hTFtarget	hg19_refGene_NM_001258022	3	18	-	17.7237	5.94e-07	0.000287	TATGTGTGCGTGTGTG
AR	hTFtarget	hg19_refGene_NM_001258022	4	19	-	16.9487	5.98e-07	0.000358	GTATGTGTGCGTGTGT
FOXA1	hTFtarget	hg19_refGene_NM_001258022	524	545	+	15.2537	5.99e-07	0.000382	CACACACAAACACACACACGTA
BCL3	hTFtarget	hg19_refGene_NM_001258022	538	553	+	16.2014	6.05e-07	0.000299	CACACGTACACATGCT
KLF4	hTFtarget	hg19_refGene_NM_001258022	524	545	-	16.9859	6.06e-07	0.000811	TACGTGTGTGTGTTTGTGTGTG
EWSR1	hTFtarget	hg19_refGene_NM_001258022	466	481	-	16.4571	6.08e-07	0.00106	GCAAGGAAGGAACGGA
BRD3	hTFtarget	hg19_refGene_NM_001258022	524	539	+	15.9104	6.15e-07	0.000302	CACACACAAACACACA
FOXK1	hTFtarget	hg19_refGene_NM_001258022	523	538	+	17.338	6.17e-07	0.000353	ACACACACAAACACAC
ZNF384	hTFtarget	hg19_refGene_NM_001258022	678	702	+	17.0964	6.21e-07	0.00108	TTCTCAAAGGCCCCGCCACCCTCCC
BCL3	hTFtarget	hg19_refGene_NM_001258022	5	20	+	16.1667	6.24e-07	0.000299	CACACGCACACATACC
POU5F1	hTFtarget	hg19_refGene_NM_001258022	526	541	+	17.1061	6.28e-07	0.000302	CACACAAACACACACA
BRD3	hTFtarget	hg19_refGene_NM_001258022	528	543	+	15.8806	6.36e-07	0.000302	CACAAACACACACACG
FLI1	hTFtarget	hg19_refGene_NM_001258022	473	488	+	17.0921	6.5e-07	0.00115	CTTCCTTGCCCCCTCC
ERG	hTFtarget	hg19_refGene_NM_001258022	456	480	+	-2.07895	6.55e-07	0.000364	CTGCCTTTTCTCCGTTCCTTCCTTG
BCL3	hTFtarget	hg19_refGene_NM_001258022	528	544	+	17.338	6.57e-07	0.00021	CACAAACACACACACGT
EP300	hTFtarget	hg19_refGene_NM_001258022	526	541	+	16.3803	6.58e-07	0.00118	CACACAAACACACACA
STAT5A	hTFtarget	hg19_refGene_NM_001258022	3	14	+	18.0132	6.62e-07	0.000628	CACACACGCACA
BRD3	hTFtarget	hg19_refGene_NM_001258022	175	195	-	16.8312	6.65e-07	0.000182	CACACGTGAAAACACACACAC
FOXA1	hTFtarget	hg19_refGene_NM_001258022	526	543	+	17.3889	6.66e-07	0.000212	CACACAAACACACACACG
EP300	hTFtarget	hg19_refGene_NM_001258022	5	16	+	17.3553	6.74e-07	0.000643	CACACGCACACA
MYC	hTFtarget	hg19_refGene_NM_001258022	535	550	+	17.3429	6.79e-07	0.000252	ACACACACGTACACAT
FOXK1	hTFtarget	hg19_refGene_NM_001258022	5	16	+	14.6814	6.84e-07	0.0013	CACACGCACACA
BRD4	hTFtarget	hg19_refGene_NM_001258022	750	774	+	17.4805	6.84e-07	0.000391	AGGGAAAGCAAAACAAACAGAAGCA
DDX5	hTFtarget	hg19_refGene_NM_001258022	526	541	+	17	6.9e-07	0.000639	CACACAAACACACACA
EP300	hTFtarget	hg19_refGene_NM_001258022	5	16	+	16.1818	6.9e-07	0.00134	CACACGCACACA
IRF3	hTFtarget	hg19_refGene_NM_001258022	642	666	-	17.3333	6.96e-07	0.000369	AAGAAGGGGAAATGGGGAACAAAAA
FOXA1	hTFtarget	hg19_refGene_NM_001258022	3	14	+	15.6753	7.01e-07	0.000453	CACACACGCACA
KDM1A	hTFtarget	hg19_refGene_NM_001258022	536	547	+	17	7.09e-07	0.000459	CACACACGTACA
WHSC1	hTFtarget	hg19_refGene_NM_001258022	973	988	-	16.9481	7.15e-07	0.000345	CAAACACACACTCACA
NCOR1	hTFtarget	hg19_refGene_NM_001258022	525	543	+	16.9342	7.17e-07	0.000343	ACACACAAACACACACACG
ZNF250	hTFtarget	hg19_refGene_NM_001258022	970	991	+	17.1579	7.26e-07	0.000204	TTTTGTGAGTGTGTGTTTGAGG
EP300	hTFtarget	hg19_refGene_NM_001258022	971	987	-	14.5263	7.3e-07	0.00142	AAACACACACTCACAAA
FOXA1	hTFtarget	hg19_refGene_NM_001258022	534	548	+	17.1923	7.33e-07	0.000991	CACACACACGTACAC
BRD3	hTFtarget	hg19_refGene_NM_001258022	536	551	+	17.0704	7.34e-07	0.000353	CACACACGTACACATG
FOXA1	hTFtarget	hg19_refGene_NM_001258022	5	19	+	17.6753	7.4e-07	0.000339	CACACGCACACATAC
FOXA1	hTFtarget	hg19_refGene_NM_001258022	5	21	-	17.0597	7.55e-07	0.000181	GGGTATGTGTGCGTGTG
FOXA1	hTFtarget	hg19_refGene_NM_001258022	526	541	-	16.7206	7.55e-07	0.000242	TGTGTGTGTTTGTGTG
HIF1A	hTFtarget	hg19_refGene_NM_001258022	522	537	+	16.974	7.58e-07	0.000245	TACACACACAAACACA
EWSR1	hTFtarget	hg19_refGene_NM_001258022	458	482	-	1.80303	7.62e-07	0.000658	GGCAAGGAAGGAACGGAGAAAAGGC
ZNF250	hTFtarget	hg19_refGene_NM_001258022	517	538	-	17.0921	7.64e-07	0.000204	GTGTGTTTGTGTGTGTAAAAGG
FLI1	hTFtarget	hg19_refGene_NM_001258022	455	479	-	-0.618421	7.69e-07	0.000547	AAGGAAGGAACGGAGAAAAGGCAGG
NFE4	database	hg19_refGene_NM_001258022	358	369	+	16.7213	7.75e-07	0.00143	CTCCCTCTCCTG
EPAS1	hTFtarget	hg19_refGene_NM_001258022	973	984	-	16.3158	7.76e-07	0.00074	CACACACTCACA
PPARD/PPARG	hTFtarget	hg19_refGene_NM_001258022	973	984	-	15.2105	7.84e-07	0.00148	CACACACTCACA
HIF1A	hTFtarget	hg19_refGene_NM_001258022	7	22	+	16.9221	7.96e-07	0.000245	CACGCACACATACCCT
BRD4	hTFtarget	hg19_refGene_NM_001258022	535	550	+	16.3452	8.05e-07	0.00136	ACACACACGTACACAT
IKZF1	hTFtarget	hg19_refGene_NM_001258022	472	487	+	15.1364	8.15e-07	0.00154	CCTTCCTTGCCCCCTC
ERG	hTFtarget	hg19_refGene_NM_001258022	464	479	+	17.4342	8.15e-07	0.00143	TCTCCGTTCCTTCCTT
NCOR1	hTFtarget	hg19_refGene_NM_001258022	4	19	+	17.1842	8.23e-07	0.000396	ACACACGCACACATAC
POU5F1	hTFtarget	hg19_refGene_NM_001258022	6	20	-	16.1642	8.26e-07	0.000783	GGTATGTGTGCGTGT
BRD4	hTFtarget	hg19_refGene_NM_001258022	534	549	+	16.8714	8.4e-07	0.000408	CACACACACGTACACA
DDX5	hTFtarget	hg19_refGene_NM_001258022	523	547	+	15.9351	8.41e-07	0.000516	ACACACACAAACACACACACGTACA
FLI1	hTFtarget	hg19_refGene_NM_001258022	464	479	-	16.7724	8.42e-07	0.00153	AAGGAAGGAACGGAGA
KLF1	hTFtarget	hg19_refGene_NM_001258022	3	14	+	16.9342	8.42e-07	0.000759	CACACACGCACA
E2F4	hTFtarget	hg19_refGene_NM_001258022	687	698	-	17.2632	8.52e-07	0.00158	GGGTGGCGGGGC
FOXK1	hTFtarget	hg19_refGene_NM_001258022	533	548	+	16.9296	8.69e-07	0.000353	ACACACACACGTACAC
FLI1	hTFtarget	hg19_refGene_NM_001258022	467	491	-	13.2576	8.78e-07	0.000493	AGAGGAGGGGGCAAGGAAGGAACGG
POU5F1	hTFtarget	hg19_refGene_NM_001258022	3	14	+	16.5224	8.81e-07	0.00121	CACACACGCACA
ARNT	hTFtarget	hg19_refGene_NM_001258022	532	547	-	15.4118	8.83e-07	0.000427	TGTACGTGTGTGTGTT
BRD4	hTFtarget	hg19_refGene_NM_001258022	688	703	+	17.0395	8.86e-07	0.00159	CCCCGCCACCCTCCCT
FOXA1	hTFtarget	hg19_refGene_NM_001258022	524	538	+	17.4286	8.95e-07	0.000339	CACACACAAACACAC
ERG	hTFtarget	hg19_refGene_NM_001258022	464	488	+	-3.40789	9.04e-07	0.000377	TCTCCGTTCCTTCCTTGCCCCCTCC
FOXA1	hTFtarget	hg19_refGene_NM_001258022	530	541	+	15.791	9.11e-07	0.0017	CAAACACACACA
BRD2	hTFtarget	hg19_refGene_NM_001258022	5	17	+	17.2368	9.12e-07	0.00154	CACACGCACACAT
HOXA6	hTFtarget	hg19_refGene_NM_001258022	5	15	+	16.3684	9.14e-07	0.000711	CACACGCACAC
FOXK1	hTFtarget	hg19_refGene_NM_001258022	6	21	+	16.8592	9.15e-07	0.000353	ACACGCACACATACCC
FLI1	hTFtarget	hg19_refGene_NM_001258022	464	488	+	-26.2121	9.28e-07	0.00081	TCTCCGTTCCTTCCTTGCCCCCTCC
EWSR1	hTFtarget	hg19_refGene_NM_001258022	459	477	-	10.3333	9.6e-07	0.000836	GGAAGGAACGGAGAAAAGG
KLF4	hTFtarget	hg19_refGene_NM_001258022	522	543	-	16.1268	9.61e-07	0.000811	CGTGTGTGTGTTTGTGTGTGTA
POU5F1	hTFtarget	hg19_refGene_NM_001258022	534	558	-	16.4853	9.61e-07	0.000261	AAAGGAGCATGTGTACGTGTGTGTG
SUZ12	hTFtarget	hg19_refGene_NM_001258022	534	550	+	16.8026	9.61e-07	0.000605	CACACACACGTACACAT
FLI1	hTFtarget	hg19_refGene_NM_001258022	467	491	-	-1.46053	9.62e-07	0.000547	AGAGGAGGGGGCAAGGAAGGAACGG
BRD4	hTFtarget	hg19_refGene_NM_001258022	963	987	-	17.039	9.74e-07	0.000418	AAACACACACTCACAAAAGAGCACA
BRD7	hTFtarget	hg19_refGene_NM_001258022	527	548	+	17.0513	9.77e-07	0.000848	ACACAAACACACACACGTACAC
STAT5A	hTFtarget	hg19_refGene_NM_001258022	973	984	-	17.5658	9.81e-07	0.000628	CACACACTCACA
FOXA1	hTFtarget	hg19_refGene_NM_001258022	536	551	+	17.125	1.02e-06	0.00049	CACACACGTACACATG
ESR1	hTFtarget	hg19_refGene_NM_001258022	970	991	+	16.7763	1.04e-06	0.000527	TTTTGTGAGTGTGTGTTTGAGG
FOXA1	hTFtarget	hg19_refGene_NM_001258022	3	17	+	17.2078	1.05e-06	0.000339	CACACACGCACACAT
IRF3	hTFtarget	hg19_refGene_NM_001258022	640	664	-	16.6538	1.05e-06	0.000369	GAAGGGGAAATGGGGAACAAAAAAA
BCL3	hTFtarget	hg19_refGene_NM_001258022	3	18	+	15.6528	1.05e-06	0.000337	CACACACGCACACATA
BCL3	hTFtarget	hg19_refGene_NM_001258022	973	988	-	15.6528	1.05e-06	0.000337	CAAACACACACTCACA
SUZ12	hTFtarget	hg19_refGene_NM_001258022	3	14	+	17.1579	1.06e-06	0.00206	CACACACGCACA
FLI1	hTFtarget	hg19_refGene_NM_001258022	468	489	+	5.21429	1.07e-06	0.000605	CGTTCCTTCCTTGCCCCCTCCT
FOXO3	hTFtarget	hg19_refGene_NM_001258022	959	983	-	7.48684	1.07e-06	0.000165	ACACACTCACAAAAGAGCACAAACT
FLI1	hTFtarget	hg19_refGene_NM_001258022	468	479	-	15.1324	1.08e-06	0.00207	AAGGAAGGAACG
EWSR1	hTFtarget	hg19_refGene_NM_001258022	461	480	-	14.4839	1.08e-06	0.00096	CAAGGAAGGAACGGAGAAAA
EWSR1	hTFtarget	hg19_refGene_NM_001258022	469	488	-	14.4677	1.08e-06	0.00096	GGAGGGGGCAAGGAAGGAAC
IRF3	hTFtarget	hg19_refGene_NM_001258022	635	659	-	16.6026	1.08e-06	0.000369	GGAAATGGGGAACAAAAAAAGCATG
NFATC1	hTFtarget	hg19_refGene_NM_001258022	519	538	-	15.6714	1.09e-06	0.000416	GTGTGTTTGTGTGTGTAAAA
BRD3	hTFtarget	hg19_refGene_NM_001258022	526	541	-	16.8182	1.09e-06	0.00105	TGTGTGTGTTTGTGTG
TAF1	hTFtarget	hg19_refGene_NM_001258022	377	400	-	16.6579	1.1e-06	0.00188	GCAAAGAGAAGGCAGCTGGAGGAG
AR	hTFtarget	hg19_refGene_NM_001258022	525	540	-	16.3718	1.1e-06	0.000496	GTGTGTGTTTGTGTGT
HOXA6	hTFtarget	hg19_refGene_NM_001258022	974	984	-	16.1579	1.12e-06	0.000711	CACACACTCAC
MYC	hTFtarget	hg19_refGene_NM_001258022	6	21	+	16.5286	1.12e-06	0.000346	ACACGCACACATACCC
BRD4	hTFtarget	hg19_refGene_NM_001258022	526	541	+	16.5641	1.13e-06	0.000547	CACACAAACACACACA
FOXA1	hTFtarget	hg19_refGene_NM_001258022	532	549	+	16.4028	1.15e-06	0.000291	AACACACACACGTACACA
ASCL1	hTFtarget	hg19_refGene_NM_001258022	379	390	+	16.5758	1.15e-06	0.00214	CCTCCAGCTGCC
MYC	hTFtarget	hg19_refGene_NM_001258022	531	545	+	11.4286	1.17e-06	0.000283	AAACACACACACGTA
RNF2	hTFtarget	hg19_refGene_NM_001258022	4	15	+	16.7887	1.17e-06	0.00226	ACACACGCACAC
TBP	hTFtarget	hg19_refGene_NM_001258022	686	697	+	16.8947	1.17e-06	0.00217	GGCCCCGCCACC
ESR1	hTFtarget	hg19_refGene_NM_001258022	529	550	-	16.5921	1.18e-06	0.000527	ATGTGTACGTGTGTGTGTTTGT
KDM1A	hTFtarget	hg19_refGene_NM_001258022	5	16	+	16.5857	1.19e-06	0.000577	CACACGCACACA
ZNF250	hTFtarget	hg19_refGene_NM_001258022	175	196	+	16.5	1.19e-06	0.000277	GTGTGTGTGTTTTCACGTGTGT
ETV4	hTFtarget	hg19_refGene_NM_001258022	176	197	-	14.747	1.2e-06	0.000227	CACACACGTGAAAACACACACA
FOXA3	database	hg19_refGene_NM_001258022	757	769	-	15.0297	1.21e-06	0.00239	CTGTTTGTTTTGC
BCL3	hTFtarget	hg19_refGene_NM_001258022	534	550	+	16.4225	1.21e-06	0.000304	CACACACACGTACACAT
FLI1	hTFtarget	hg19_refGene_NM_001258022	466	487	+	14.1667	1.22e-06	0.00071	TCCGTTCCTTCCTTGCCCCCTC
MBD3	hTFtarget	hg19_refGene_NM_001258022	532	553	-	16.2564	1.22e-06	0.000293	AGCATGTGTACGTGTGTGTGTT
BRD3	hTFtarget	hg19_refGene_NM_001258022	177	197	-	15.6494	1.22e-06	0.000293	CACACACGTGAAAACACACAC
TBP	hTFtarget	hg19_refGene_NM_001258022	686	697	+	16.6579	1.23e-06	0.00234	GGCCCCGCCACC
EP300	hTFtarget	hg19_refGene_NM_001258022	5	20	+	15.8169	1.24e-06	0.00118	CACACGCACACATACC
FOXA1	hTFtarget	hg19_refGene_NM_001258022	522	535	-	16.4627	1.25e-06	0.00099	TGTTTGTGTGTGTA
GRHL3	hTFtarget	hg19_refGene_NM_001258022	534	549	-	16.4211	1.25e-06	0.00238	TGTGTACGTGTGTGTG
KLF1	hTFtarget	hg19_refGene_NM_001258022	527	542	+	16.6447	1.26e-06	0.00164	ACACAAACACACACAC
POU5F1	hTFtarget	hg19_refGene_NM_001258022	207	218	+	16.2985	1.26e-06	0.00121	TACATATGCACA
BCL3	hTFtarget	hg19_refGene_NM_001258022	530	546	+	16.338	1.27e-06	0.000304	CAAACACACACACGTAC
EP300	hTFtarget	hg19_refGene_NM_001258022	1	16	-	16.5395	1.27e-06	0.000489	TGTGTGCGTGTGTGAA
TP63	database	hg19_refGene_NM_001258022	615	634	-	16.4808	1.29e-06	0.00252	CAGCATGTTGAAACCTGCCT
FOXA1	hTFtarget	hg19_refGene_NM_001258022	534	547	-	16.4328	1.29e-06	0.00099	TGTACGTGTGTGTG
DDX5	hTFtarget	hg19_refGene_NM_001258022	522	537	+	16.2987	1.29e-06	0.000796	TACACACACAAACACA
BCL3	hTFtarget	hg19_refGene_NM_001258022	527	541	+	16.5286	1.3e-06	0.000613	ACACAAACACACACA
SPI1	hTFtarget	hg19_refGene_NM_001258022	682	703	-	16.1143	1.3e-06	0.00236	AGGGAGGGTGGCGGGGCCTTTG
WHSC1	hTFtarget	hg19_refGene_NM_001258022	3	18	+	16.2987	1.3e-06	0.000503	CACACACGCACACATA
ARNT	hTFtarget	hg19_refGene_NM_001258022	973	988	+	15.1059	1.31e-06	0.000508	TGTGAGTGTGTGTTTG
FOXA1	hTFtarget	hg19_refGene_NM_001258022	530	547	+	16.1389	1.32e-06	0.000291	CAAACACACACACGTACA
FOXA1	hTFtarget	hg19_refGene_NM_001258022	526	541	+	16.7222	1.32e-06	0.000506	CACACAAACACACACA
BCL3	hTFtarget	hg19_refGene_NM_001258022	3	18	+	15.6667	1.32e-06	0.000505	CACACACGCACACATA
POU5F1	hTFtarget	hg19_refGene_NM_001258022	175	199	+	16.1029	1.32e-06	0.000313	GTGTGTGTGTTTTCACGTGTGTGAT
FOXA1	hTFtarget	hg19_refGene_NM_001258022	211	225	+	16.5641	1.33e-06	0.000991	TATGCACATATATAT
BRD3	hTFtarget	hg19_refGene_NM_001258022	526	541	+	15.194	1.34e-06	0.000508	CACACAAACACACACA
EGR4	database	hg19_refGene_NM_001258022	687	697	-	17.123	1.37e-06	0.00251	GGTGGCGGGGC
FOXA1	hTFtarget	hg19_refGene_NM_001258022	528	545	+	16.0694	1.37e-06	0.000291	CACAAACACACACACGTA
IRF3	hTFtarget	hg19_refGene_NM_001258022	463	487	-	16.2051	1.37e-06	0.000387	GAGGGGGCAAGGAAGGAACGGAGAA
MYC	hTFtarget	hg19_refGene_NM_001258022	533	548	+	16.1857	1.37e-06	0.000363	ACACACACACGTACAC
BRD2	hTFtarget	hg19_refGene_NM_001258022	533	553	+	16.4231	1.39e-06	0.000538	ACACACACACGTACACATGCT
STAT5A	hTFtarget	hg19_refGene_NM_001258022	536	547	+	16.6711	1.39e-06	0.000897	CACACACGTACA
SUZ12	hTFtarget	hg19_refGene_NM_001258022	522	538	+	16.2237	1.39e-06	0.000605	TACACACACAAACACAC
EWSR1	hTFtarget	hg19_refGene_NM_001258022	464	479	-	7.55714	1.4e-06	0.00246	AAGGAAGGAACGGAGA
HIF1A	hTFtarget	hg19_refGene_NM_001258022	528	543	+	16.2857	1.41e-06	0.000372	CACAAACACACACACG
KLF4	hTFtarget	hg19_refGene_NM_001258022	979	1000	+	15.3944	1.41e-06	0.000811	TGTGTGTTTGAGGGGGGATGTG
BRD4	hTFtarget	hg19_refGene_NM_001258022	527	542	+	15.7738	1.41e-06	0.00136	ACACAAACACACACAC
KLF1	hTFtarget	hg19_refGene_NM_001258022	538	549	+	16.2632	1.42e-06	0.00085	CACACGTACACA
KDM1A	hTFtarget	hg19_refGene_NM_001258022	524	539	-	14.9028	1.44e-06	0.000914	TGTGTGTTTGTGTGTG
KDM1A	hTFtarget	hg19_refGene_NM_001258022	528	543	-	14.8889	1.46e-06	0.000914	CGTGTGTGTGTTTGTG
ETV4	hTFtarget	hg19_refGene_NM_001258022	974	988	-	15.9487	1.48e-06	0.000453	CAAACACACACTCAC
RNF2	hTFtarget	hg19_refGene_NM_001258022	535	550	+	9.52857	1.5e-06	0.000482	ACACACACGTACACAT
FOXO3	hTFtarget	hg19_refGene_NM_001258022	172	187	-	16.2237	1.51e-06	0.000299	AAAACACACACACCAT
FLI1	hTFtarget	hg19_refGene_NM_001258022	471	486	-	12.6515	1.52e-06	0.00279	AGGGGGCAAGGAAGGA
FOXK1	hTFtarget	hg19_refGene_NM_001258022	528	543	+	15.2985	1.53e-06	0.000578	CACAAACACACACACG
FOXA1	hTFtarget	hg19_refGene_NM_001258022	532	545	-	16.194	1.54e-06	0.00099	TACGTGTGTGTGTT
SP2	hTFtarget	hg19_refGene_NM_001258022	529	550	-	15.5513	1.54e-06	0.0015	ATGTGTACGTGTGTGTGTTTGT
FOXA1	hTFtarget	hg19_refGene_NM_001258022	175	190	-	14.5821	1.55e-06	0.00295	GTGAAAACACACACAC
BRD4	hTFtarget	hg19_refGene_NM_001258022	173	194	+	16.141	1.55e-06	0.000486	TGGTGTGTGTGTTTTCACGTGT
DDX5	hTFtarget	hg19_refGene_NM_001258022	517	541	+	14.7532	1.55e-06	0.000563	CCTTTTACACACACAAACACACACA
ESR1	hTFtarget	hg19_refGene_NM_001258022	760	781	-	16.1579	1.56e-06	0.000527	GTGTTATTGCTTCTGTTTGTTT
SP2	hTFtarget	hg19_refGene_NM_001258022	527	548	-	15.5385	1.56e-06	0.0015	GTGTACGTGTGTGTGTTTGTGT
FOXO3	hTFtarget	hg19_refGene_NM_001258022	971	986	-	16.1711	1.57e-06	0.000299	AACACACACTCACAAA
EHF	hTFtarget	hg19_refGene_NM_001258022	458	479	-	15.6712	1.57e-06	0.00279	AAGGAAGGAACGGAGAAAAGGC
BRD2	hTFtarget	hg19_refGene_NM_001258022	528	540	+	16.4342	1.59e-06	0.00154	CACAAACACACAC
ARNT	hTFtarget	hg19_refGene_NM_001258022	524	539	-	14.9412	1.6e-06	0.000514	TGTGTGTTTGTGTGTG
BCL3	hTFtarget	hg19_refGene_NM_001258022	974	990	-	15.9859	1.6e-06	0.00034	CTCAAACACACACTCAC
KLF4	hTFtarget	hg19_refGene_NM_001258022	524	539	+	16.2	1.63e-06	0.00109	CACACACAAACACACA
NFATC1	hTFtarget	hg19_refGene_NM_001258022	531	550	-	14.8857	1.63e-06	0.00052	ATGTGTACGTGTGTGTGTTT
SP2	hTFtarget	hg19_refGene_NM_001258022	523	541	-	15.6753	1.63e-06	0.00299	TGTGTGTGTTTGTGTGTGT
FOXA1	hTFtarget	hg19_refGene_NM_001258022	537	552	-	16.2113	1.64e-06	0.00063	GCATGTGTACGTGTGT
BCL3	hTFtarget	hg19_refGene_NM_001258022	528	543	+	15.1944	1.65e-06	0.000452	CACAAACACACACACG
PLAG1	database	hg19_refGene_NM_001258022	331	343	-	14.7079	1.66e-06	0.00308	AGTGGGGGCCTTC
FLI1	hTFtarget	hg19_refGene_NM_001258022	456	480	+	-9.74286	1.67e-06	0.000925	CTGCCTTTTCTCCGTTCCTTCCTTG
FOXA1	hTFtarget	hg19_refGene_NM_001258022	209	223	+	16.2821	1.69e-06	0.000991	CATATGCACATATAT
ESR1	hTFtarget	hg19_refGene_NM_001258022	968	989	+	16.0132	1.71e-06	0.000527	TCTTTTGTGAGTGTGTGTTTGA
BRD2	hTFtarget	hg19_refGene_NM_001258022	525	539	+	16.0286	1.71e-06	0.000914	ACACACAAACACACA
DDX5	hTFtarget	hg19_refGene_NM_001258022	959	983	-	14.5584	1.71e-06	0.000563	ACACACTCACAAAAGAGCACAAACT
KLF4	hTFtarget	hg19_refGene_NM_001258022	534	549	+	16.0857	1.76e-06	0.00109	CACACACACGTACACA
KLF4	hTFtarget	hg19_refGene_NM_001258022	526	547	-	14.9437	1.76e-06	0.000811	TGTACGTGTGTGTGTTTGTGTG
SUZ12	hTFtarget	hg19_refGene_NM_001258022	528	544	+	15.8421	1.76e-06	0.000605	CACAAACACACACACGT
BRD3	hTFtarget	hg19_refGene_NM_001258022	523	538	+	15.9351	1.8e-06	0.00115	ACACACACAAACACAC
ETV4	hTFtarget	hg19_refGene_NM_001258022	175	189	-	15.6795	1.82e-06	0.000477	TGAAAACACACACAC
FLI1	hTFtarget	hg19_refGene_NM_001258022	472	493	+	3.42857	1.82e-06	0.000771	CCTTCCTTGCCCCCTCCTCTTA
FLI1	hTFtarget	hg19_refGene_NM_001258022	468	479	+	10.0286	1.83e-06	0.0034	CGTTCCTTCCTT
CREB1	hTFtarget	hg19_refGene_NM_001258022	523	547	+	4.01515	1.83e-06	0.00312	ACACACACAAACACACACACGTACA
FLI1	hTFtarget	hg19_refGene_NM_001258022	459	478	+	-17.4242	1.84e-06	0.00329	CCTTTTCTCCGTTCCTTCCT
FLI1	hTFtarget	hg19_refGene_NM_001258022	470	485	-	10.2	1.84e-06	0.00255	GGGGGCAAGGAAGGAA
EWSR1	hTFtarget	hg19_refGene_NM_001258022	462	477	-	14.1429	1.88e-06	0.00163	GGAAGGAACGGAGAAA
STAT5A	hTFtarget	hg19_refGene_NM_001258022	538	549	+	16.2632	1.88e-06	0.000903	CACACGTACACA
BRD2	hTFtarget	hg19_refGene_NM_001258022	2	16	+	15.9143	1.89e-06	0.000914	TCACACACGCACACA
BRD3	hTFtarget	hg19_refGene_NM_001258022	534	554	-	15.8701	1.89e-06	0.00073	GAGCATGTGTACGTGTGTGTG
SUZ12	hTFtarget	hg19_refGene_NM_001258022	532	548	+	15.7237	1.89e-06	0.000605	AACACACACACGTACAC
MYC	hTFtarget	hg19_refGene_NM_001258022	650	665	-	15.3158	1.91e-06	0.00354	AGAAGGGGAAATGGGG
NFATC1	hTFtarget	hg19_refGene_NM_001258022	175	194	+	14.5714	1.91e-06	0.000522	GTGTGTGTGTTTTCACGTGT
DDX5	hTFtarget	hg19_refGene_NM_001258022	975	999	-	14.3377	1.91e-06	0.000563	ACATCCCCCCTCAAACACACACTCA
KLF1	hTFtarget	hg19_refGene_NM_001258022	4	19	+	16.0395	1.94e-06	0.00164	ACACACGCACACATAC
BRD3	hTFtarget	hg19_refGene_NM_001258022	7	22	+	15.7792	1.94e-06	0.000906	CACGCACACATACCCT
WHSC1	hTFtarget	hg19_refGene_NM_001258022	528	543	+	15.8442	1.94e-06	0.000553	CACAAACACACACACG
KDM5B	hTFtarget	hg19_refGene_NM_001258022	641	665	-	15.6282	1.95e-06	0.00139	AGAAGGGGAAATGGGGAACAAAAAA
MYC	hTFtarget	hg19_refGene_NM_001258022	976	991	-	15.5714	2e-06	0.000463	CCTCAAACACACACTC
WHSC1	hTFtarget	hg19_refGene_NM_001258022	532	547	+	15.8052	2e-06	0.000553	AACACACACACGTACA
BRD3	hTFtarget	hg19_refGene_NM_001258022	5	20	+	14.791	2.01e-06	0.000635	CACACGCACACATACC
BRD7	hTFtarget	hg19_refGene_NM_001258022	533	554	+	15.8462	2.01e-06	0.00116	ACACACACACGTACACATGCTC
FOXA1	hTFtarget	hg19_refGene_NM_001258022	214	228	-	16.0513	2.06e-06	0.000991	TACATATATATGTGC
EP300	hTFtarget	hg19_refGene_NM_001258022	538	549	+	16.1184	2.08e-06	0.00132	CACACGTACACA
BRD4	hTFtarget	hg19_refGene_NM_001258022	973	988	-	15.2714	2.09e-06	0.000812	CAAACACACACTCACA
SMARCA4	hTFtarget	hg19_refGene_NM_001258022	633	648	-	15.5278	2.1e-06	0.00409	ACAAAAAAAGCATGCA
LMO2	hTFtarget	hg19_refGene_NM_001258022	382	397	+	15.7895	2.12e-06	0.00405	CCAGCTGCCTTCTCTT
BCL3	hTFtarget	hg19_refGene_NM_001258022	522	537	+	14.9236	2.13e-06	0.000478	TACACACACAAACACA
DDX5	hTFtarget	hg19_refGene_NM_001258022	527	551	+	14.1039	2.14e-06	0.000563	ACACAAACACACACACGTACACATG
KLF5	hTFtarget	hg19_refGene_NM_001258022	687	698	-	15.9605	2.15e-06	0.004	GGGTGGCGGGGC
FLI1	hTFtarget	hg19_refGene_NM_001258022	471	486	-	15.2537	2.18e-06	0.00222	AGGGGGCAAGGAAGGA
EWSR1	hTFtarget	hg19_refGene_NM_001258022	465	484	-	13.0323	2.18e-06	0.00128	GGGGCAAGGAAGGAACGGAG
MAZ	hTFtarget	hg19_refGene_NM_001258022	475	490	+	16.0909	2.2e-06	0.00401	TCCTTGCCCCCTCCTC
ETV4	hTFtarget	hg19_refGene_NM_001258022	532	546	+	15.4744	2.21e-06	0.000495	AACACACACACGTAC
FOXK1	hTFtarget	hg19_refGene_NM_001258022	2	17	+	15.7324	2.24e-06	0.000716	TCACACACGCACACAT
BCL3	hTFtarget	hg19_refGene_NM_001258022	532	547	+	14.8681	2.24e-06	0.000478	AACACACACACGTACA
AR	hTFtarget	hg19_refGene_NM_001258022	757	768	+	14.1389	2.25e-06	0.00435	GCAAAACAAACA
TAL1	database	hg19_refGene_NM_001258022	381	390	+	15.5041	2.27e-06	0.0043	TCCAGCTGCC
FOXA1	hTFtarget	hg19_refGene_NM_001258022	528	543	-	15.4118	2.29e-06	0.00063	CGTGTGTGTGTTTGTG
TP53	hTFtarget	hg19_refGene_NM_001258022	522	539	+	8.88889	2.29e-06	0.0036	TACACACACAAACACACA
NCOR1	hTFtarget	hg19_refGene_NM_001258022	3	18	-	15.6579	2.32e-06	0.00147	TATGTGTGCGTGTGTG
BRCA1	hTFtarget	hg19_refGene_NM_001258022	525	543	+	15.9481	2.34e-06	0.00223	ACACACAAACACACACACG
AR	hTFtarget	hg19_refGene_NM_001258022	758	769	+	13.6667	2.35e-06	0.00459	CAAAACAAACAG
EGR1	hTFtarget	hg19_refGene_NM_001258022	517	538	-	14.6795	2.36e-06	0.00139	GTGTGTTTGTGTGTGTAAAAGG
BRD3	hTFtarget	hg19_refGene_NM_001258022	536	551	+	14.6269	2.37e-06	0.000635	CACACACGTACACATG
BRD3	hTFtarget	hg19_refGene_NM_001258022	536	551	+	15.5455	2.38e-06	0.000906	CACACACGTACACATG
FOXA1	hTFtarget	hg19_refGene_NM_001258022	207	228	+	14.1343	2.39e-06	0.00101	TACATATGCACATATATATGTA
FLI1	hTFtarget	hg19_refGene_NM_001258022	468	492	+	-31.1515	2.4e-06	0.00108	CGTTCCTTCCTTGCCCCCTCCTCTT
BRCA1	hTFtarget	hg19_refGene_NM_001258022	532	549	+	15.4286	2.4e-06	0.000768	AACACACACACGTACACA
FOXA1	hTFtarget	hg19_refGene_NM_001258022	522	537	+	15	2.42e-06	0.00117	TACACACACAAACACA
ETV4	hTFtarget	hg19_refGene_NM_001258022	173	187	-	15.359	2.43e-06	0.000495	AAAACACACACACCA
FLI1	hTFtarget	hg19_refGene_NM_001258022	463	478	-	15.1194	2.45e-06	0.00222	AGGAAGGAACGGAGAA
FLI1	hTFtarget	hg19_refGene_NM_001258022	456	480	+	-31.3485	2.48e-06	0.00108	CTGCCTTTTCTCCGTTCCTTCCTTG
BRD4	hTFtarget	hg19_refGene_NM_001258022	525	547	+	15.6538	2.5e-06	0.00241	ACACACAAACACACACACGTACA
KLF1	hTFtarget	hg19_refGene_NM_001258022	528	539	+	15.7105	2.52e-06	0.00106	CACAAACACACA
SPI1	hTFtarget	hg19_refGene_NM_001258022	476	491	-	15.7143	2.52e-06	0.00464	AGAGGAGGGGGCAAGG
FOXK1	hTFtarget	hg19_refGene_NM_001258022	3	14	-	13.9701	2.53e-06	0.00122	TGTGCGTGTGTG
FOXA1	hTFtarget	hg19_refGene_NM_001258022	757	768	+	13.9861	2.54e-06	0.00496	GCAAAACAAACA
KLF4	hTFtarget	hg19_refGene_NM_001258022	526	541	+	15.4714	2.55e-06	0.00118	CACACAAACACACACA
MYC	hTFtarget	hg19_refGene_NM_001258022	973	987	-	9.34286	2.55e-06	0.000543	AAACACACACTCACA
FLI1	hTFtarget	hg19_refGene_NM_001258022	470	491	+	12.5758	2.59e-06	0.00113	TTCCTTCCTTGCCCCCTCCTCT
SPI1	hTFtarget	hg19_refGene_NM_001258022	652	666	+	15.3026	2.59e-06	0.0048	CCATTTCCCCTTCTT
NFYB	hTFtarget	hg19_refGene_NM_001258022	687	698	-	15.7105	2.6e-06	0.00485	GGGTGGCGGGGC
BRD3	hTFtarget	hg19_refGene_NM_001258022	6	21	+	15.4545	2.61e-06	0.00125	ACACGCACACATACCC
BRD4	hTFtarget	hg19_refGene_NM_001258022	525	540	+	15.1071	2.61e-06	0.00166	ACACACAAACACACAC
RREB1	database	hg19_refGene_NM_001258022	973	992	-	13.1376	2.62e-06	0.00461	CCCTCAAACACACACTCACA
POLR2A	hTFtarget	hg19_refGene_NM_001258022	756	771	+	14.5065	2.62e-06	0.00465	AGCAAAACAAACAGAA
TP63	hTFtarget	hg19_refGene_NM_001258022	617	632	+	15.8182	2.63e-06	0.00498	GCAGGTTTCAACATGC
ETV4	hTFtarget	hg19_refGene_NM_001258022	174	195	-	13.1687	2.64e-06	0.000455	CACACGTGAAAACACACACACC
FOXA1	hTFtarget	hg19_refGene_NM_001258022	174	195	-	14.0448	2.65e-06	0.00101	CACACGTGAAAACACACACACC
AR	hTFtarget	hg19_refGene_NM_001258022	757	768	+	14.1688	2.65e-06	0.00513	GCAAAACAAACA
BRD4	hTFtarget	hg19_refGene_NM_001258022	536	551	+	14.8429	2.65e-06	0.000858	CACACACGTACACATG
KLF4	hTFtarget	hg19_refGene_NM_001258022	534	555	-	14.0986	2.67e-06	0.000937	GGAGCATGTGTACGTGTGTGTG
BRD3	hTFtarget	hg19_refGene_NM_001258022	3	18	+	14.5075	2.67e-06	0.000635	CACACACGCACACATA
KLF1	hTFtarget	hg19_refGene_NM_001258022	533	548	+	15.5789	2.68e-06	0.00164	ACACACACACGTACAC
RNF2	hTFtarget	hg19_refGene_NM_001258022	974	984	-	13.8	2.68e-06	0.00233	CACACACTCAC
E2F7	hTFtarget	hg19_refGene_NM_001258022	687	702	+	15.7143	2.68e-06	0.00494	GCCCCGCCACCCTCCC
KDM5B	hTFtarget	hg19_refGene_NM_001258022	642	666	-	15.0385	2.69e-06	0.00139	AAGAAGGGGAAATGGGGAACAAAAA
FLI1	hTFtarget	hg19_refGene_NM_001258022	464	481	-	1.10606	2.73e-06	0.00159	GCAAGGAAGGAACGGAGA
PRDM1	hTFtarget	hg19_refGene_NM_001258022	764	788	+	13.8182	2.75e-06	0.00527	AAACAGAAGCAATAACACCAATCAC
EP300	hTFtarget	hg19_refGene_NM_001258022	524	539	+	15.0282	2.77e-06	0.00175	CACACACAAACACACA
KDM1A	hTFtarget	hg19_refGene_NM_001258022	5	20	+	15.3521	2.78e-06	0.00112	CACACGCACACATACC
SP1	database	hg19_refGene_NM_001258022	684	702	-	15.382	2.81e-06	0.00495	GGGAGGGTGGCGGGGCCTT
MYC	hTFtarget	hg19_refGene_NM_001258022	2	16	+	9.05714	2.82e-06	0.000543	TCACACACGCACACA
BRD3	hTFtarget	hg19_refGene_NM_001258022	973	988	-	15.3377	2.82e-06	0.000906	CAAACACACACTCACA
AR	hTFtarget	hg19_refGene_NM_001258022	757	768	-	14.3117	2.82e-06	0.00551	TGTTTGTTTTGC
BRCA1	hTFtarget	hg19_refGene_NM_001258022	530	547	+	15.2078	2.84e-06	0.000779	CAAACACACACACGTACA
STAT1	hTFtarget	hg19_refGene_NM_001258022	650	665	+	14.9577	2.84e-06	0.00519	CCCCATTTCCCCTTCT
FOXA1	hTFtarget	hg19_refGene_NM_001258022	212	226	-	15.6026	2.88e-06	0.00111	CATATATATGTGCAT
TAF1	hTFtarget	hg19_refGene_NM_001258022	447	470	-	15.3947	2.88e-06	0.00246	ACGGAGAAAAGGCAGGCGAGGAAG
ZNF250	hTFtarget	hg19_refGene_NM_001258022	4	25	-	15.25	2.89e-06	0.000599	AGTAGGGTATGTGTGCGTGTGT
BRD4	hTFtarget	hg19_refGene_NM_001258022	175	196	+	15.3077	2.9e-06	0.000778	GTGTGTGTGTTTTCACGTGTGT
FOXK1	hTFtarget	hg19_refGene_NM_001258022	4	19	+	15.3803	2.91e-06	0.000716	ACACACGCACACATAC
KDM1A	hTFtarget	hg19_refGene_NM_001258022	536	551	+	15.2676	2.92e-06	0.00112	CACACACGTACACATG
DDX5	hTFtarget	hg19_refGene_NM_001258022	973	988	-	15.3117	2.92e-06	0.00135	CAAACACACACTCACA
KLF1	hTFtarget	hg19_refGene_NM_001258022	524	535	+	15.6053	2.93e-06	0.00106	CACACACAAACA
FLI1	hTFtarget	hg19_refGene_NM_001258022	462	477	-	8.75714	2.94e-06	0.00255	GGAAGGAACGGAGAAA
EGR1	hTFtarget	hg19_refGene_NM_001258022	972	993	+	14.4615	2.94e-06	0.00139	TTGTGAGTGTGTGTTTGAGGGG
HOXA6	hTFtarget	hg19_refGene_NM_001258022	1	16	-	15.3553	2.95e-06	0.000922	TGTGTGCGTGTGTGAA
FOXK1	hTFtarget	hg19_refGene_NM_001258022	535	550	+	15.3521	2.97e-06	0.000716	ACACACACGTACACAT
BRD3	hTFtarget	hg19_refGene_NM_001258022	528	543	+	14.6901	2.98e-06	0.000997	CACAAACACACACACG
CREB1	hTFtarget	hg19_refGene_NM_001258022	465	489	+	14.973	2.98e-06	0.00513	CTCCGTTCCTTCCTTGCCCCCTCCT
GATA1	hTFtarget	hg19_refGene_NM_001258022	171	184	-	14.1316	3.01e-06	0.00292	ACACACACACCATA
SUZ12	hTFtarget	hg19_refGene_NM_001258022	536	547	+	15.6711	3.01e-06	0.00292	CACACACGTACA
FOXK1	hTFtarget	hg19_refGene_NM_001258022	174	185	-	13.646	3.02e-06	0.00287	AACACACACACC
BRD3	hTFtarget	hg19_refGene_NM_001258022	532	547	-	15.4675	3.02e-06	0.00194	TGTACGTGTGTGTGTT
KLF4	hTFtarget	hg19_refGene_NM_001258022	518	539	-	13.8169	3.06e-06	0.000937	TGTGTGTTTGTGTGTGTAAAAG
AR	hTFtarget	hg19_refGene_NM_001258022	757	768	-	14.2639	3.09e-06	0.00606	TGTTTGTTTTGC
AR	hTFtarget	hg19_refGene_NM_001258022	757	768	+	14.5455	3.1e-06	0.00608	GCAAAACAAACA
AR	hTFtarget	hg19_refGene_NM_001258022	757	768	-	13.8472	3.14e-06	0.00615	TGTTTGTTTTGC
FLI1	hTFtarget	hg19_refGene_NM_001258022	472	487	-	14.9793	3.15e-06	0.00286	GAGGGGGCAAGGAAGG
KDM1A	hTFtarget	hg19_refGene_NM_001258022	526	537	+	15.4143	3.15e-06	0.00122	CACACAAACACA
RUNX2	hTFtarget	hg19_refGene_NM_001258022	171	186	-	14.9747	3.17e-06	0.00577	AAACACACACACCATA
FOXA1	hTFtarget	hg19_refGene_NM_001258022	536	547	+	14.4935	3.2e-06	0.00155	CACACACGTACA
SRC	hTFtarget	hg19_refGene_NM_001258022	759	770	+	13.4416	3.2e-06	0.0062	AAAACAAACAGA
FOXA1	hTFtarget	hg19_refGene_NM_001258022	179	195	+	15.1493	3.22e-06	0.000687	GTGTGTTTTCACGTGTG
FOXO3	hTFtarget	hg19_refGene_NM_001258022	955	979	-	4.18421	3.22e-06	0.000461	ACTCACAAAAGAGCACAAACTCCCA
ZNF143	hTFtarget	hg19_refGene_NM_001258022	289	304	+	15.3289	3.22e-06	0.00571	GTGAGGGGTGCTGGGT
FOXK1	hTFtarget	hg19_refGene_NM_001258022	174	185	+	13.7015	3.27e-06	0.00126	GGTGTGTGTGTT
POU5F1	hTFtarget	hg19_refGene_NM_001258022	7	22	+	15.0455	3.27e-06	0.000936	CACGCACACATACCCT
RNF2	hTFtarget	hg19_refGene_NM_001258022	525	540	+	14.5325	3.27e-06	0.00158	ACACACAAACACACAC
KDM5B	hTFtarget	hg19_refGene_NM_001258022	463	487	-	14.6538	3.3e-06	0.00139	GAGGGGGCAAGGAAGGAACGGAGAA
FOXK1	hTFtarget	hg19_refGene_NM_001258022	175	183	+	14.3099	3.31e-06	0.00316	GTGTGTGTG
FOXK1	hTFtarget	hg19_refGene_NM_001258022	534	542	-	14.3099	3.31e-06	0.00316	GTGTGTGTG
FOXK1	hTFtarget	hg19_refGene_NM_001258022	175	183	-	16.3143	3.31e-06	0.00322	CACACACAC
FOXK1	hTFtarget	hg19_refGene_NM_001258022	534	542	+	16.3143	3.31e-06	0.00322	CACACACAC
GATA1	hTFtarget	hg19_refGene_NM_001258022	175	183	-	17.3143	3.31e-06	0.00321	CACACACAC
GATA1	hTFtarget	hg19_refGene_NM_001258022	534	542	+	17.3143	3.31e-06	0.00321	CACACACAC
MYC	hTFtarget	hg19_refGene_NM_001258022	175	183	-	16.7237	3.31e-06	0.00321	CACACACAC
MYC	hTFtarget	hg19_refGene_NM_001258022	534	542	+	16.7237	3.31e-06	0.00321	CACACACAC
NFATC1	hTFtarget	hg19_refGene_NM_001258022	175	183	-	15.9737	3.31e-06	0.00317	CACACACAC
NFATC1	hTFtarget	hg19_refGene_NM_001258022	534	542	+	15.9737	3.31e-06	0.00317	CACACACAC
BRCA1	hTFtarget	hg19_refGene_NM_001258022	175	183	-	17.25	3.31e-06	0.0032	CACACACAC
BRCA1	hTFtarget	hg19_refGene_NM_001258022	534	542	+	17.25	3.31e-06	0.0032	CACACACAC
EP300	hTFtarget	hg19_refGene_NM_001258022	175	183	-	16.3158	3.31e-06	0.00323	CACACACAC
EP300	hTFtarget	hg19_refGene_NM_001258022	534	542	+	16.3158	3.31e-06	0.00323	CACACACAC
EP300	hTFtarget	hg19_refGene_NM_001258022	526	537	+	15.0649	3.32e-06	0.0029	CACACAAACACA
FOXA1	hTFtarget	hg19_refGene_NM_001258022	5	18	-	15.2687	3.34e-06	0.00161	TATGTGTGCGTGTG
BCL3	hTFtarget	hg19_refGene_NM_001258022	522	538	+	14.7746	3.38e-06	0.000647	TACACACACAAACACAC
BRD3	hTFtarget	hg19_refGene_NM_001258022	522	537	+	15.1299	3.38e-06	0.000929	TACACACACAAACACA
BRD3	hTFtarget	hg19_refGene_NM_001258022	180	195	-	14.4507	3.38e-06	0.000997	CACACGTGAAAACACA
POU5F1	hTFtarget	hg19_refGene_NM_001258022	211	226	-	15	3.39e-06	0.000936	CATATATATGTGCATA
BRD4	hTFtarget	hg19_refGene_NM_001258022	523	545	+	15.2308	3.4e-06	0.00241	ACACACACAAACACACACACGTA
FLI1	hTFtarget	hg19_refGene_NM_001258022	447	468	+	1.21429	3.43e-06	0.00117	CTTCCTCGCCTGCCTTTTCTCC
ZNF250	hTFtarget	hg19_refGene_NM_001258022	523	544	-	15	3.43e-06	0.000639	ACGTGTGTGTGTTTGTGTGTGT
BRD4	hTFtarget	hg19_refGene_NM_001258022	2	17	+	14.7976	3.44e-06	0.00166	TCACACACGCACACAT
EP300	hTFtarget	hg19_refGene_NM_001258022	536	547	+	15.3158	3.47e-06	0.00166	CACACACGTACA
FLI1	hTFtarget	hg19_refGene_NM_001258022	468	492	+	-13.0571	3.49e-06	0.00132	CGTTCCTTCCTTGCCCCCTCCTCTT
HDAC3	hTFtarget	hg19_refGene_NM_001258022	757	768	+	13.8657	3.49e-06	0.00681	GCAAAACAAACA
BRCA1	hTFtarget	hg19_refGene_NM_001258022	1	18	+	14.9351	3.49e-06	0.000837	TTCACACACGCACACATA
FLI1	hTFtarget	hg19_refGene_NM_001258022	465	480	+	-5.0303	3.5e-06	0.00491	CTCCGTTCCTTCCTTG
FLI1	hTFtarget	hg19_refGene_NM_001258022	468	481	+	2.30263	3.5e-06	0.0051	CGTTCCTTCCTTGC
BCL3	hTFtarget	hg19_refGene_NM_001258022	523	537	+	14.8429	3.5e-06	0.00132	ACACACACAAACACA
SPI1	database	hg19_refGene_NM_001258022	650	666	-	15.2	3.52e-06	0.00634	AAGAAGGGGAAATGGGG
AR	hTFtarget	hg19_refGene_NM_001258022	758	769	-	13.9861	3.55e-06	0.00692	CTGTTTGTTTTG
FOXA1	hTFtarget	hg19_refGene_NM_001258022	180	197	-	14.125	3.56e-06	0.000633	CACACACGTGAAAACACA
MYC	hTFtarget	hg19_refGene_NM_001258022	970	985	-	14.5429	3.56e-06	0.000733	ACACACACTCACAAAA
SP2	hTFtarget	hg19_refGene_NM_001258022	523	544	-	14.6795	3.56e-06	0.0018	ACGTGTGTGTGTTTGTGTGTGT
NFATC1	hTFtarget	hg19_refGene_NM_001258022	536	547	+	15.3421	3.57e-06	0.00232	CACACACGTACA
ETV4	hTFtarget	hg19_refGene_NM_001258022	970	984	-	14.8846	3.59e-06	0.000657	CACACACTCACAAAA
AR	hTFtarget	hg19_refGene_NM_001258022	757	768	-	14.1039	3.59e-06	0.00696	TGTTTGTTTTGC
NCOR1	hTFtarget	hg19_refGene_NM_001258022	531	549	+	13.9605	3.6e-06	0.00138	AAACACACACACGTACACA
ASCL2	hTFtarget	hg19_refGene_NM_001258022	758	768	+	14.1169	3.61e-06	0.00696	CAAAACAAACA
MYC	hTFtarget	hg19_refGene_NM_001258022	524	542	+	1.19737	3.61e-06	0.00632	CACACACAAACACACACAC
SPI1	hTFtarget	hg19_refGene_NM_001258022	233	244	+	14.9079	3.62e-06	0.00661	AAGGAGGCAGTG
FOXA1	hTFtarget	hg19_refGene_NM_001258022	536	553	+	14.0833	3.63e-06	0.000633	CACACACGTACACATGCT
RNF2	hTFtarget	hg19_refGene_NM_001258022	175	185	-	13.5143	3.63e-06	0.00233	AACACACACAC
RNF2	hTFtarget	hg19_refGene_NM_001258022	532	542	+	13.5143	3.63e-06	0.00233	AACACACACAC
TP53	hTFtarget	hg19_refGene_NM_001258022	528	549	+	4.77778	3.63e-06	0.00344	CACAAACACACACACGTACACA
FOXA1	hTFtarget	hg19_refGene_NM_001258022	528	544	-	14.9701	3.65e-06	0.000702	ACGTGTGTGTGTTTGTG
POU5F1	hTFtarget	hg19_refGene_NM_001258022	973	988	-	14.8939	3.68e-06	0.000936	CAAACACACACTCACA
TP53	hTFtarget	hg19_refGene_NM_001258022	349	370	+	14.6786	3.71e-06	0.00678	GCGGGTAGGCTCCCTCTCCTGT
FLI1	hTFtarget	hg19_refGene_NM_001258022	471	490	+	-20.5909	3.72e-06	0.00332	TCCTTCCTTGCCCCCTCCTC
VEZF1	hTFtarget	hg19_refGene_NM_001258022	470	491	+	14.6286	3.72e-06	0.00633	TTCCTTCCTTGCCCCCTCCTCT
SP2	hTFtarget	hg19_refGene_NM_001258022	962	983	+	14.6282	3.73e-06	0.0018	TTGTGCTCTTTTGTGAGTGTGT
TRIM28	hTFtarget	hg19_refGene_NM_001258022	373	391	+	14.1842	3.73e-06	0.0069	TGGACTCCTCCAGCTGCCT
KDM1A	hTFtarget	hg19_refGene_NM_001258022	528	543	+	14.8451	3.75e-06	0.00116	CACAAACACACACACG
POU5F1	hTFtarget	hg19_refGene_NM_001258022	205	229	-	14.7794	3.75e-06	0.000754	TTACATATATATGTGCATATGTAAT
BRD4	hTFtarget	hg19_refGene_NM_001258022	531	553	+	15.0897	3.76e-06	0.00241	AAACACACACACGTACACATGCT
STAT5A	hTFtarget	hg19_refGene_NM_001258022	7	18	+	15.2105	3.76e-06	0.00411	CACGCACACATA
POU5F1	hTFtarget	hg19_refGene_NM_001258022	210	221	-	15.4737	3.81e-06	0.00752	ATATGTGCATAT
BRD3	hTFtarget	hg19_refGene_NM_001258022	207	222	+	14.2254	3.83e-06	0.000997	TACATATGCACATATA
USF1	hTFtarget	hg19_refGene_NM_001258022	81	104	-	6.12857	3.83e-06	0.00722	CACCACCCTTTCCAGCCTGATTTT
STAT5A	hTFtarget	hg19_refGene_NM_001258022	538	549	+	15.2895	3.87e-06	0.00181	CACACGTACACA
EWSR1	hTFtarget	hg19_refGene_NM_001258022	467	485	-	6.15152	3.88e-06	0.00225	GGGGGCAAGGAAGGAACGG
SUZ12	hTFtarget	hg19_refGene_NM_001258022	3	14	+	14.9605	3.88e-06	0.00251	CACACACGCACA
POU5F1	hTFtarget	hg19_refGene_NM_001258022	532	547	+	14.8182	3.89e-06	0.000936	AACACACACACGTACA
MAZ	database	hg19_refGene_NM_001258022	688	704	-	14.9663	3.91e-06	0.00697	CAGGGAGGGTGGCGGGG
BRD2	hTFtarget	hg19_refGene_NM_001258022	538	549	+	14.8816	3.93e-06	0.00368	CACACGTACACA
ZNF250	hTFtarget	hg19_refGene_NM_001258022	535	556	-	14.7895	3.95e-06	0.00067	AGGAGCATGTGTACGTGTGTGT
POU5F1	hTFtarget	hg19_refGene_NM_001258022	974	998	+	14.7059	3.97e-06	0.000754	GTGAGTGTGTGTTTGAGGGGGGATG
FLI1	hTFtarget	hg19_refGene_NM_001258022	455	479	+	-13.6571	3.98e-06	0.00132	CCTGCCTTTTCTCCGTTCCTTCCTT
BRD2	hTFtarget	hg19_refGene_NM_001258022	538	550	+	14.9342	3.98e-06	0.00257	CACACGTACACAT
SPI1	hTFtarget	hg19_refGene_NM_001258022	652	666	-	15.0152	3.99e-06	0.00737	AAGAAGGGGAAATGG
ETV4	hTFtarget	hg19_refGene_NM_001258022	969	990	-	12.3133	4e-06	0.000631	CTCAAACACACACTCACAAAAG
EZH2	hTFtarget	hg19_refGene_NM_001258022	448	469	+	14.8961	4e-06	0.00696	TTCCTCGCCTGCCTTTTCTCCG
FLI1	hTFtarget	hg19_refGene_NM_001258022	470	478	+	15.0303	4.03e-06	0.00758	TTCCTTCCT
FLI1	hTFtarget	hg19_refGene_NM_001258022	470	478	-	16.7105	4.03e-06	0.00765	AGGAAGGAA
FOXK1	hTFtarget	hg19_refGene_NM_001258022	176	184	-	15.1127	4.03e-06	0.00255	ACACACACA
FOXK1	hTFtarget	hg19_refGene_NM_001258022	523	531	+	15.1127	4.03e-06	0.00255	ACACACACA
FOXK1	hTFtarget	hg19_refGene_NM_001258022	533	541	+	15.1127	4.03e-06	0.00255	ACACACACA
HDAC6	hTFtarget	hg19_refGene_NM_001258022	176	184	-	15.3158	4.03e-06	0.00259	ACACACACA
HDAC6	hTFtarget	hg19_refGene_NM_001258022	523	531	+	15.3158	4.03e-06	0.00259	ACACACACA
HDAC6	hTFtarget	hg19_refGene_NM_001258022	533	541	+	15.3158	4.03e-06	0.00259	ACACACACA
HIF1A	hTFtarget	hg19_refGene_NM_001258022	536	551	+	15	4.03e-06	0.000932	CACACACGTACACATG
KLF1	hTFtarget	hg19_refGene_NM_001258022	526	537	+	15.2105	4.03e-06	0.00121	CACACAAACACA
DDX5	hTFtarget	hg19_refGene_NM_001258022	176	184	-	16.4474	4.03e-06	0.00255	ACACACACA
DDX5	hTFtarget	hg19_refGene_NM_001258022	523	531	+	16.4474	4.03e-06	0.00255	ACACACACA
DDX5	hTFtarget	hg19_refGene_NM_001258022	533	541	+	16.4474	4.03e-06	0.00255	ACACACACA
DDX5	hTFtarget	hg19_refGene_NM_001258022	176	184	-	15.7237	4.03e-06	0.00258	ACACACACA
DDX5	hTFtarget	hg19_refGene_NM_001258022	523	531	+	15.7237	4.03e-06	0.00258	ACACACACA
DDX5	hTFtarget	hg19_refGene_NM_001258022	533	541	+	15.7237	4.03e-06	0.00258	ACACACACA
ASCL1	hTFtarget	hg19_refGene_NM_001258022	380	391	-	15.2273	4.12e-06	0.00773	AGGCAGCTGGAG
KDM5B	hTFtarget	hg19_refGene_NM_001258022	553	568	+	15.3056	4.12e-06	0.00724	TCCTTTCTCCTCCTGT
TP53	hTFtarget	hg19_refGene_NM_001258022	524	541	+	6.75	4.13e-06	0.0036	CACACACAAACACACACA
BRD3	hTFtarget	hg19_refGene_NM_001258022	522	537	+	14.0845	4.15e-06	0.000997	TACACACACAAACACA
KDM1A	hTFtarget	hg19_refGene_NM_001258022	522	537	+	14.6479	4.2e-06	0.00116	TACACACACAAACACA
BRD4	hTFtarget	hg19_refGene_NM_001258022	528	543	+	13.9714	4.2e-06	0.00116	CACAAACACACACACG
MYC	hTFtarget	hg19_refGene_NM_001258022	686	697	+	15.0395	4.23e-06	0.00489	GGCCCCGCCACC
MYC	hTFtarget	hg19_refGene_NM_001258022	525	540	+	14.1857	4.32e-06	0.0008	ACACACAAACACACAC
BRCA1	hTFtarget	hg19_refGene_NM_001258022	5	22	+	14.6494	4.32e-06	0.000921	CACACGCACACATACCCT
KLF1	hTFtarget	hg19_refGene_NM_001258022	523	538	+	14.8421	4.39e-06	0.00172	ACACACACAAACACAC
BTAF1	hTFtarget	hg19_refGene_NM_001258022	481	492	-	15.2632	4.4e-06	0.00823	AAGAGGAGGGGG
FOXA1	hTFtarget	hg19_refGene_NM_001258022	519	534	+	13.7015	4.42e-06	0.00419	TTTTACACACACAAAC
FOXA1	hTFtarget	hg19_refGene_NM_001258022	209	222	-	14.9403	4.44e-06	0.00171	TATATGTGCATATG
BRD3	hTFtarget	hg19_refGene_NM_001258022	207	222	-	14.9091	4.48e-06	0.00207	TATATGTGCATATGTA
EP300	hTFtarget	hg19_refGene_NM_001258022	530	541	+	14.6494	4.48e-06	0.0029	CAAACACACACA
FOXA1	hTFtarget	hg19_refGene_NM_001258022	4	14	+	15.1	4.49e-06	0.00433	ACACACGCACA
FOXA1	hTFtarget	hg19_refGene_NM_001258022	533	543	+	15.1	4.49e-06	0.00433	ACACACACACG
SPI1	hTFtarget	hg19_refGene_NM_001258022	476	491	+	14.9714	4.52e-06	0.00832	CCTTGCCCCCTCCTCT
TP53	hTFtarget	hg19_refGene_NM_001258022	355	370	-	14.0263	4.56e-06	0.00475	ACAGGAGAGGGAGCCT
BRD3	hTFtarget	hg19_refGene_NM_001258022	4	19	+	14.7403	4.57e-06	0.00175	ACACACGCACACATAC
IRF4	database	hg19_refGene_NM_001258022	464	479	-	14.8644	4.61e-06	0.00762	AAGGAAGGAACGGAGA
RNF2	hTFtarget	hg19_refGene_NM_001258022	535	550	+	13.8052	4.61e-06	0.00178	ACACACACGTACACAT
ERG	hTFtarget	hg19_refGene_NM_001258022	447	462	+	14.6579	4.61e-06	0.00404	CTTCCTCGCCTGCCTT
FOXA1	hTFtarget	hg19_refGene_NM_001258022	210	225	-	14.0845	4.62e-06	0.00148	ATATATATGTGCATAT
KLF1	hTFtarget	hg19_refGene_NM_001258022	6	21	+	14.7368	4.69e-06	0.00172	ACACGCACACATACCC
ERG	hTFtarget	hg19_refGene_NM_001258022	455	479	+	-10.6447	4.74e-06	0.00158	CCTGCCTTTTCTCCGTTCCTTCCTT
SUZ12	hTFtarget	hg19_refGene_NM_001258022	7	18	+	15.0395	4.75e-06	0.00308	CACGCACACATA
IRF3	hTFtarget	hg19_refGene_NM_001258022	462	486	-	13.8846	4.76e-06	0.00116	AGGGGGCAAGGAAGGAACGGAGAAA
KDM5B	hTFtarget	hg19_refGene_NM_001258022	461	485	-	13.9359	4.76e-06	0.0016	GGGGGCAAGGAAGGAACGGAGAAAA
MYC	hTFtarget	hg19_refGene_NM_001258022	690	711	-	11.4737	4.77e-06	0.00847	AGAAATACAGGGAGGGTGGCGG
ARNT	hTFtarget	hg19_refGene_NM_001258022	975	990	+	13.9765	4.79e-06	0.00132	TGAGTGTGTGTTTGAG
C17orf96	hTFtarget	hg19_refGene_NM_001258022	464	488	-	14.557	4.79e-06	0.00698	GGAGGGGGCAAGGAAGGAACGGAGA
TFAP2C	hTFtarget	hg19_refGene_NM_001258022	356	371	+	14.7237	4.79e-06	0.00875	GGCTCCCTCTCCTGTT
FOXA1	hTFtarget	hg19_refGene_NM_001258022	207	221	+	14.5974	4.81e-06	0.00133	TACATATGCACATAT
BRD3	hTFtarget	hg19_refGene_NM_001258022	178	193	-	14.8947	4.85e-06	0.00235	CACGTGAAAACACACA
ESR1	hTFtarget	hg19_refGene_NM_001258022	759	770	+	14.0519	4.89e-06	0.00958	AAAACAAACAGA
CBX1	hTFtarget	hg19_refGene_NM_001258022	147	155	-	17.3158	4.91e-06	0.00967	AATGGAATC
TP53	hTFtarget	hg19_refGene_NM_001258022	147	155	-	17.0395	4.91e-06	0.00972	AATGGAATC
BRD3	hTFtarget	hg19_refGene_NM_001258022	7	18	+	13.7015	4.94e-06	0.00921	CACGCACACATA
AR	hTFtarget	hg19_refGene_NM_001258022	758	769	+	13.4167	4.95e-06	0.00957	CAAAACAAACAG
ASCL1	hTFtarget	hg19_refGene_NM_001258022	382	390	-	15.6364	4.95e-06	0.00916	GGCAGCTGG
TAL1	hTFtarget	hg19_refGene_NM_001258022	382	390	-	13.4714	4.95e-06	0.00924	GGCAGCTGG
STAT5A	hTFtarget	hg19_refGene_NM_001258022	5	16	+	14.8947	4.96e-06	0.00181	CACACGCACACA
TP53	hTFtarget	hg19_refGene_NM_001258022	753	774	+	3.56944	5e-06	0.00344	GAAAGCAAAACAAACAGAAGCA
BRD2	hTFtarget	hg19_refGene_NM_001258022	534	553	+	14.4028	5.03e-06	0.00321	CACACACACGTACACATGCT
FOXK1	hTFtarget	hg19_refGene_NM_001258022	537	552	+	14.6197	5.05e-06	0.00108	ACACACGTACACATGC
GRHL3	hTFtarget	hg19_refGene_NM_001258022	528	543	-	14.6447	5.05e-06	0.00464	CGTGTGTGTGTTTGTG
AR	hTFtarget	hg19_refGene_NM_001258022	757	768	+	13.5417	5.06e-06	0.00991	GCAAAACAAACA
FOXO3	hTFtarget	hg19_refGene_NM_001258022	975	990	-	14.3816	5.1e-06	0.000881	CTCAAACACACACTCA
FLI1	hTFtarget	hg19_refGene_NM_001258022	452	476	+	-14.8286	5.12e-06	0.00142	TCGCCTGCCTTTTCTCCGTTCCTTC
BRD2	hTFtarget	hg19_refGene_NM_001258022	178	193	-	14.4474	5.12e-06	0.00228	CACGTGAAAACACACA
FOXO3	database	hg19_refGene_NM_001258022	756	768	-	14.0119	5.13e-06	0.0101	TGTTTGTTTTGCT
TP53	hTFtarget	hg19_refGene_NM_001258022	261	276	+	13.7763	5.14e-06	0.00475	ACAGAAAAGAGACCCT
BCL3	hTFtarget	hg19_refGene_NM_001258022	975	990	-	13.9514	5.17e-06	0.000992	CTCAAACACACACTCA
FLI1	hTFtarget	hg19_refGene_NM_001258022	459	483	-	8.9697	5.21e-06	0.00198	GGGCAAGGAAGGAACGGAGAAAAGG
BRD4	hTFtarget	hg19_refGene_NM_001258022	959	983	-	14.6753	5.21e-06	0.00179	ACACACTCACAAAAGAGCACAAACT
MYC	hTFtarget	hg19_refGene_NM_001258022	425	436	+	14.6316	5.23e-06	0.00489	CTCCACTCCCCC
SPI1	hTFtarget	hg19_refGene_NM_001258022	652	662	-	14.6184	5.23e-06	0.0101	AGGGGAAATGG
FLI1	hTFtarget	hg19_refGene_NM_001258022	472	489	-	-1.5	5.25e-06	0.00229	AGGAGGGGGCAAGGAAGG
FOXA1	hTFtarget	hg19_refGene_NM_001258022	207	223	-	14.4478	5.26e-06	0.000919	ATATATGTGCATATGTA
BCL6	hTFtarget	hg19_refGene_NM_001258022	653	664	+	14.4605	5.26e-06	0.00998	CATTTCCCCTTC
POU5F1	hTFtarget	hg19_refGene_NM_001258022	540	555	+	14.4091	5.26e-06	0.00107	CACGTACACATGCTCC
SUZ12	hTFtarget	hg19_refGene_NM_001258022	536	552	+	13.9605	5.27e-06	0.00144	CACACACGTACACATGC
TP73	database	hg19_refGene_NM_001258022	609	628	-	14.8367	5.28e-06	0.00978	GTTGAAACCTGCCTCCAAGT
FOXA1	hTFtarget	hg19_refGene_NM_001258022	211	226	-	14.2778	5.31e-06	0.0017	CATATATATGTGCATA
TCF3	hTFtarget	hg19_refGene_NM_001258022	382	393	+	14.5606	5.31e-06	0.00983	CCAGCTGCCTTC
TP53	hTFtarget	hg19_refGene_NM_001258022	252	267	-	14.6627	5.32e-06	0.0103	TTTCTGTCCCCCAGCA
BRD3	hTFtarget	hg19_refGene_NM_001258022	522	537	-	14.6494	5.35e-06	0.00207	TGTGTTTGTGTGTGTA
ETV4	hTFtarget	hg19_refGene_NM_001258022	516	537	+	11.6988	5.36e-06	0.000781	ACCTTTTACACACACAAACACA
SPI1	hTFtarget	hg19_refGene_NM_001258022	477	492	-	14.6429	5.39e-06	0.00984	AAGAGGAGGGGGCAAG
FLI1	hTFtarget	hg19_refGene_NM_001258022	461	476	+	-9.60606	5.4e-06	0.00491	TTTTCTCCGTTCCTTC
ASCL1	hTFtarget	hg19_refGene_NM_001258022	379	390	-	14.9697	5.42e-06	0.0101	GGCAGCTGGAGG
FLI1	hTFtarget	hg19_refGene_NM_001258022	468	479	-	14.3947	5.43e-06	0.00959	AAGGAAGGAACG
SPI1	hTFtarget	hg19_refGene_NM_001258022	650	666	+	14.2879	5.43e-06	0.0101	CCCCATTTCCCCTTCTT
TCF12	hTFtarget	hg19_refGene_NM_001258022	380	395	+	14.6515	5.44e-06	0.00966	CTCCAGCTGCCTTCTC
FOXA1	hTFtarget	hg19_refGene_NM_001258022	532	547	-	14.3382	5.45e-06	0.00112	TGTACGTGTGTGTGTT
TP63	hTFtarget	hg19_refGene_NM_001258022	617	632	-	14.7121	5.47e-06	0.0107	GCATGTTGAAACCTGC
STAT1	hTFtarget	hg19_refGene_NM_001258022	650	665	+	13.9872	5.48e-06	0.00984	CCCCATTTCCCCTTCT
AR	hTFtarget	hg19_refGene_NM_001258022	757	768	+	13.5139	5.5e-06	0.0107	GCAAAACAAACA
BRD3	hTFtarget	hg19_refGene_NM_001258022	5	20	+	14.5195	5.51e-06	0.00133	CACACGCACACATACC
HSF1	hTFtarget	hg19_refGene_NM_001258022	370	385	+	14.6212	5.54e-06	0.0109	TTCTGGACTCCTCCAG
NFATC1	hTFtarget	hg19_refGene_NM_001258022	528	539	+	14.5526	5.54e-06	0.0027	CACAAACACACA
POU5F1	hTFtarget	hg19_refGene_NM_001258022	3	18	+	14.3333	5.54e-06	0.00107	CACACACGCACACATA
FLI1	hTFtarget	hg19_refGene_NM_001258022	472	485	+	0.828947	5.55e-06	0.0051	CCTTCCTTGCCCCC
ARID3A	hTFtarget	hg19_refGene_NM_001258022	356	371	+	14.3684	5.55e-06	0.0105	GGCTCCCTCTCCTGTT
MAZ	hTFtarget	hg19_refGene_NM_001258022	280	295	-	14.5195	5.55e-06	0.00637	CCCTCACTCCTTCTTC
SPIB	hTFtarget	hg19_refGene_NM_001258022	651	666	+	14.1515	5.55e-06	0.0102	CCCATTTCCCCTTCTT
CTCF	hTFtarget	hg19_refGene_NM_001258022	356	369	+	14.4394	5.61e-06	0.0103	GGCTCCCTCTCCTG
SPI1	hTFtarget	hg19_refGene_NM_001258022	652	667	+	14.5758	5.62e-06	0.0104	CCATTTCCCCTTCTTA
STAT5A	hTFtarget	hg19_refGene_NM_001258022	534	545	+	14.7105	5.62e-06	0.00181	CACACACACGTA
ESR1	hTFtarget	hg19_refGene_NM_001258022	527	548	-	14.0395	5.64e-06	0.00148	GTGTACGTGTGTGTGTTTGTGT
POLR2A	hTFtarget	hg19_refGene_NM_001258022	459	474	-	13.8571	5.64e-06	0.005	AGGAACGGAGAAAAGG
SPI1	hTFtarget	hg19_refGene_NM_001258022	476	491	-	14.5658	5.66e-06	0.0104	AGAGGAGGGGGCAAGG
CENPA	hTFtarget	hg19_refGene_NM_001258022	150	174	-	6.25	5.68e-06	0.0111	CATACATACTTACATTAAAAATGGA
ZNF263	hTFtarget	hg19_refGene_NM_001258022	551	566	-	14.4848	5.71e-06	0.0108	AGGAGGAGAAAGGAGC
ASCL1	hTFtarget	hg19_refGene_NM_001258022	379	392	+	15.0152	5.72e-06	0.0106	CCTCCAGCTGCCTT
SPI1	database	hg19_refGene_NM_001258022	647	665	+	14.5618	5.74e-06	0.0105	GTTCCCCATTTCCCCTTCT
FOXA1	hTFtarget	hg19_refGene_NM_001258022	757	768	-	13.4328	5.75e-06	0.0112	TGTTTGTTTTGC
SPI1	hTFtarget	hg19_refGene_NM_001258022	476	491	+	14.6429	5.75e-06	0.0107	CCTTGCCCCCTCCTCT
FOXA1	hTFtarget	hg19_refGene_NM_001258022	212	227	-	13.5915	5.77e-06	0.00159	ACATATATATGTGCAT
STAT1	hTFtarget	hg19_refGene_NM_001258022	357	372	+	13.5789	5.77e-06	0.0106	GCTCCCTCTCCTGTTC
FOXA1	hTFtarget	hg19_refGene_NM_001258022	536	551	-	14.2647	5.78e-06	0.00112	CATGTGTACGTGTGTG
BRCA1	hTFtarget	hg19_refGene_NM_001258022	207	224	+	14.2468	5.78e-06	0.00111	TACATATGCACATATATA
STAT5A	hTFtarget	hg19_refGene_NM_001258022	973	984	-	14.6842	5.78e-06	0.00411	CACACACTCACA
FOXA1	hTFtarget	hg19_refGene_NM_001258022	211	228	-	13.0556	5.79e-06	0.000923	TACATATATATGTGCATA
BRD4	hTFtarget	hg19_refGene_NM_001258022	470	491	+	14.2857	5.8e-06	0.00533	TTCCTTCCTTGCCCCCTCCTCT
DDX5	hTFtarget	hg19_refGene_NM_001258022	168	183	-	14.4026	5.8e-06	0.00215	CACACACACCATACAT
FOXA1	hTFtarget	hg19_refGene_NM_001258022	211	226	+	14.25	5.84e-06	0.00112	TATGCACATATATATG
EWSR1	hTFtarget	hg19_refGene_NM_001258022	470	494	-	-5.39394	5.84e-06	0.00336	CTAAGAGGAGGGGGCAAGGAAGGAA
BRD3	hTFtarget	hg19_refGene_NM_001258022	973	988	-	13.4366	5.84e-06	0.00125	CAAACACACACTCACA
SP2	hTFtarget	hg19_refGene_NM_001258022	548	569	+	14.0909	5.86e-06	0.0106	CATGCTCCTTTCTCCTCCTGTT
TCF3	hTFtarget	hg19_refGene_NM_001258022	383	394	-	14	5.86e-06	0.011	AGAAGGCAGCTG
FLI1	hTFtarget	hg19_refGene_NM_001258022	450	474	-	8.66667	5.87e-06	0.00198	AGGAACGGAGAAAAGGCAGGCGAGG
ESR1	hTFtarget	hg19_refGene_NM_001258022	522	543	+	6.32394	5.9e-06	0.00973	TACACACACAAACACACACACG
POU5F1	hTFtarget	hg19_refGene_NM_001258022	533	547	-	14.0448	5.91e-06	0.00373	TGTACGTGTGTGTGT
SPI1	hTFtarget	hg19_refGene_NM_001258022	476	491	+	14.6	5.92e-06	0.0111	CCTTGCCCCCTCCTCT
IRF1	hTFtarget	hg19_refGene_NM_001258022	748	763	+	13.493	5.94e-06	0.011	TGAGGGAAAGCAAAAC
EPAS1	hTFtarget	hg19_refGene_NM_001258022	5	16	+	14.4737	5.95e-06	0.00349	CACACGCACACA
NCOR1	hTFtarget	hg19_refGene_NM_001258022	178	196	-	12.9474	5.97e-06	0.00191	ACACACGTGAAAACACACA
AR	hTFtarget	hg19_refGene_NM_001258022	757	768	+	13.209	5.97e-06	0.0115	GCAAAACAAACA
FOXD3	database	hg19_refGene_NM_001258022	760	768	-	15.2892	5.98e-06	0.0117	TGTTTGTTT
TOP1	hTFtarget	hg19_refGene_NM_001258022	760	768	+	14.8571	5.98e-06	0.0115	AAACAAACA
BRD4	hTFtarget	hg19_refGene_NM_001258022	464	485	+	14.2338	6.01e-06	0.00533	TCTCCGTTCCTTCCTTGCCCCC
NFATC1	hTFtarget	hg19_refGene_NM_001258022	5	13	+	14.6842	6.03e-06	0.00385	CACACGCAC
EWSR1	hTFtarget	hg19_refGene_NM_001258022	472	487	-	2.01429	6.04e-06	0.00378	GAGGGGGCAAGGAAGG
PGR	hTFtarget	hg19_refGene_NM_001258022	758	768	-	13.6364	6.08e-06	0.0117	TGTTTGTTTTG
BCL3	hTFtarget	hg19_refGene_NM_001258022	522	537	+	13.9242	6.09e-06	0.00172	TACACACACAAACACA
AR	hTFtarget	hg19_refGene_NM_001258022	758	769	-	13.6111	6.13e-06	0.0119	CTGTTTGTTTTG
FLI1	hTFtarget	hg19_refGene_NM_001258022	471	482	-	13.8662	6.17e-06	0.0115	GGCAAGGAAGGA
TP53	hTFtarget	hg19_refGene_NM_001258022	522	543	+	2.75	6.18e-06	0.00344	TACACACACAAACACACACACG
RREB1	database	hg19_refGene_NM_001258022	527	540	+	13.6055	6.19e-06	0.00924	ACACAAACACACAC
RXRA	hTFtarget	hg19_refGene_NM_001258022	652	663	+	14.3289	6.19e-06	0.0119	CCATTTCCCCTT
FLI1	hTFtarget	hg19_refGene_NM_001258022	447	471	+	-15.7286	6.2e-06	0.00147	CTTCCTCGCCTGCCTTTTCTCCGTT
MBD3	hTFtarget	hg19_refGene_NM_001258022	1	22	-	14.1282	6.21e-06	0.00133	AGGGTATGTGTGCGTGTGTGAA
CTCF	hTFtarget	hg19_refGene_NM_001258022	356	369	-	14.4394	6.22e-06	0.0117	CAGGAGAGGGAGCC
SPI1	hTFtarget	hg19_refGene_NM_001258022	476	491	-	14.4286	6.24e-06	0.0114	AGAGGAGGGGGCAAGG
NFATC1	hTFtarget	hg19_refGene_NM_001258022	537	556	-	12.0857	6.26e-06	0.0015	AGGAGCATGTGTACGTGTGT
BRD4	hTFtarget	hg19_refGene_NM_001258022	528	543	+	14.3205	6.35e-06	0.00245	CACAAACACACACACG
SUZ12	hTFtarget	hg19_refGene_NM_001258022	209	220	+	13.6974	6.36e-06	0.00309	CATATGCACATA
CTCF	hTFtarget	hg19_refGene_NM_001258022	356	371	+	14.3158	6.36e-06	0.0118	GGCTCCCTCTCCTGTT
BRD2	hTFtarget	hg19_refGene_NM_001258022	522	537	+	14.0526	6.38e-06	0.00228	TACACACACAAACACA
NFYA	hTFtarget	hg19_refGene_NM_001258022	715	726	+	14.5526	6.39e-06	0.0122	GGGACTGACAGA
CTCF	hTFtarget	hg19_refGene_NM_001258022	356	369	-	14.3485	6.4e-06	0.0118	CAGGAGAGGGAGCC
NCOR1	hTFtarget	hg19_refGene_NM_001258022	534	549	-	14.3553	6.41e-06	0.00304	TGTGTACGTGTGTGTG
SPI1	hTFtarget	hg19_refGene_NM_001258022	649	666	-	13.7576	6.44e-06	0.0119	AAGAAGGGGAAATGGGGA
BRD3	hTFtarget	hg19_refGene_NM_001258022	533	548	+	14.2468	6.51e-06	0.00184	ACACACACACGTACAC
RUNX1	hTFtarget	hg19_refGene_NM_001258022	652	666	+	14.3816	6.51e-06	0.012	CCATTTCCCCTTCTT
TFAP2C	hTFtarget	hg19_refGene_NM_001258022	357	372	-	14.3816	6.51e-06	0.0125	GAACAGGAGAGGGAGC
ZNF384	hTFtarget	hg19_refGene_NM_001258022	70	94	+	7.69444	6.51e-06	0.00948	GGAGGAAAAAAAAAATCAGGCTGGA
FOXA1	hTFtarget	hg19_refGene_NM_001258022	207	222	-	14.1029	6.52e-06	0.00114	TATATGTGCATATGTA
MAZ	hTFtarget	hg19_refGene_NM_001258022	474	489	+	14.4242	6.53e-06	0.012	TTCCTTGCCCCCTCCT
STAT5A	hTFtarget	hg19_refGene_NM_001258022	3	14	+	14.5263	6.55e-06	0.00411	CACACACGCACA
SUZ12	hTFtarget	hg19_refGene_NM_001258022	973	984	-	14.5	6.55e-06	0.00318	CACACACTCACA
SPI1	hTFtarget	hg19_refGene_NM_001258022	652	667	-	13.4697	6.57e-06	0.0123	TAAGAAGGGGAAATGG
SETDB1	hTFtarget	hg19_refGene_NM_001258022	178	193	-	13.1571	6.6e-06	0.0129	CACGTGAAAACACACA
IRF5	hTFtarget	hg19_refGene_NM_001258022	74	89	+	10.1169	6.61e-06	0.00844	GAAAAAAAAAATCAGG
FOXK1	hTFtarget	hg19_refGene_NM_001258022	974	982	+	13.4225	6.62e-06	0.00422	GTGAGTGTG
RXRA	hTFtarget	hg19_refGene_NM_001258022	526	537	+	14.5132	6.63e-06	0.00775	CACACAAACACA
SMAD4	hTFtarget	hg19_refGene_NM_001258022	686	697	-	14.0395	6.63e-06	0.0119	GGTGGCGGGGCC
FOXA1	hTFtarget	hg19_refGene_NM_001258022	971	988	-	12.7222	6.69e-06	0.000986	CAAACACACACTCACAAA
BRD3	hTFtarget	hg19_refGene_NM_001258022	181	196	-	14.2078	6.71e-06	0.00184	ACACACGTGAAAACAC
AR	hTFtarget	hg19_refGene_NM_001258022	759	770	-	13.5833	6.72e-06	0.013	TCTGTTTGTTTT
BRD3	hTFtarget	hg19_refGene_NM_001258022	538	553	-	14.2987	6.75e-06	0.00217	AGCATGTGTACGTGTG
MYC	hTFtarget	hg19_refGene_NM_001258022	687	702	+	14.1447	6.76e-06	0.0119	GCCCCGCCACCCTCCC
FOXA1	hTFtarget	hg19_refGene_NM_001258022	211	226	+	13.8056	6.77e-06	0.00186	TATGCACATATATATG
TRIM28	hTFtarget	hg19_refGene_NM_001258022	859	870	+	14.2105	6.77e-06	0.00659	AGCAAGCTGCTG
ZNF384	hTFtarget	hg19_refGene_NM_001258022	74	95	-	10.3889	6.77e-06	0.00431	TTCCAGCCTGATTTTTTTTTTC
IRF3	hTFtarget	hg19_refGene_NM_001258022	637	658	-	13.8028	6.78e-06	0.0124	GAAATGGGGAACAAAAAAAGCA
FLI1	hTFtarget	hg19_refGene_NM_001258022	451	475	+	-37.3333	6.82e-06	0.00238	CTCGCCTGCCTTTTCTCCGTTCCTT
SPI1	hTFtarget	hg19_refGene_NM_001258022	653	666	+	14.2879	6.83e-06	0.0128	CATTTCCCCTTCTT
FOXA1	hTFtarget	hg19_refGene_NM_001258022	522	536	+	14.4487	6.84e-06	0.00178	TACACACACAAACAC
RELA	hTFtarget	hg19_refGene_NM_001258022	438	457	-	14.3158	6.84e-06	0.0132	AGGCGAGGAAGTTCCAGGAT
KDM1A	hTFtarget	hg19_refGene_NM_001258022	207	218	+	14.3571	6.86e-06	0.00192	TACATATGCACA
SPI1	hTFtarget	hg19_refGene_NM_001258022	652	667	-	12	6.87e-06	0.0126	TAAGAAGGGGAAATGG
MAZ	hTFtarget	hg19_refGene_NM_001258022	550	565	+	14.2468	6.88e-06	0.00637	TGCTCCTTTCTCCTCC
BRD4	hTFtarget	hg19_refGene_NM_001258022	532	547	+	13	6.88e-06	0.00167	AACACACACACGTACA
IRF4	hTFtarget	hg19_refGene_NM_001258022	233	244	-	14.2632	6.89e-06	0.0129	CACTGCCTCCTT
BRD3	hTFtarget	hg19_refGene_NM_001258022	1	21	-	13.7662	6.9e-06	0.00203	GGGTATGTGTGCGTGTGTGAA
MYC	hTFtarget	hg19_refGene_NM_001258022	975	989	-	6.08571	6.91e-06	0.00121	TCAAACACACACTCA
BCL3	hTFtarget	hg19_refGene_NM_001258022	536	551	+	13.7727	6.91e-06	0.00172	CACACACGTACACATG
KDM1A	hTFtarget	hg19_refGene_NM_001258022	528	539	+	14.3286	6.92e-06	0.00192	CACAAACACACA
MED1	hTFtarget	hg19_refGene_NM_001258022	642	657	+	14.2078	6.92e-06	0.013	TTTTTGTTCCCCATTT
POU5F1	hTFtarget	hg19_refGene_NM_001258022	1	16	+	14.0303	6.92e-06	0.00121	TTCACACACGCACACA
BRD3	hTFtarget	hg19_refGene_NM_001258022	528	548	+	11.8571	6.92e-06	0.00147	CACAAACACACACACGTACAC
FOXA1	hTFtarget	hg19_refGene_NM_001258022	3	24	+	13.1642	6.95e-06	0.0019	CACACACGCACACATACCCTAC
FOXA1	hTFtarget	hg19_refGene_NM_001258022	518	539	+	13.1642	6.95e-06	0.0019	CTTTTACACACACAAACACACA
NR3C1	hTFtarget	hg19_refGene_NM_001258022	757	768	+	13.9481	6.99e-06	0.0137	GCAAAACAAACA
EWSR1	hTFtarget	hg19_refGene_NM_001258022	460	475	-	1.41429	7e-06	0.00378	AAGGAACGGAGAAAAG
AR	hTFtarget	hg19_refGene_NM_001258022	758	769	-	13.7222	7.02e-06	0.0137	CTGTTTGTTTTG
GATA1	hTFtarget	hg19_refGene_NM_001258022	379	390	+	14.2763	7.04e-06	0.0138	CCTCCAGCTGCC
ZNF384	hTFtarget	hg19_refGene_NM_001258022	71	92	-	10.2778	7.05e-06	0.00431	CAGCCTGATTTTTTTTTTCCTC
E2F4	hTFtarget	hg19_refGene_NM_001258022	679	694	+	14.0152	7.05e-06	0.0125	TCTCAAAGGCCCCGCC
FOXM1	database	hg19_refGene_NM_001258022	176	188	+	13.1667	7.06e-06	0.0136	TGTGTGTGTTTTC
ZBTB33	hTFtarget	hg19_refGene_NM_001258022	970	985	+	14.0964	7.07e-06	0.0136	TTTTGTGAGTGTGTGT
POU5F1	hTFtarget	hg19_refGene_NM_001258022	536	547	+	14.1343	7.08e-06	0.00456	CACACACGTACA
EP300	hTFtarget	hg19_refGene_NM_001258022	526	541	-	13.5921	7.11e-06	0.00229	TGTGTGTGTTTGTGTG
EP300	hTFtarget	hg19_refGene_NM_001258022	538	549	+	14.1558	7.11e-06	0.00346	CACACGTACACA
BRD2	hTFtarget	hg19_refGene_NM_001258022	5	20	+	13.8421	7.13e-06	0.00228	CACACGCACACATACC
EP300	hTFtarget	hg19_refGene_NM_001258022	758	768	+	13.4286	7.13e-06	0.0139	CAAAACAAACA
EP300	hTFtarget	hg19_refGene_NM_001258022	757	768	+	13.7532	7.14e-06	0.0139	GCAAAACAAACA
ZNF143	hTFtarget	hg19_refGene_NM_001258022	517	541	-	13.5256	7.15e-06	0.0137	TGTGTGTGTTTGTGTGTGTAAAAGG
KDM1A	hTFtarget	hg19_refGene_NM_001258022	207	222	+	13.7183	7.17e-06	0.00173	TACATATGCACATATA
TAF1	hTFtarget	hg19_refGene_NM_001258022	459	482	-	14.0921	7.17e-06	0.00361	GGCAAGGAAGGAACGGAGAAAAGG
BCL3	hTFtarget	hg19_refGene_NM_001258022	973	988	-	13.7273	7.18e-06	0.00172	CAAACACACACTCACA
EGR1	hTFtarget	hg19_refGene_NM_001258022	3	24	+	13.9	7.18e-06	0.0128	CACACACGCACACATACCCTAC
ERG	hTFtarget	hg19_refGene_NM_001258022	639	663	+	-12.6053	7.21e-06	0.00201	CTTTTTTTGTTCCCCATTTCCCCTT
E2F7	hTFtarget	hg19_refGene_NM_001258022	426	441	+	14.1714	7.23e-06	0.00667	TCCACTCCCCCGATCC
FOXK1	hTFtarget	hg19_refGene_NM_001258022	538	549	-	13.0299	7.26e-06	0.00232	TGTGTACGTGTG
NFATC1	hTFtarget	hg19_refGene_NM_001258022	521	540	-	11.7571	7.27e-06	0.00155	GTGTGTGTTTGTGTGTGTAA
FOXJ2	database	hg19_refGene_NM_001258022	759	768	-	14.3587	7.28e-06	0.0141	TGTTTGTTTT
EPAS1	hTFtarget	hg19_refGene_NM_001258022	536	547	+	14.2763	7.33e-06	0.00349	CACACACGTACA
ETV4	hTFtarget	hg19_refGene_NM_001258022	1	15	+	13.9744	7.34e-06	0.00122	TTCACACACGCACAC
GATA1	hTFtarget	hg19_refGene_NM_001258022	522	530	+	14.1571	7.34e-06	0.00474	TACACACAC
HDAC6	hTFtarget	hg19_refGene_NM_001258022	174	182	-	15.0132	7.34e-06	0.00353	ACACACACC
BRD3	hTFtarget	hg19_refGene_NM_001258022	520	540	-	13.6494	7.38e-06	0.00203	GTGTGTGTTTGTGTGTGTAAA
FOXK1	hTFtarget	hg19_refGene_NM_001258022	3	18	+	13.6418	7.41e-06	0.00214	CACACACGCACACATA
ZNF384	hTFtarget	hg19_refGene_NM_001258022	72	93	-	10.1389	7.41e-06	0.00431	CCAGCCTGATTTTTTTTTTCCT
ESR1	hTFtarget	hg19_refGene_NM_001258022	749	770	+	13.3731	7.43e-06	0.0126	GAGGGAAAGCAAAACAAACAGA
FOXA1	hTFtarget	hg19_refGene_NM_001258022	210	225	+	12.9718	7.47e-06	0.0018	ATATGCACATATATAT
SPI1	hTFtarget	hg19_refGene_NM_001258022	356	371	+	14.1447	7.47e-06	0.014	GGCTCCCTCTCCTGTT
BRD3	hTFtarget	hg19_refGene_NM_001258022	522	537	+	13.4179	7.51e-06	0.00159	TACACACACAAACACA
SPI1	hTFtarget	hg19_refGene_NM_001258022	652	667	-	12.5758	7.51e-06	0.0138	TAAGAAGGGGAAATGG
CTCF	hTFtarget	hg19_refGene_NM_001258022	356	369	-	13.8939	7.53e-06	0.0141	CAGGAGAGGGAGCC
BRD3	hTFtarget	hg19_refGene_NM_001258022	180	195	-	14.1169	7.54e-06	0.00161	CACACGTGAAAACACA
FOXA1	hTFtarget	hg19_refGene_NM_001258022	528	541	-	14.1642	7.55e-06	0.00211	TGTGTGTGTTTGTG
ZBTB33	hTFtarget	hg19_refGene_NM_001258022	476	491	+	13.6842	7.55e-06	0.0136	CCTTGCCCCCTCCTCT
MYOD1	hTFtarget	hg19_refGene_NM_001258022	380	395	-	14.7273	7.56e-06	0.0138	GAGAAGGCAGCTGGAG
SPIB	hTFtarget	hg19_refGene_NM_001258022	650	667	-	13.1061	7.57e-06	0.014	TAAGAAGGGGAAATGGGG
DDX5	hTFtarget	hg19_refGene_NM_001258022	176	200	-	11.4156	7.6e-06	0.00175	AATCACACACGTGAAAACACACACA
BRD7	hTFtarget	hg19_refGene_NM_001258022	522	540	-	14.013	7.64e-06	0.0147	GTGTGTGTTTGTGTGTGTA
FOXA1	hTFtarget	hg19_refGene_NM_001258022	211	224	-	14.1343	7.66e-06	0.00211	TATATATGTGCATA
AR	hTFtarget	hg19_refGene_NM_001258022	758	769	-	13.5844	7.66e-06	0.0149	CTGTTTGTTTTG
SPI1	hTFtarget	hg19_refGene_NM_001258022	652	667	-	13.1364	7.66e-06	0.0141	TAAGAAGGGGAAATGG
FOXA2	hTFtarget	hg19_refGene_NM_001258022	864	872	-	14.3026	7.67e-06	0.0145	CACAGCAGC
MED1	hTFtarget	hg19_refGene_NM_001258022	649	664	-	13.9577	7.68e-06	0.0139	GAAGGGGAAATGGGGA
CTCF	hTFtarget	hg19_refGene_NM_001258022	356	371	+	12.3158	7.71e-06	0.0145	GGCTCCCTCTCCTGTT
SP2	hTFtarget	hg19_refGene_NM_001258022	521	542	-	13.8077	7.72e-06	0.00297	GTGTGTGTGTTTGTGTGTGTAA
MYC	hTFtarget	hg19_refGene_NM_001258022	642	656	+	13.987	7.75e-06	0.0145	TTTTTGTTCCCCATT
SP2	hTFtarget	hg19_refGene_NM_001258022	679	702	+	13.2105	7.75e-06	0.0128	TCTCAAAGGCCCCGCCACCCTCCC
SPI1	hTFtarget	hg19_refGene_NM_001258022	356	371	-	13.2632	7.75e-06	0.0143	AACAGGAGAGGGAGCC
FOXA1	hTFtarget	hg19_refGene_NM_001258022	211	228	+	12.375	7.76e-06	0.00106	TATGCACATATATATGTA
ZNF143	hTFtarget	hg19_refGene_NM_001258022	288	303	+	13.6711	7.77e-06	0.0149	AGTGAGGGGTGCTGGG
ARNT	hTFtarget	hg19_refGene_NM_001258022	534	549	-	13.5059	7.8e-06	0.00189	TGTGTACGTGTGTGTG
MYC	hTFtarget	hg19_refGene_NM_001258022	357	372	-	12.7895	7.82e-06	0.0146	GAACAGGAGAGGGAGC
SRF	hTFtarget	hg19_refGene_NM_001258022	357	369	-	14.1667	7.83e-06	0.0144	CAGGAGAGGGAGC
FOXA1	hTFtarget	hg19_refGene_NM_001258022	207	222	+	13.4861	7.92e-06	0.0019	TACATATGCACATATA
FOXK1	hTFtarget	hg19_refGene_NM_001258022	536	551	+	13.5672	7.92e-06	0.00214	CACACACGTACACATG
KLF4	hTFtarget	hg19_refGene_NM_001258022	174	195	+	11.7324	7.92e-06	0.00191	GGTGTGTGTGTTTTCACGTGTG
MAZ	hTFtarget	hg19_refGene_NM_001258022	688	703	+	14.1	7.95e-06	0.00817	CCCCGCCACCCTCCCT
FLI1	hTFtarget	hg19_refGene_NM_001258022	467	486	+	-25.3333	7.97e-06	0.00385	CCGTTCCTTCCTTGCCCCCT
BCL3	hTFtarget	hg19_refGene_NM_001258022	7	22	+	13.4514	7.99e-06	0.00139	CACGCACACATACCCT
FOXA1	hTFtarget	hg19_refGene_NM_001258022	977	988	-	13.7792	8.02e-06	0.00265	CAAACACACACT
TP63	hTFtarget	hg19_refGene_NM_001258022	613	632	-	14.1515	8.02e-06	0.0119	GCATGTTGAAACCTGCCTCC
FLI1	hTFtarget	hg19_refGene_NM_001258022	459	474	-	13.6119	8.03e-06	0.00485	AGGAACGGAGAAAAGG
BRD3	hTFtarget	hg19_refGene_NM_001258022	529	544	+	13.9481	8.05e-06	0.00193	ACAAACACACACACGT
TRIM28	hTFtarget	hg19_refGene_NM_001258022	506	521	+	14.0658	8.05e-06	0.0159	ACAGAGGTCTACCTTT
FOXA1	hTFtarget	hg19_refGene_NM_001258022	5	19	+	14.2179	8.06e-06	0.00178	CACACGCACACATAC
FLI1	hTFtarget	hg19_refGene_NM_001258022	463	487	-	-10.0263	8.07e-06	0.00344	GAGGGGGCAAGGAAGGAACGGAGAA
AR	hTFtarget	hg19_refGene_NM_001258022	521	542	+	13.4857	8.08e-06	0.0148	TTACACACACAAACACACACAC
RXRA	hTFtarget	hg19_refGene_NM_001258022	973	984	-	14.1842	8.13e-06	0.00775	CACACACTCACA
FOXO1	database	hg19_refGene_NM_001258022	753	768	-	13.8434	8.19e-06	0.016	TGTTTGTTTTGCTTTC
FOXA1	hTFtarget	hg19_refGene_NM_001258022	176	187	-	13.7532	8.19e-06	0.00265	AAAACACACACA
FOXA1	hTFtarget	hg19_refGene_NM_001258022	3	17	+	14.1923	8.2e-06	0.00178	CACACACGCACACAT
FOXA1	hTFtarget	hg19_refGene_NM_001258022	7	18	+	13.6716	8.23e-06	0.00582	CACGCACACATA
HOXA6	hTFtarget	hg19_refGene_NM_001258022	538	548	+	14.1316	8.23e-06	0.00392	CACACGTACAC
KLF4	hTFtarget	hg19_refGene_NM_001258022	175	183	-	14.4	8.26e-06	0.0079	CACACACAC
KLF4	hTFtarget	hg19_refGene_NM_001258022	534	542	+	14.4	8.26e-06	0.0079	CACACACAC
BRD3	hTFtarget	hg19_refGene_NM_001258022	1	16	+	14.1316	8.27e-06	0.00321	TTCACACACGCACACA
FOXA1	hTFtarget	hg19_refGene_NM_001258022	209	225	-	13.7761	8.28e-06	0.00132	ATATATATGTGCATATG
FOXA1	hTFtarget	hg19_refGene_NM_001258022	536	550	+	14.1667	8.32e-06	0.00178	CACACACGTACACAT
KLF4	hTFtarget	hg19_refGene_NM_001258022	528	549	-	11.6197	8.32e-06	0.00191	TGTGTACGTGTGTGTGTTTGTG
FOXA1	hTFtarget	hg19_refGene_NM_001258022	5	20	+	13.6491	8.35e-06	0.0029	CACACGCACACATACC
SPI1	hTFtarget	hg19_refGene_NM_001258022	687	698	+	14.1714	8.35e-06	0.0158	GCCCCGCCACCC
IRF4	database	hg19_refGene_NM_001258022	642	657	-	14.1017	8.41e-06	0.00762	AAATGGGGAACAAAAA
FOXA1	hTFtarget	hg19_refGene_NM_001258022	530	545	-	13.7647	8.43e-06	0.00132	TACGTGTGTGTGTTTG
SPI1	hTFtarget	hg19_refGene_NM_001258022	653	664	-	14.0263	8.44e-06	0.0077	GAAGGGGAAATG
HDAC3	hTFtarget	hg19_refGene_NM_001258022	756	771	-	13.2687	8.46e-06	0.0165	TTCTGTTTGTTTTGCT
TAF1	hTFtarget	hg19_refGene_NM_001258022	460	483	-	13.8421	8.46e-06	0.00361	GGGCAAGGAAGGAACGGAGAAAAG
RUNX1	hTFtarget	hg19_refGene_NM_001258022	649	664	-	13.8026	8.47e-06	0.016	GAAGGGGAAATGGGGA
GTF2A1:GTF2A2	database	hg19_refGene_NM_001258022	484	495	-	14.2677	8.48e-06	0.0164	TCTAAGAGGAGG
POU2F1	hTFtarget	hg19_refGene_NM_001258022	468	483	+	14.0132	8.51e-06	0.00656	CGTTCCTTCCTTGCCC
BRD3	hTFtarget	hg19_refGene_NM_001258022	1	21	+	11.3506	8.52e-06	0.00163	TTCACACACGCACACATACCC
SIN3A	hTFtarget	hg19_refGene_NM_001258022	758	770	-	13.5556	8.57e-06	0.0169	TCTGTTTGTTTTG
ZNF250	hTFtarget	hg19_refGene_NM_001258022	964	985	+	13.5921	8.57e-06	0.00133	GTGCTCTTTTGTGAGTGTGTGT
EWSR1	hTFtarget	hg19_refGene_NM_001258022	447	462	-	0.671429	8.61e-06	0.00378	AAGGCAGGCGAGGAAG
FLI1	hTFtarget	hg19_refGene_NM_001258022	463	482	+	-25.6364	8.63e-06	0.00385	TTCTCCGTTCCTTCCTTGCC
IRF3	hTFtarget	hg19_refGene_NM_001258022	468	492	-	12.6538	8.63e-06	0.00169	AAGAGGAGGGGGCAAGGAAGGAACG
EZH2	hTFtarget	hg19_refGene_NM_001258022	144	155	-	13.6711	8.64e-06	0.0169	AATGGAATCAAG
ETV4	hTFtarget	hg19_refGene_NM_001258022	979	1000	-	10.6627	8.67e-06	0.00117	CACATCCCCCCTCAAACACACA
SUZ12	hTFtarget	hg19_refGene_NM_001258022	477	492	+	14	8.67e-06	0.0157	CTTGCCCCCTCCTCTT
MYC	hTFtarget	hg19_refGene_NM_001258022	447	468	-	13.5395	8.78e-06	0.0144	GGAGAAAAGGCAGGCGAGGAAG
FOXO3	hTFtarget	hg19_refGene_NM_001258022	961	985	-	0.986842	8.8e-06	0.00117	ACACACACTCACAAAAGAGCACAAA
GTF2I	hTFtarget	hg19_refGene_NM_001258022	298	316	+	12.2317	8.81e-06	0.0172	GCTGGGTATATTGCAGCCA
HIF1A	hTFtarget	hg19_refGene_NM_001258022	975	990	-	13.9481	8.81e-06	0.00181	CTCAAACACACACTCA
E2F4	hTFtarget	hg19_refGene_NM_001258022	679	694	+	13.4394	8.82e-06	0.0157	TCTCAAAGGCCCCGCC
TP63	database	hg19_refGene_NM_001258022	615	634	+	14	8.85e-06	0.0086	AGGCAGGTTTCAACATGCTG
GRHL3	hTFtarget	hg19_refGene_NM_001258022	3	18	-	13.8553	8.87e-06	0.00464	TATGTGTGCGTGTGTG
FOXA1	hTFtarget	hg19_refGene_NM_001258022	522	537	-	13.6912	8.9e-06	0.00132	TGTGTTTGTGTGTGTA
EP300	hTFtarget	hg19_refGene_NM_001258022	520	535	-	13.1711	8.9e-06	0.00245	TGTTTGTGTGTGTAAA
CTCF	hTFtarget	hg19_refGene_NM_001258022	356	369	+	13.6364	8.94e-06	0.0167	GGCTCCCTCTCCTG
SETDB1	hTFtarget	hg19_refGene_NM_001258022	684	708	+	6.78947	8.95e-06	0.0174	AAGGCCCCGCCACCCTCCCTGTATT
AR	hTFtarget	hg19_refGene_NM_001258022	757	768	+	13.6623	8.98e-06	0.0175	GCAAAACAAACA
CEBPA	hTFtarget	hg19_refGene_NM_001258022	428	436	+	14.0526	9.01e-06	0.0167	CACTCCCCC
MAZ	hTFtarget	hg19_refGene_NM_001258022	475	490	+	13.8714	9.02e-06	0.00817	TCCTTGCCCCCTCCTC
FOXA1	hTFtarget	hg19_refGene_NM_001258022	528	543	+	13.2083	9.06e-06	0.00193	CACAAACACACACACG
FOXA1	hTFtarget	hg19_refGene_NM_001258022	529	544	-	12.493	9.09e-06	0.00194	ACGTGTGTGTGTTTGT
STAT1	hTFtarget	hg19_refGene_NM_001258022	48	63	+	11.7763	9.09e-06	0.0167	GAAATGGAGGAACCAT
ZNF384	hTFtarget	hg19_refGene_NM_001258022	688	703	-	13.7632	9.11e-06	0.0166	AGGGAGGGTGGCGGGG
PPARD/PPARG	hTFtarget	hg19_refGene_NM_001258022	526	537	+	13.6184	9.14e-06	0.00608	CACACAAACACA
BRCA1	hTFtarget	hg19_refGene_NM_001258022	973	990	-	13.5974	9.15e-06	0.0016	CTCAAACACACACTCACA
IRF5	hTFtarget	hg19_refGene_NM_001258022	75	90	+	9	9.16e-06	0.00844	AAAAAAAAAATCAGGC
AR	hTFtarget	hg19_refGene_NM_001258022	757	768	+	13.3194	9.21e-06	0.0181	GCAAAACAAACA
KDM1A	hTFtarget	hg19_refGene_NM_001258022	1	16	-	13.1806	9.23e-06	0.00375	TGTGTGCGTGTGTGAA
NFATC1	hTFtarget	hg19_refGene_NM_001258022	522	537	+	13.0455	9.23e-06	0.00405	TACACACACAAACACA
EP300	hTFtarget	hg19_refGene_NM_001258022	652	666	-	13.5143	9.24e-06	0.0168	AAGAAGGGGAAATGG
HIF1A	hTFtarget	hg19_refGene_NM_001258022	357	372	+	13.7143	9.25e-06	0.0162	GCTCCCTCTCCTGTTC
TP53	hTFtarget	hg19_refGene_NM_001258022	615	636	+	11.2727	9.28e-06	0.0177	AGGCAGGTTTCAACATGCTGCA
FOXA2	hTFtarget	hg19_refGene_NM_001258022	758	768	+	13.3377	9.29e-06	0.018	CAAAACAAACA
SPI1	hTFtarget	hg19_refGene_NM_001258022	476	491	-	14.0143	9.3e-06	0.0171	AGAGGAGGGGGCAAGG
FOXA1	hTFtarget	hg19_refGene_NM_001258022	971	992	-	12.8806	9.31e-06	0.00223	CCCTCAAACACACACTCACAAA
RFX1	database	hg19_refGene_NM_001258022	585	601	-	13.9438	9.32e-06	0.0181	ATGGAGCCCAGTAACAA
SP1	hTFtarget	hg19_refGene_NM_001258022	473	488	-	13.6429	9.32e-06	0.017	GGAGGGGGCAAGGAAG
IRF3	hTFtarget	hg19_refGene_NM_001258022	648	672	-	12.4744	9.38e-06	0.00169	ACAACTAAGAAGGGGAAATGGGGAA
TCF7L2	hTFtarget	hg19_refGene_NM_001258022	757	768	+	13.6234	9.38e-06	0.0182	GCAAAACAAACA
BRD2	hTFtarget	hg19_refGene_NM_001258022	209	220	+	13.8421	9.39e-06	0.00586	CATATGCACATA
MYC	hTFtarget	hg19_refGene_NM_001258022	356	371	-	13.7237	9.43e-06	0.0174	AACAGGAGAGGGAGCC
FOXA2	hTFtarget	hg19_refGene_NM_001258022	757	768	+	13.6883	9.47e-06	0.0184	GCAAAACAAACA
ETS1	hTFtarget	hg19_refGene_NM_001258022	177	198	-	13.4196	9.56e-06	0.0179	TCACACACGTGAAAACACACAC
MED1	hTFtarget	hg19_refGene_NM_001258022	641	656	+	13.7403	9.61e-06	0.0172	TTTTTTGTTCCCCATT
SMC3	hTFtarget	hg19_refGene_NM_001258022	357	372	+	13.2424	9.62e-06	0.018	GCTCCCTCTCCTGTTC
EP300	hTFtarget	hg19_refGene_NM_001258022	464	479	+	13.7237	9.62e-06	0.0125	TCTCCGTTCCTTCCTT
MAZ	hTFtarget	hg19_refGene_NM_001258022	356	371	+	12.8947	9.67e-06	0.018	GGCTCCCTCTCCTGTT
PPARD/PPARG	hTFtarget	hg19_refGene_NM_001258022	536	547	+	13.5921	9.67e-06	0.00608	CACACACGTACA
RAD21	hTFtarget	hg19_refGene_NM_001258022	356	369	-	13.697	9.73e-06	0.0185	CAGGAGAGGGAGCC
BRD4	hTFtarget	hg19_refGene_NM_001258022	689	700	+	14.0395	9.73e-06	0.0179	CCCGCCACCCTC
CBFB	hTFtarget	hg19_refGene_NM_001258022	651	665	+	13.9605	9.75e-06	0.0181	CCCATTTCCCCTTCT
SPIB	hTFtarget	hg19_refGene_NM_001258022	650	665	-	13.4091	9.75e-06	0.018	AGAAGGGGAAATGGGG
EP300	hTFtarget	hg19_refGene_NM_001258022	7	18	+	14	9.75e-06	0.00372	CACGCACACATA
RXRG	hTFtarget	hg19_refGene_NM_001258022	356	371	+	13.3286	9.76e-06	0.0181	GGCTCCCTCTCCTGTT
CTCF	hTFtarget	hg19_refGene_NM_001258022	356	370	-	13.3939	9.76e-06	0.0183	ACAGGAGAGGGAGCC
FLI1	hTFtarget	hg19_refGene_NM_001258022	469	484	+	14	9.78e-06	0.0182	GTTCCTTCCTTGCCCC
FOXK1	hTFtarget	hg19_refGene_NM_001258022	532	543	+	12.531	9.8e-06	0.00621	AACACACACACG
AR	hTFtarget	hg19_refGene_NM_001258022	147	155	-	13.974	9.82e-06	0.0189	AATGGAATC
MED1	hTFtarget	hg19_refGene_NM_001258022	147	155	-	13.1818	9.82e-06	0.0195	AATGGAATC
EPAS1	hTFtarget	hg19_refGene_NM_001258022	147	155	-	14.6316	9.82e-06	0.019	AATGGAATC
SPI1	hTFtarget	hg19_refGene_NM_001258022	652	666	+	13.6061	9.83e-06	0.0182	CCATTTCCCCTTCTT
RBL2	hTFtarget	hg19_refGene_NM_001258022	679	694	+	13.662	9.84e-06	0.0182	TCTCAAAGGCCCCGCC
BRD2	hTFtarget	hg19_refGene_NM_001258022	526	538	+	13.3026	9.87e-06	0.00478	CACACAAACACAC
SMC1A	hTFtarget	hg19_refGene_NM_001258022	357	372	+	12.7121	9.92e-06	0.0182	GCTCCCTCTCCTGTTC
TP53	hTFtarget	hg19_refGene_NM_001258022	524	545	+	0.861111	9.92e-06	0.00344	CACACACAAACACACACACGTA
KDM5B	hTFtarget	hg19_refGene_NM_001258022	356	372	+	12.6286	9.94e-06	0.0183	GGCTCCCTCTCCTGTTC
KDM1A	hTFtarget	hg19_refGene_NM_001258022	526	541	-	13.0972	9.98e-06	0.00375	TGTGTGTGTTTGTGTG
RNF2	hTFtarget	hg19_refGene_NM_001258022	526	536	+	8.88571	1e-05	0.0029	CACACAAACAC
SPI1	hTFtarget	hg19_refGene_NM_001258022	476	491	-	13.7	1e-05	0.0186	AGAGGAGGGGGCAAGG
ZBTB33	hTFtarget	hg19_refGene_NM_001258022	970	985	-	13.4359	1e-05	0.0191	ACACACACTCACAAAA
EGR1	hTFtarget	hg19_refGene_NM_001258022	519	540	-	13.1667	1e-05	0.00379	GTGTGTGTTTGTGTGTGTAAAA
FOXK1	hTFtarget	hg19_refGene_NM_001258022	7	15	+	15.6286	1.01e-05	0.00652	CACGCACAC
GRHL3	hTFtarget	hg19_refGene_NM_001258022	1	16	-	13.6579	1.01e-05	0.00464	TGTGTGCGTGTGTGAA
KLF4	hTFtarget	hg19_refGene_NM_001258022	975	996	+	11.169	1.01e-05	0.00206	TGAGTGTGTGTTTGAGGGGGGA
MYC	hTFtarget	hg19_refGene_NM_001258022	5	13	+	14.1447	1.01e-05	0.0065	CACACGCAC
BRD3	hTFtarget	hg19_refGene_NM_001258022	530	541	+	12.9701	1.01e-05	0.00944	CAAACACACACA
BRD4	hTFtarget	hg19_refGene_NM_001258022	471	492	+	13.4805	1.01e-05	0.00596	TCCTTCCTTGCCCCCTCCTCTT
BTAF1	hTFtarget	hg19_refGene_NM_001258022	73	88	+	13.641	1.01e-05	0.0192	GGAAAAAAAAAATCAG
STAT5A	hTFtarget	hg19_refGene_NM_001258022	528	539	+	13.7237	1.01e-05	0.00279	CACAAACACACA
CTCF	hTFtarget	hg19_refGene_NM_001258022	357	372	-	12.9091	1.01e-05	0.0189	GAACAGGAGAGGGAGC
EHF	hTFtarget	hg19_refGene_NM_001258022	469	490	-	13.589	1.01e-05	0.00672	GAGGAGGGGGCAAGGAAGGAAC
ETV4	hTFtarget	hg19_refGene_NM_001258022	978	992	-	13.5256	1.02e-05	0.0015	CCCTCAAACACACAC
FOXA1	hTFtarget	hg19_refGene_NM_001258022	973	988	+	13.5147	1.02e-05	0.00139	TGTGAGTGTGTGTTTG
NFATC1	hTFtarget	hg19_refGene_NM_001258022	207	222	+	12.9394	1.02e-05	0.00405	TACATATGCACATATA
ESR1	hTFtarget	hg19_refGene_NM_001258022	282	296	-	13.2239	1.03e-05	0.0187	CCCCTCACTCCTTCT
FOXA1	hTFtarget	hg19_refGene_NM_001258022	524	539	+	13.4035	1.03e-05	0.0029	CACACACAAACACACA
SRF	hTFtarget	hg19_refGene_NM_001258022	356	371	+	12.8788	1.03e-05	0.0191	GGCTCCCTCTCCTGTT
TP53	hTFtarget	hg19_refGene_NM_001258022	526	547	+	0.722222	1.03e-05	0.00344	CACACAAACACACACACGTACA
CTCF	hTFtarget	hg19_refGene_NM_001258022	356	371	+	13.1212	1.03e-05	0.0193	GGCTCCCTCTCCTGTT
RREB1	database	hg19_refGene_NM_001258022	523	536	+	12.2385	1.04e-05	0.00924	ACACACACAAACAC
HIF1A	hTFtarget	hg19_refGene_NM_001258022	974	992	+	11.8421	1.04e-05	0.0191	GTGAGTGTGTGTTTGAGGG
STAT5A	hTFtarget	hg19_refGene_NM_001258022	534	545	+	13.3553	1.04e-05	0.00393	CACACACACGTA
TP53	hTFtarget	hg19_refGene_NM_001258022	526	543	+	3.15278	1.04e-05	0.00514	CACACAAACACACACACG
CTCF	hTFtarget	hg19_refGene_NM_001258022	356	371	-	13.2576	1.04e-05	0.0195	AACAGGAGAGGGAGCC
FOXA1	hTFtarget	hg19_refGene_NM_001258022	209	224	+	13.3772	1.05e-05	0.0029	CATATGCACATATATA
HSF1	hTFtarget	hg19_refGene_NM_001258022	369	385	-	13.5152	1.05e-05	0.0203	CTGGAGGAGTCCAGAAC
C17orf96	hTFtarget	hg19_refGene_NM_001258022	550	574	-	13.5063	1.05e-05	0.00698	GAGCCAACAGGAGGAGAAAGGAGCA
SUZ12	hTFtarget	hg19_refGene_NM_001258022	526	542	+	12.6842	1.05e-05	0.00251	CACACAAACACACACAC
EP300	hTFtarget	hg19_refGene_NM_001258022	758	769	+	13.4167	1.05e-05	0.0205	CAAAACAAACAG
ERG	hTFtarget	hg19_refGene_NM_001258022	357	372	-	12.2632	1.05e-05	0.0193	GAACAGGAGAGGGAGC
FOXA1	hTFtarget	hg19_refGene_NM_001258022	523	538	-	12.0986	1.06e-05	0.00204	GTGTGTTTGTGTGTGT
AR	hTFtarget	hg19_refGene_NM_001258022	758	768	-	13.1944	1.06e-05	0.0206	TGTTTGTTTTG
PML	hTFtarget	hg19_refGene_NM_001258022	650	665	-	13.6143	1.06e-05	0.0194	AGAAGGGGAAATGGGG
POU2F1	hTFtarget	hg19_refGene_NM_001258022	551	566	+	13.7632	1.06e-05	0.00656	GCTCCTTTCTCCTCCT
BRD4	hTFtarget	hg19_refGene_NM_001258022	355	370	+	12.7105	1.06e-05	0.0197	AGGCTCCCTCTCCTGT
SPI1	hTFtarget	hg19_refGene_NM_001258022	477	492	+	13.8286	1.06e-05	0.0199	CTTGCCCCCTCCTCTT
STAT1	hTFtarget	hg19_refGene_NM_001258022	751	768	+	13.1268	1.06e-05	0.0198	GGGAAAGCAAAACAAACA
DDX5	hTFtarget	hg19_refGene_NM_001258022	6	14	+	13.4474	1.06e-05	0.00511	ACACGCACA
EP300	hTFtarget	hg19_refGene_NM_001258022	757	768	-	12.8611	1.06e-05	0.0206	TGTTTGTTTTGC
POU2F1	hTFtarget	hg19_refGene_NM_001258022	463	478	+	13.75	1.07e-05	0.00656	TTCTCCGTTCCTTCCT
SP1:SP3	database	hg19_refGene_NM_001258022	481	491	+	14.2041	1.08e-05	0.0196	CCCCCTCCTCT
GFI1B	hTFtarget	hg19_refGene_NM_001258022	237	248	-	13.6842	1.08e-05	0.0199	AAAGCACTGCCT
HOXA6	hTFtarget	hg19_refGene_NM_001258022	7	22	-	13.25	1.08e-05	0.00291	AGGGTATGTGTGCGTG
MAZ	hTFtarget	hg19_refGene_NM_001258022	469	490	-	12.4714	1.08e-05	0.0133	GAGGAGGGGGCAAGGAAGGAAC
STAT1	hTFtarget	hg19_refGene_NM_001258022	751	766	-	13.4079	1.08e-05	0.0205	TTTGTTTTGCTTTCCC
TP73	hTFtarget	hg19_refGene_NM_001258022	618	633	+	13.2121	1.08e-05	0.0117	CAGGTTTCAACATGCT
CTCF	hTFtarget	hg19_refGene_NM_001258022	356	369	-	13.3182	1.08e-05	0.0191	CAGGAGAGGGAGCC
EZH1	hTFtarget	hg19_refGene_NM_001258022	148	156	+	14.0658	1.09e-05	0.0209	ATTCCATTT
EZH2	hTFtarget	hg19_refGene_NM_001258022	148	156	+	14.4342	1.09e-05	0.0206	ATTCCATTT
EZH2	hTFtarget	hg19_refGene_NM_001258022	148	156	+	14.2632	1.09e-05	0.0215	ATTCCATTT
EZH2	hTFtarget	hg19_refGene_NM_001258022	148	156	+	13.4156	1.09e-05	0.0215	ATTCCATTT
FOXA1	hTFtarget	hg19_refGene_NM_001258022	760	768	+	12.4444	1.09e-05	0.0211	AAACAAACA
IRF3	hTFtarget	hg19_refGene_NM_001258022	457	481	-	12.1538	1.09e-05	0.00169	GCAAGGAAGGAACGGAGAAAAGGCA
IRF3	hTFtarget	hg19_refGene_NM_001258022	464	488	-	12.141	1.09e-05	0.00169	GGAGGGGGCAAGGAAGGAACGGAGA
SPI1	hTFtarget	hg19_refGene_NM_001258022	477	492	-	13.6714	1.09e-05	0.02	AAGAGGAGGGGGCAAG
TP53	hTFtarget	hg19_refGene_NM_001258022	148	156	+	13.4805	1.09e-05	0.0216	ATTCCATTT
ZNF384	hTFtarget	hg19_refGene_NM_001258022	72	96	+	6.01389	1.09e-05	0.00948	AGGAAAAAAAAAATCAGGCTGGAAA
CTCF	hTFtarget	hg19_refGene_NM_001258022	357	372	+	12.8333	1.09e-05	0.0202	GCTCCCTCTCCTGTTC
ETV4	hTFtarget	hg19_refGene_NM_001258022	530	544	+	13.4103	1.1e-05	0.0015	CAAACACACACACGT
FOXA1	hTFtarget	hg19_refGene_NM_001258022	178	195	-	11.5278	1.1e-05	0.00141	CACACGTGAAAACACACA
GTF3C2	hTFtarget	hg19_refGene_NM_001258022	619	634	+	11.4342	1.1e-05	0.0206	AGGTTTCAACATGCTG
USF2	hTFtarget	hg19_refGene_NM_001258022	480	491	+	13.4605	1.1e-05	0.0202	GCCCCCTCCTCT
EP300	hTFtarget	hg19_refGene_NM_001258022	757	768	+	13.2361	1.1e-05	0.0216	GCAAAACAAACA
FOXO3	hTFtarget	hg19_refGene_NM_001258022	7	22	+	13.0789	1.11e-05	0.00176	CACGCACACATACCCT
BRCA1	hTFtarget	hg19_refGene_NM_001258022	534	551	+	13.3117	1.11e-05	0.00164	CACACACACGTACACATG
BRCA1	hTFtarget	hg19_refGene_NM_001258022	975	992	-	13.3117	1.11e-05	0.00164	CCCTCAAACACACACTCA
RBL2	hTFtarget	hg19_refGene_NM_001258022	779	790	-	13.9079	1.11e-05	0.0219	TTGTGATTGGTG
SP2	hTFtarget	hg19_refGene_NM_001258022	529	547	-	11.5974	1.11e-05	0.00952	TGTACGTGTGTGTGTTTGT
SPI1	hTFtarget	hg19_refGene_NM_001258022	687	698	+	13.8158	1.11e-05	0.0212	GCCCCGCCACCC
TEAD4	hTFtarget	hg19_refGene_NM_001258022	757	768	+	13.4545	1.11e-05	0.0216	GCAAAACAAACA
TP53	hTFtarget	hg19_refGene_NM_001258022	615	632	-	12.0526	1.11e-05	0.0217	GCATGTTGAAACCTGCCT
FOXA1	hTFtarget	hg19_refGene_NM_001258022	526	539	-	13.6119	1.12e-05	0.00269	TGTGTGTTTGTGTG
CTCF	hTFtarget	hg19_refGene_NM_001258022	356	372	+	13.1364	1.12e-05	0.0212	GGCTCCCTCTCCTGTTC
DDX5	hTFtarget	hg19_refGene_NM_001258022	963	987	-	10.5325	1.12e-05	0.0023	AAACACACACTCACAAAAGAGCACA
SP2	database	hg19_refGene_NM_001258022	474	490	-	13.4719	1.13e-05	0.0204	GAGGAGGGGGCAAGGAA
FOXP1	database	hg19_refGene_NM_001258022	523	542	-	-4.71429	1.13e-05	0.0215	GTGTGTGTGTTTGTGTGTGT
PAX5	hTFtarget	hg19_refGene_NM_001258022	406	419	-	13.507	1.13e-05	0.0203	CAGCGCAGCATGGC
SPI1	hTFtarget	hg19_refGene_NM_001258022	687	697	-	13.6316	1.13e-05	0.0211	GGTGGCGGGGC
SPI1	hTFtarget	hg19_refGene_NM_001258022	476	491	+	13.4571	1.13e-05	0.0208	CCTTGCCCCCTCCTCT
ETV4	hTFtarget	hg19_refGene_NM_001258022	7	21	+	13.359	1.14e-05	0.0015	CACGCACACATACCC
GATA1	hTFtarget	hg19_refGene_NM_001258022	11	19	+	13.9857	1.14e-05	0.00551	CACACATAC
KDM5B	hTFtarget	hg19_refGene_NM_001258022	471	486	+	13.7778	1.14e-05	0.01	TCCTTCCTTGCCCCCT
NFATC1	hTFtarget	hg19_refGene_NM_001258022	528	543	+	12.8333	1.14e-05	0.00405	CACAAACACACACACG
RNF2	hTFtarget	hg19_refGene_NM_001258022	3	13	+	8.6	1.14e-05	0.0029	CACACACGCAC
SUMO1	hTFtarget	hg19_refGene_NM_001258022	356	371	+	12.6	1.14e-05	0.0211	GGCTCCCTCTCCTGTT
TP53	hTFtarget	hg19_refGene_NM_001258022	176	197	-	12.3846	1.14e-05	0.0104	CACACACGTGAAAACACACACA
TP53	hTFtarget	hg19_refGene_NM_001258022	354	369	+	13.1948	1.14e-05	0.0208	TAGGCTCCCTCTCCTG
ZC3H8	hTFtarget	hg19_refGene_NM_001258022	356	371	-	13.4026	1.14e-05	0.0214	AACAGGAGAGGGAGCC
CTCF	hTFtarget	hg19_refGene_NM_001258022	357	372	+	13.0152	1.14e-05	0.0208	GCTCCCTCTCCTGTTC
DDX5	hTFtarget	hg19_refGene_NM_001258022	973	981	-	13.5	1.14e-05	0.00539	ACACTCACA
EP300	hTFtarget	hg19_refGene_NM_001258022	955	970	-	6.76316	1.14e-05	0.0219	AGAGCACAAACTCCCA
EP300	hTFtarget	hg19_refGene_NM_001258022	11	19	+	14.3289	1.14e-05	0.00687	CACACATAC
ETV4	hTFtarget	hg19_refGene_NM_001258022	5	26	+	10.0361	1.15e-05	0.00143	CACACGCACACATACCCTACTC
NCOR1	hTFtarget	hg19_refGene_NM_001258022	180	198	-	11.5658	1.15e-05	0.00311	TCACACACGTGAAAACACA
POLR2A	hTFtarget	hg19_refGene_NM_001258022	551	566	-	13.1818	1.15e-05	0.00681	AGGAGGAGAAAGGAGC
BRD2	hTFtarget	hg19_refGene_NM_001258022	178	192	-	13.4571	1.15e-05	0.00347	ACGTGAAAACACACA
BRD4	hTFtarget	hg19_refGene_NM_001258022	525	549	+	13.3766	1.15e-05	0.00329	ACACACAAACACACACACGTACACA
SP2	hTFtarget	hg19_refGene_NM_001258022	477	492	+	13.4474	1.15e-05	0.0212	CTTGCCCCCTCCTCTT
STAT2	hTFtarget	hg19_refGene_NM_001258022	751	766	+	13.1515	1.15e-05	0.0218	GGGAAAGCAAAACAAA
ETV5	database	hg19_refGene_NM_001258022	469	481	-	13.0202	1.16e-05	0.0147	GCAAGGAAGGAAC
MAZ	database	hg19_refGene_NM_001258022	279	295	+	13.2247	1.16e-05	0.0104	AGAAGAAGGAGTGAGGG
ESR1	hTFtarget	hg19_refGene_NM_001258022	966	987	+	12.7237	1.16e-05	0.00268	GCTCTTTTGTGAGTGTGTGTTT
SETDB1	hTFtarget	hg19_refGene_NM_001258022	353	368	+	10.8289	1.16e-05	0.0223	GTAGGCTCCCTCTCCT
SPI1	hTFtarget	hg19_refGene_NM_001258022	687	698	-	13.6184	1.16e-05	0.0218	GGGTGGCGGGGC
EWSR1	hTFtarget	hg19_refGene_NM_001258022	468	483	-	-0.557143	1.17e-05	0.00411	GGGCAAGGAAGGAACG
NCOR2	hTFtarget	hg19_refGene_NM_001258022	481	492	+	13.75	1.17e-05	0.0195	CCCCCTCCTCTT
BRD4	hTFtarget	hg19_refGene_NM_001258022	1	16	+	11.9143	1.17e-05	0.00252	TTCACACACGCACACA
EP300	hTFtarget	hg19_refGene_NM_001258022	759	770	+	12.7662	1.17e-05	0.0228	AAAACAAACAGA
IRF3	database	hg19_refGene_NM_001258022	754	766	-	13.6789	1.18e-05	0.0224	TTTGTTTTGCTTT
EWSR1	hTFtarget	hg19_refGene_NM_001258022	470	485	-	9.95714	1.18e-05	0.00688	GGGGGCAAGGAAGGAA
NFATC1	hTFtarget	hg19_refGene_NM_001258022	974	993	+	10.6714	1.18e-05	0.00225	GTGAGTGTGTGTTTGAGGGG
TP53	hTFtarget	hg19_refGene_NM_001258022	528	545	+	2.63889	1.18e-05	0.00514	CACAAACACACACACGTA
CREB1	hTFtarget	hg19_refGene_NM_001258022	463	487	+	13	1.18e-05	0.0102	TTCTCCGTTCCTTCCTTGCCCCCTC
VEZF1	hTFtarget	hg19_refGene_NM_001258022	482	490	+	14.0395	1.19e-05	0.0218	CCCCTCCTC
EP300	hTFtarget	hg19_refGene_NM_001258022	934	949	+	13.2368	1.19e-05	0.0217	ACTAGGGAAAGTTCGC
FOXA1	hTFtarget	hg19_refGene_NM_001258022	181	197	+	13.209	1.2e-05	0.00177	GTGTTTTCACGTGTGTG
RNF2	hTFtarget	hg19_refGene_NM_001258022	5	15	+	8.58571	1.2e-05	0.0029	CACACGCACAC
SPI1	hTFtarget	hg19_refGene_NM_001258022	358	371	+	13.0921	1.2e-05	0.0227	CTCCCTCTCCTGTT
IRF1	database	hg19_refGene_NM_001258022	748	768	-	12.8387	1.21e-05	0.0222	TGTTTGTTTTGCTTTCCCTCA
ETV4	hTFtarget	hg19_refGene_NM_001258022	963	984	-	9.92771	1.21e-05	0.00143	CACACACTCACAAAAGAGCACA
FOXA1	hTFtarget	hg19_refGene_NM_001258022	757	768	-	13	1.21e-05	0.0235	TGTTTGTTTTGC
GTF2I	hTFtarget	hg19_refGene_NM_001258022	295	316	+	11.7763	1.21e-05	0.0225	GGTGCTGGGTATATTGCAGCCA
ASCL1	hTFtarget	hg19_refGene_NM_001258022	382	390	-	13.8788	1.21e-05	0.0221	GGCAGCTGG
CTCF	hTFtarget	hg19_refGene_NM_001258022	356	371	+	12.6364	1.21e-05	0.0223	GGCTCCCTCTCCTGTT
CTCF	hTFtarget	hg19_refGene_NM_001258022	356	371	-	12.7121	1.21e-05	0.0224	AACAGGAGAGGGAGCC
KLF15	database	hg19_refGene_NM_001258022	331	344	-	13.7248	1.22e-05	0.0112	GAGTGGGGGCCTTC
GATA3	hTFtarget	hg19_refGene_NM_001258022	758	768	-	13.0417	1.22e-05	0.0238	TGTTTGTTTTG
GRHL3	hTFtarget	hg19_refGene_NM_001258022	174	189	+	13.3816	1.22e-05	0.00464	GGTGTGTGTGTTTTCA
HDAC2	hTFtarget	hg19_refGene_NM_001258022	757	768	+	13.1944	1.22e-05	0.0237	GCAAAACAAACA
BRD2	hTFtarget	hg19_refGene_NM_001258022	523	537	+	13.3714	1.22e-05	0.00347	ACACACACAAACACA
POU5F1	hTFtarget	hg19_refGene_NM_001258022	538	549	+	13.4179	1.22e-05	0.00591	CACACGTACACA
SP2	hTFtarget	hg19_refGene_NM_001258022	517	538	-	13.2564	1.22e-05	0.00393	GTGTGTTTGTGTGTGTAAAAGG
TOP1	hTFtarget	hg19_refGene_NM_001258022	761	769	+	13.1429	1.22e-05	0.0237	AACAAACAG
TP73	hTFtarget	hg19_refGene_NM_001258022	616	631	-	12.9697	1.22e-05	0.0117	CATGTTGAAACCTGCC
FOXA1	hTFtarget	hg19_refGene_NM_001258022	211	225	+	12.6623	1.23e-05	0.00296	TATGCACATATATAT
BRD3	hTFtarget	hg19_refGene_NM_001258022	537	552	+	13.3377	1.23e-05	0.00261	ACACACGTACACATGC
BRD3	hTFtarget	hg19_refGene_NM_001258022	524	539	-	13.3506	1.23e-05	0.00314	TGTGTGTTTGTGTGTG
TP63	hTFtarget	hg19_refGene_NM_001258022	617	636	+	13.4394	1.23e-05	0.0119	GCAGGTTTCAACATGCTGCA
CTCF	hTFtarget	hg19_refGene_NM_001258022	356	371	-	12.6061	1.23e-05	0.023	AACAGGAGAGGGAGCC
ELL2	hTFtarget	hg19_refGene_NM_001258022	356	374	+	12.9605	1.23e-05	0.0226	GGCTCCCTCTCCTGTTCTG
FOXO3	hTFtarget	hg19_refGene_NM_001258022	971	995	-	-0.144737	1.24e-05	0.00154	CCCCCCTCAAACACACACTCACAAA
AR	hTFtarget	hg19_refGene_NM_001258022	758	769	+	13.3472	1.24e-05	0.0242	CAAAACAAACAG
HDAC2	hTFtarget	hg19_refGene_NM_001258022	490	511	+	13.0714	1.24e-05	0.024	CTTAGATTTCCTATCCACAGAG
KDM1A	hTFtarget	hg19_refGene_NM_001258022	5	20	-	12.875	1.24e-05	0.00387	GGTATGTGTGCGTGTG
NFATC1	hTFtarget	hg19_refGene_NM_001258022	973	988	-	12.7424	1.24e-05	0.00405	CAAACACACACTCACA
NFE2	hTFtarget	hg19_refGene_NM_001258022	461	482	+	13.3974	1.24e-05	0.0192	TTTTCTCCGTTCCTTCCTTGCC
NFYA	hTFtarget	hg19_refGene_NM_001258022	687	698	-	13.6053	1.24e-05	0.0231	GGGTGGCGGGGC
SRF	hTFtarget	hg19_refGene_NM_001258022	356	371	-	12.2424	1.24e-05	0.0229	AACAGGAGAGGGAGCC
TAF3	hTFtarget	hg19_refGene_NM_001258022	550	565	-	13.5658	1.24e-05	0.0166	GGAGGAGAAAGGAGCA
CTCF	hTFtarget	hg19_refGene_NM_001258022	357	372	-	12.6061	1.24e-05	0.0233	GAACAGGAGAGGGAGC
E2F4	hTFtarget	hg19_refGene_NM_001258022	679	694	+	13.338	1.24e-05	0.0195	TCTCAAAGGCCCCGCC
MYC	hTFtarget	hg19_refGene_NM_001258022	972	987	-	12.1571	1.25e-05	0.0021	AAACACACACTCACAA
BRD2	hTFtarget	hg19_refGene_NM_001258022	534	545	+	13.4868	1.25e-05	0.00587	CACACACACGTA
SPI1	hTFtarget	hg19_refGene_NM_001258022	356	371	-	12.9079	1.25e-05	0.0232	AACAGGAGAGGGAGCC
SPI1	hTFtarget	hg19_refGene_NM_001258022	356	371	+	12.5	1.25e-05	0.024	GGCTCCCTCTCCTGTT
ZBTB10	hTFtarget	hg19_refGene_NM_001258022	689	704	-	13.3553	1.25e-05	0.0129	CAGGGAGGGTGGCGGG
CEBPA	hTFtarget	hg19_refGene_NM_001258022	652	663	-	13.2424	1.25e-05	0.0235	AAGGGGAAATGG
BPTF	database	hg19_refGene_NM_001258022	755	768	+	12.0784	1.26e-05	0.0237	AAGCAAAACAAACA
GATA1	hTFtarget	hg19_refGene_NM_001258022	835	848	-	11.0395	1.26e-05	0.00813	ACACAAACGACACT
BRD2	hTFtarget	hg19_refGene_NM_001258022	6	20	+	13.3286	1.26e-05	0.00347	ACACGCACACATACC
SPI1	hTFtarget	hg19_refGene_NM_001258022	650	665	-	12.1515	1.26e-05	0.0233	AGAAGGGGAAATGGGG
SUZ12	hTFtarget	hg19_refGene_NM_001258022	524	540	+	12.3289	1.26e-05	0.00269	CACACACAAACACACAC
CTBP2	hTFtarget	hg19_refGene_NM_001258022	358	373	-	13.3	1.26e-05	0.0173	AGAACAGGAGAGGGAG
EOMES	hTFtarget	hg19_refGene_NM_001258022	864	872	-	13.4211	1.26e-05	0.023	CACAGCAGC
EP300	hTFtarget	hg19_refGene_NM_001258022	463	478	+	13.1286	1.26e-05	0.0144	TTCTCCGTTCCTTCCT
BCL3	hTFtarget	hg19_refGene_NM_001258022	180	195	-	12.9028	1.27e-05	0.00194	CACACGTGAAAACACA
CBX3	hTFtarget	hg19_refGene_NM_001258022	589	609	+	11.3947	1.27e-05	0.024	TACTGGGCTCCATCCTCTCAA
STAT5A	hTFtarget	hg19_refGene_NM_001258022	530	541	+	12.9342	1.27e-05	0.00393	CAAACACACACA
TP53	hTFtarget	hg19_refGene_NM_001258022	615	636	+	10.6818	1.27e-05	0.024	AGGCAGGTTTCAACATGCTGCA
NFE4	database	hg19_refGene_NM_001258022	432	443	+	14.041	1.28e-05	0.0118	CCCCCGATCCTG
PCGF2	hTFtarget	hg19_refGene_NM_001258022	377	398	+	13.3158	1.28e-05	0.0154	CTCCTCCAGCTGCCTTCTCTTT
RBL2	hTFtarget	hg19_refGene_NM_001258022	679	694	+	13.338	1.28e-05	0.0234	TCTCAAAGGCCCCGCC
ERG	hTFtarget	hg19_refGene_NM_001258022	451	475	+	-15.3684	1.28e-05	0.00306	CTCGCCTGCCTTTTCTCCGTTCCTT
IRF7	database	hg19_refGene_NM_001258022	753	762	+	12.9348	1.29e-05	0.0253	GAAAGCAAAA
BRD3	hTFtarget	hg19_refGene_NM_001258022	973	988	-	12.806	1.29e-05	0.0023	CAAACACACACTCACA
SPI1	hTFtarget	hg19_refGene_NM_001258022	477	492	-	13.5286	1.29e-05	0.024	AAGAGGAGGGGGCAAG
CTCF	hTFtarget	hg19_refGene_NM_001258022	357	372	-	12.1818	1.29e-05	0.0235	GAACAGGAGAGGGAGC
EHF	hTFtarget	hg19_refGene_NM_001258022	471	492	-	13.2877	1.29e-05	0.00672	AAGAGGAGGGGGCAAGGAAGGA
EZH2	hTFtarget	hg19_refGene_NM_001258022	551	562	-	13.5195	1.3e-05	0.024	GGAGAAAGGAGC
FOXA1	hTFtarget	hg19_refGene_NM_001258022	209	224	+	12.4444	1.3e-05	0.00249	CATATGCACATATATA
NCOR1	hTFtarget	hg19_refGene_NM_001258022	529	547	+	11.3026	1.3e-05	0.00311	ACAAACACACACACGTACA
BMI1	hTFtarget	hg19_refGene_NM_001258022	415	436	-	13.2727	1.3e-05	0.0222	GGGGGAGTGGAGACCACCAGCG
BRD3	hTFtarget	hg19_refGene_NM_001258022	973	988	-	13.4474	1.3e-05	0.00418	CAAACACACACTCACA
BRD3	hTFtarget	hg19_refGene_NM_001258022	536	551	-	13.2597	1.3e-05	0.00314	CATGTGTACGTGTGTG
RELA	hTFtarget	hg19_refGene_NM_001258022	47	55	-	14.1842	1.3e-05	0.0256	TCCATTTCA
RNF2	hTFtarget	hg19_refGene_NM_001258022	4	19	+	11.4156	1.3e-05	0.00416	ACACACGCACACATAC
ETS1	hTFtarget	hg19_refGene_NM_001258022	286	304	+	12.3293	1.31e-05	0.0245	GGAGTGAGGGGTGCTGGGT
FOXA1	hTFtarget	hg19_refGene_NM_001258022	207	222	-	13.114	1.31e-05	0.00315	TATATGTGCATATGTA
MAX	hTFtarget	hg19_refGene_NM_001258022	649	664	-	13.3896	1.31e-05	0.0142	GAAGGGGAAATGGGGA
BCL3	hTFtarget	hg19_refGene_NM_001258022	534	549	+	12.8611	1.31e-05	0.00194	CACACACACGTACACA
NFATC1	hTFtarget	hg19_refGene_NM_001258022	975	990	-	12.6818	1.31e-05	0.00405	CTCAAACACACACTCA
TP53	hTFtarget	hg19_refGene_NM_001258022	616	632	-	11.9091	1.31e-05	0.023	GCATGTTGAAACCTGCC
USF1	hTFtarget	hg19_refGene_NM_001258022	479	490	+	12.6579	1.31e-05	0.0243	TGCCCCCTCCTC
FOXO3	hTFtarget	hg19_refGene_NM_001258022	178	202	-	-0.368421	1.32e-05	0.00154	ATAATCACACACGTGAAAACACACA
SPI1	hTFtarget	hg19_refGene_NM_001258022	476	491	-	13.2237	1.32e-05	0.0245	AGAGGAGGGGGCAAGG
ZNF384	hTFtarget	hg19_refGene_NM_001258022	449	473	+	12.988	1.32e-05	0.0114	TCCTCGCCTGCCTTTTCTCCGTTCC
EP300	hTFtarget	hg19_refGene_NM_001258022	642	657	+	13.3026	1.32e-05	0.0125	TTTTTGTTCCCCATTT
TEAD3	database	hg19_refGene_NM_001258022	725	739	-	13.2589	1.33e-05	0.0263	AGGAGTAGCAATATC
EZH2	hTFtarget	hg19_refGene_NM_001258022	355	370	+	12.2632	1.33e-05	0.0251	AGGCTCCCTCTCCTGT
FLI1	hTFtarget	hg19_refGene_NM_001258022	451	475	-	6.51515	1.33e-05	0.00374	AAGGAACGGAGAAAAGGCAGGCGAG
MYC	hTFtarget	hg19_refGene_NM_001258022	521	535	+	3.88571	1.33e-05	0.00209	TTACACACACAAACA
BRD3	hTFtarget	hg19_refGene_NM_001258022	975	990	-	12.7761	1.33e-05	0.0023	CTCAAACACACACTCA
SPI1	hTFtarget	hg19_refGene_NM_001258022	357	372	+	12.9079	1.33e-05	0.0257	GCTCCCTCTCCTGTTC
CTCF	hTFtarget	hg19_refGene_NM_001258022	357	372	+	12.5758	1.33e-05	0.0247	GCTCCCTCTCCTGTTC
EP300	hTFtarget	hg19_refGene_NM_001258022	369	390	+	1.81579	1.33e-05	0.025	GTTCTGGACTCCTCCAGCTGCC
FLI1	hTFtarget	hg19_refGene_NM_001258022	469	484	+	-12	1.34e-05	0.00814	GTTCCTTCCTTGCCCC
KDM5B	hTFtarget	hg19_refGene_NM_001258022	356	371	-	10.6429	1.34e-05	0.0249	AACAGGAGAGGGAGCC
MYOD1	hTFtarget	hg19_refGene_NM_001258022	717	725	-	13.6447	1.34e-05	0.0265	CTGTCAGTC
RUNX2	hTFtarget	hg19_refGene_NM_001258022	970	985	-	13.2785	1.34e-05	0.0122	ACACACACTCACAAAA
EP300	hTFtarget	hg19_refGene_NM_001258022	532	543	+	13.4605	1.34e-05	0.00425	AACACACACACG
ASCL1	hTFtarget	hg19_refGene_NM_001258022	380	391	+	13.9394	1.35e-05	0.0249	CTCCAGCTGCCT
BRD3	hTFtarget	hg19_refGene_NM_001258022	159	174	-	13.3247	1.35e-05	0.0026	CATACATACTTACATT
SPI1	hTFtarget	hg19_refGene_NM_001258022	477	492	+	13.4	1.35e-05	0.0249	CTTGCCCCCTCCTCTT
TAF1	hTFtarget	hg19_refGene_NM_001258022	553	576	-	13.1184	1.35e-05	0.0046	GAGAGCCAACAGGAGGAGAAAGGA
CTCF	hTFtarget	hg19_refGene_NM_001258022	356	371	+	12.3182	1.35e-05	0.0255	GGCTCCCTCTCCTGTT
CTCF	hTFtarget	hg19_refGene_NM_001258022	356	371	-	12.697	1.35e-05	0.0253	AACAGGAGAGGGAGCC
CTCF	hTFtarget	hg19_refGene_NM_001258022	356	371	+	12.6364	1.35e-05	0.0253	GGCTCCCTCTCCTGTT
SREBF2	database	hg19_refGene_NM_001258022	690	701	+	11.1429	1.36e-05	0.0257	CCGCCACCCTCC
AR	hTFtarget	hg19_refGene_NM_001258022	758	768	-	12.9861	1.36e-05	0.0263	TGTTTGTTTTG
RAD21	hTFtarget	hg19_refGene_NM_001258022	357	369	+	13.1667	1.36e-05	0.0255	GCTCCCTCTCCTG
SPI1	hTFtarget	hg19_refGene_NM_001258022	356	371	-	12.9211	1.36e-05	0.0259	AACAGGAGAGGGAGCC
SPI1	hTFtarget	hg19_refGene_NM_001258022	88	103	-	13.2105	1.36e-05	0.0259	ACCACCCTTTCCAGCC
STAT2	hTFtarget	hg19_refGene_NM_001258022	481	492	-	13.4429	1.36e-05	0.0249	AAGAGGAGGGGG
CTCF	hTFtarget	hg19_refGene_NM_001258022	357	372	+	12.7449	1.36e-05	0.0252	GCTCCCTCTCCTGTTC
GTF2I	hTFtarget	hg19_refGene_NM_001258022	743	754	+	13.4605	1.37e-05	0.0261	AATCATGAGGGA
BCL3	hTFtarget	hg19_refGene_NM_001258022	971	986	-	12.9242	1.37e-05	0.00264	AACACACACTCACAAA
OTX2	hTFtarget	hg19_refGene_NM_001258022	144	159	-	13.3117	1.37e-05	0.027	TAAAAATGGAATCAAG
BRD3	hTFtarget	hg19_refGene_NM_001258022	207	227	+	10.1558	1.37e-05	0.00237	TACATATGCACATATATATGT
RBL2	hTFtarget	hg19_refGene_NM_001258022	482	493	-	13.75	1.37e-05	0.0151	TAAGAGGAGGGG
SP2	hTFtarget	hg19_refGene_NM_001258022	522	541	-	11.5921	1.37e-05	0.00884	TGTGTGTGTTTGTGTGTGTA
SUMO2/SUMO3	hTFtarget	hg19_refGene_NM_001258022	379	394	+	13.3117	1.37e-05	0.0266	CCTCCAGCTGCCTTCT
TP63	hTFtarget	hg19_refGene_NM_001258022	617	632	-	13.3939	1.37e-05	0.013	GCATGTTGAAACCTGC
CTCF	hTFtarget	hg19_refGene_NM_001258022	356	371	-	12.6667	1.37e-05	0.0261	AACAGGAGAGGGAGCC
BCL3	hTFtarget	hg19_refGene_NM_001258022	5	20	+	12.9091	1.38e-05	0.00264	CACACGCACACATACC
TCF21	hTFtarget	hg19_refGene_NM_001258022	381	398	+	13.3182	1.38e-05	0.0265	TCCAGCTGCCTTCTCTTT
AR	hTFtarget	hg19_refGene_NM_001258022	758	768	-	12.8472	1.38e-05	0.0268	TGTTTGTTTTG
ETV4	hTFtarget	hg19_refGene_NM_001258022	536	557	+	9.61446	1.39e-05	0.00146	CACACACGTACACATGCTCCTT
FOXA1	hTFtarget	hg19_refGene_NM_001258022	208	223	-	11.3944	1.39e-05	0.00243	ATATATGTGCATATGT
RAD21	hTFtarget	hg19_refGene_NM_001258022	356	371	+	12.2105	1.39e-05	0.0255	GGCTCCCTCTCCTGTT
STAG1	hTFtarget	hg19_refGene_NM_001258022	357	369	-	13.2424	1.39e-05	0.0259	CAGGAGAGGGAGC
ZNF250	hTFtarget	hg19_refGene_NM_001258022	525	546	-	12.8026	1.39e-05	0.00199	GTACGTGTGTGTGTTTGTGTGT
CREB1	hTFtarget	hg19_refGene_NM_001258022	905	916	-	13.1061	1.39e-05	0.025	AGGGGAGAGAGA
EP300	hTFtarget	hg19_refGene_NM_001258022	455	468	+	13.3684	1.39e-05	0.0272	CCTGCCTTTTCTCC
ETS1	hTFtarget	hg19_refGene_NM_001258022	356	371	-	12.8158	1.4e-05	0.0267	AACAGGAGAGGGAGCC
ETV4	hTFtarget	hg19_refGene_NM_001258022	971	992	-	9.60241	1.4e-05	0.00146	CCCTCAAACACACACTCACAAA
SMARCA4	hTFtarget	hg19_refGene_NM_001258022	146	161	-	13.2639	1.4e-05	0.0136	ATTAAAAATGGAATCA
SPI1	hTFtarget	hg19_refGene_NM_001258022	684	699	+	13.0263	1.4e-05	0.0266	AAGGCCCCGCCACCCT
USF2	hTFtarget	hg19_refGene_NM_001258022	481	492	+	12.9868	1.4e-05	0.0257	CCCCCTCCTCTT
ONECUT2	database	hg19_refGene_NM_001258022	764	784	-	11.8571	1.41e-05	0.0277	TTGGTGTTATTGCTTCTGTTT
FLI1	hTFtarget	hg19_refGene_NM_001258022	467	482	-	6.80303	1.41e-05	0.0129	GGCAAGGAAGGAACGG
BRCA1	hTFtarget	hg19_refGene_NM_001258022	7	15	+	14.0263	1.41e-05	0.00909	CACGCACAC
SPI1	hTFtarget	hg19_refGene_NM_001258022	477	492	+	13.2895	1.41e-05	0.0258	CTTGCCCCCTCCTCTT
SRF	hTFtarget	hg19_refGene_NM_001258022	356	371	-	11.8485	1.41e-05	0.0263	AACAGGAGAGGGAGCC
SUMO2/SUMO3	hTFtarget	hg19_refGene_NM_001258022	758	768	+	12.6528	1.41e-05	0.0275	CAAAACAAACA
TP53	hTFtarget	hg19_refGene_NM_001258022	749	770	+	-0.583333	1.41e-05	0.00393	GAGGGAAAGCAAAACAAACAGA
DDX5	hTFtarget	hg19_refGene_NM_001258022	957	981	-	10	1.41e-05	0.00248	ACACTCACAAAAGAGCACAAACTCC
EP300	hTFtarget	hg19_refGene_NM_001258022	7	15	+	14.1579	1.41e-05	0.00687	CACGCACAC
MYC	hTFtarget	hg19_refGene_NM_001258022	522	540	+	-4.75	1.42e-05	0.0124	TACACACACAAACACACAC
RNF2	hTFtarget	hg19_refGene_NM_001258022	530	540	+	8.38571	1.42e-05	0.0029	CAAACACACAC
RNF2	hTFtarget	hg19_refGene_NM_001258022	978	988	-	8.38571	1.42e-05	0.0029	CAAACACACAC
STAG1	hTFtarget	hg19_refGene_NM_001258022	356	371	-	12.4545	1.42e-05	0.0264	AACAGGAGAGGGAGCC
TCF7L2	hTFtarget	hg19_refGene_NM_001258022	759	768	+	12.987	1.42e-05	0.0279	AAAACAAACA
ZBTB10	hTFtarget	hg19_refGene_NM_001258022	452	467	-	13.1579	1.42e-05	0.0129	GAGAAAAGGCAGGCGA
GTF2I	hTFtarget	hg19_refGene_NM_001258022	686	706	-	11.9605	1.43e-05	0.0268	TACAGGGAGGGTGGCGGGGCC
PAX5	hTFtarget	hg19_refGene_NM_001258022	406	420	+	13.03	1.43e-05	0.0253	GCCATGCTGCGCTGG
RUNX1	hTFtarget	hg19_refGene_NM_001258022	652	663	-	13.0286	1.43e-05	0.0269	AAGGGGAAATGG
SPI1	hTFtarget	hg19_refGene_NM_001258022	349	372	-	12.1	1.43e-05	0.0271	GAACAGGAGAGGGAGCCTACCCGC
STAT5A	hTFtarget	hg19_refGene_NM_001258022	536	547	+	12.75	1.43e-05	0.00393	CACACACGTACA
CTCF	hTFtarget	hg19_refGene_NM_001258022	356	370	-	12.5758	1.43e-05	0.0267	ACAGGAGAGGGAGCC
EGR3	database	hg19_refGene_NM_001258022	975	985	+	13.7339	1.44e-05	0.0275	TGAGTGTGTGT
FOXA1	hTFtarget	hg19_refGene_NM_001258022	208	218	+	13.8857	1.44e-05	0.00924	ACATATGCACA
MYC	hTFtarget	hg19_refGene_NM_001258022	6	20	+	3.62857	1.44e-05	0.00209	ACACGCACACATACC
POU5F1	hTFtarget	hg19_refGene_NM_001258022	159	174	-	12.9545	1.44e-05	0.00231	CATACATACTTACATT
RNF2	hTFtarget	hg19_refGene_NM_001258022	528	538	+	8.37143	1.44e-05	0.0029	CACAAACACAC
SMC3	hTFtarget	hg19_refGene_NM_001258022	356	371	-	11.9394	1.44e-05	0.0266	AACAGGAGAGGGAGCC
SPI1	hTFtarget	hg19_refGene_NM_001258022	650	665	-	12.8939	1.44e-05	0.0267	AGAAGGGGAAATGGGG
TP53	hTFtarget	hg19_refGene_NM_001258022	616	631	-	11.5152	1.44e-05	0.0281	CATGTTGAAACCTGCC
CTCF	hTFtarget	hg19_refGene_NM_001258022	356	371	-	11.7857	1.44e-05	0.0272	AACAGGAGAGGGAGCC
CTCF	hTFtarget	hg19_refGene_NM_001258022	356	371	-	12.4394	1.44e-05	0.027	AACAGGAGAGGGAGCC
FOXA1	hTFtarget	hg19_refGene_NM_001258022	3	14	+	13.0448	1.45e-05	0.00582	CACACACGCACA
MBD3	hTFtarget	hg19_refGene_NM_001258022	516	537	-	12.9103	1.45e-05	0.00279	TGTGTTTGTGTGTGTAAAAGGT
RAD21	hTFtarget	hg19_refGene_NM_001258022	349	370	+	11.1	1.45e-05	0.0269	GCGGGTAGGCTCCCTCTCCTGT
SPI1	hTFtarget	hg19_refGene_NM_001258022	476	491	-	13.1714	1.45e-05	0.0266	AGAGGAGGGGGCAAGG
CTCF	hTFtarget	hg19_refGene_NM_001258022	356	371	-	12.3939	1.45e-05	0.0266	AACAGGAGAGGGAGCC
SPI1	database	hg19_refGene_NM_001258022	445	454	-	12.2763	1.46e-05	0.0282	CGAGGAAGTT
ETS1	hTFtarget	hg19_refGene_NM_001258022	83	98	-	13.2078	1.46e-05	0.0273	CCTTTCCAGCCTGATT
ETV4	hTFtarget	hg19_refGene_NM_001258022	180	201	-	9.50602	1.46e-05	0.00146	TAATCACACACGTGAAAACACA
MAX	hTFtarget	hg19_refGene_NM_001258022	654	665	-	13.4286	1.46e-05	0.027	AGAAGGGGAAAT
SP2	hTFtarget	hg19_refGene_NM_001258022	886	910	+	12.8421	1.46e-05	0.0277	TCGTTGGTTTGGTTTCTAGTCTCTC
E2F7	hTFtarget	hg19_refGene_NM_001258022	687	702	-	12.0857	1.46e-05	0.0174	GGGAGGGTGGCGGGGC
ERG	hTFtarget	hg19_refGene_NM_001258022	469	484	+	13.4242	1.46e-05	0.0278	GTTCCTTCCTTGCCCC
NFATC1	hTFtarget	hg19_refGene_NM_001258022	972	991	+	10.1571	1.47e-05	0.00237	TTGTGAGTGTGTGTTTGAGG
RNF2	hTFtarget	hg19_refGene_NM_001258022	527	538	+	10.0704	1.47e-05	0.00409	ACACAAACACAC
SPI1	hTFtarget	hg19_refGene_NM_001258022	477	492	+	13.1286	1.47e-05	0.0271	CTTGCCCCCTCCTCTT
SPI1	hTFtarget	hg19_refGene_NM_001258022	356	371	+	11.8158	1.47e-05	0.0279	GGCTCCCTCTCCTGTT
SPIB	hTFtarget	hg19_refGene_NM_001258022	642	657	+	13.2895	1.47e-05	0.0275	TTTTTGTTCCCCATTT
NFATC1	hTFtarget	hg19_refGene_NM_001258022	4	23	-	10.1286	1.48e-05	0.00237	TAGGGTATGTGTGCGTGTGT
NFATC1	hTFtarget	hg19_refGene_NM_001258022	974	982	-	13.8816	1.48e-05	0.00565	CACACTCAC
NFATC1	hTFtarget	hg19_refGene_NM_001258022	7	15	+	13.8816	1.48e-05	0.00565	CACGCACAC
BRD2	hTFtarget	hg19_refGene_NM_001258022	207	226	+	12.5	1.48e-05	0.00624	TACATATGCACATATATATG
CTCF	hTFtarget	hg19_refGene_NM_001258022	356	371	+	12.1667	1.48e-05	0.0281	GGCTCCCTCTCCTGTT
CTCF	hTFtarget	hg19_refGene_NM_001258022	357	372	+	12.4091	1.48e-05	0.0269	GCTCCCTCTCCTGTTC
CTCF	hTFtarget	hg19_refGene_NM_001258022	356	371	+	12.5758	1.48e-05	0.0277	GGCTCCCTCTCCTGTT
CTCF	hTFtarget	hg19_refGene_NM_001258022	357	372	-	12.1515	1.48e-05	0.027	GAACAGGAGAGGGAGC
DDX5	hTFtarget	hg19_refGene_NM_001258022	174	198	-	9.8961	1.48e-05	0.00248	TCACACACGTGAAAACACACACACC
TCF3	database	hg19_refGene_NM_001258022	382	395	+	13.3776	1.49e-05	0.0283	CCAGCTGCCTTCTC
FOXA1	hTFtarget	hg19_refGene_NM_001258022	523	538	+	12.5373	1.49e-05	0.00744	ACACACACAAACACAC
ARRB1	hTFtarget	hg19_refGene_NM_001258022	148	156	+	13.4737	1.49e-05	0.0294	ATTCCATTT
POU5F1	hTFtarget	hg19_refGene_NM_001258022	539	553	-	12.9254	1.49e-05	0.00406	AGCATGTGTACGTGT
BRD4	hTFtarget	hg19_refGene_NM_001258022	748	769	+	13.1026	1.49e-05	0.016	TGAGGGAAAGCAAAACAAACAG
SPI1	hTFtarget	hg19_refGene_NM_001258022	476	491	-	12.8143	1.49e-05	0.0173	AGAGGAGGGGGCAAGG
ZNF250	hTFtarget	hg19_refGene_NM_001258022	529	550	-	12.6842	1.49e-05	0.00199	ATGTGTACGTGTGTGTGTTTGT
FLI1	hTFtarget	hg19_refGene_NM_001258022	451	468	-	-5.87879	1.5e-05	0.00526	GGAGAAAAGGCAGGCGAG
HSF1	hTFtarget	hg19_refGene_NM_001258022	688	703	-	13.0921	1.5e-05	0.0251	AGGGAGGGTGGCGGGG
KDM5B	hTFtarget	hg19_refGene_NM_001258022	356	371	-	12.6714	1.5e-05	0.028	AACAGGAGAGGGAGCC
RNF2	hTFtarget	hg19_refGene_NM_001258022	535	546	+	10.0282	1.5e-05	0.00409	ACACACACGTAC
SPI1	hTFtarget	hg19_refGene_NM_001258022	686	697	+	13.3684	1.5e-05	0.028	GGCCCCGCCACC
E2F7	hTFtarget	hg19_refGene_NM_001258022	473	488	+	12.1429	1.5e-05	0.0273	CTTCCTTGCCCCCTCC
AR	hTFtarget	hg19_refGene_NM_001258022	759	770	-	13.039	1.51e-05	0.0292	TCTGTTTGTTTT
FOXA1	hTFtarget	hg19_refGene_NM_001258022	526	537	+	12.9701	1.51e-05	0.00582	CACACAAACACA
BCL3	hTFtarget	hg19_refGene_NM_001258022	538	554	+	12.1549	1.51e-05	0.00262	CACACGTACACATGCTC
RNF2	hTFtarget	hg19_refGene_NM_001258022	524	534	+	8.35714	1.51e-05	0.0029	CACACACAAAC
RXRA	hTFtarget	hg19_refGene_NM_001258022	144	155	-	13.1818	1.51e-05	0.0291	AATGGAATCAAG
CDK8	hTFtarget	hg19_refGene_NM_001258022	641	656	+	13.1558	1.51e-05	0.0277	TTTTTTGTTCCCCATT
DDX5	hTFtarget	hg19_refGene_NM_001258022	969	984	-	13.0519	1.51e-05	0.00455	CACACACTCACAAAAG
MYC	hTFtarget	hg19_refGene_NM_001258022	690	711	+	12.7807	1.52e-05	0.0271	CCGCCACCCTCCCTGTATTTCT
MYC	hTFtarget	hg19_refGene_NM_001258022	537	551	+	3.44286	1.52e-05	0.00209	ACACACGTACACATG
BRD3	hTFtarget	hg19_refGene_NM_001258022	528	543	-	13	1.52e-05	0.00327	CGTGTGTGTGTTTGTG
SETDB1	hTFtarget	hg19_refGene_NM_001258022	682	700	+	10.4737	1.52e-05	0.0298	CAAAGGCCCCGCCACCCTC
EHF	hTFtarget	hg19_refGene_NM_001258022	470	491	-	13.0822	1.52e-05	0.00672	AGAGGAGGGGGCAAGGAAGGAA
EP300	hTFtarget	hg19_refGene_NM_001258022	525	539	-	12.7692	1.52e-05	0.0293	TGTGTGTTTGTGTGT
FOXK1	hTFtarget	hg19_refGene_NM_001258022	976	991	-	12.9437	1.53e-05	0.00296	CCTCAAACACACACTC
FOXO3	hTFtarget	hg19_refGene_NM_001258022	963	987	-	-0.868421	1.53e-05	0.00168	AAACACACACTCACAAAAGAGCACA
RAD21	hTFtarget	hg19_refGene_NM_001258022	356	371	-	12.7121	1.53e-05	0.0286	AACAGGAGAGGGAGCC
RB1	hTFtarget	hg19_refGene_NM_001258022	687	698	-	13.0658	1.53e-05	0.0288	GGGTGGCGGGGC
SPI1	hTFtarget	hg19_refGene_NM_001258022	650	667	+	11.8485	1.53e-05	0.0285	CCCCATTTCCCCTTCTTA
TRIM28	hTFtarget	hg19_refGene_NM_001258022	332	347	+	7.21053	1.53e-05	0.0291	AAGGCCCCCACTCCAA
CDK9	hTFtarget	hg19_refGene_NM_001258022	86	103	-	9.74286	1.53e-05	0.0287	ACCACCCTTTCCAGCCTG
NCOR1	hTFtarget	hg19_refGene_NM_001258022	2	17	+	11.6316	1.54e-05	0.00517	TCACACACGCACACAT
CTCF	hTFtarget	hg19_refGene_NM_001258022	559	572	+	12.5152	1.54e-05	0.0285	CTCCTCCTGTTGGC
BRD3	hTFtarget	hg19_refGene_NM_001258022	5	20	+	11.507	1.55e-05	0.00298	CACACGCACACATACC
SUZ12	hTFtarget	hg19_refGene_NM_001258022	971	982	-	11.9474	1.55e-05	0.00601	CACACTCACAAA
ZNF711	hTFtarget	hg19_refGene_NM_001258022	685	693	+	13.9211	1.55e-05	0.028	AGGCCCCGC
ETV5	database	hg19_refGene_NM_001258022	443	455	-	12.7273	1.56e-05	0.0147	GCGAGGAAGTTCC
ERMAP	hTFtarget	hg19_refGene_NM_001258022	989	1000	+	13.3	1.56e-05	0.0288	AGGGGGGATGTG
FOXK1	hTFtarget	hg19_refGene_NM_001258022	4	12	+	13.3662	1.56e-05	0.00739	ACACACGCA
MYC	hTFtarget	hg19_refGene_NM_001258022	356	371	+	11.4474	1.56e-05	0.0294	GGCTCCCTCTCCTGTT
PAX5	hTFtarget	hg19_refGene_NM_001258022	642	657	+	12.9286	1.56e-05	0.0302	TTTTTGTTCCCCATTT
POU5F1	hTFtarget	hg19_refGene_NM_001258022	535	549	-	12.8657	1.56e-05	0.00406	TGTGTACGTGTGTGT
SP2	hTFtarget	hg19_refGene_NM_001258022	525	543	-	10.7792	1.56e-05	0.00952	CGTGTGTGTGTTTGTGTGT
CTCF	hTFtarget	hg19_refGene_NM_001258022	356	371	+	12.1818	1.56e-05	0.0287	GGCTCCCTCTCCTGTT
FLI1	hTFtarget	hg19_refGene_NM_001258022	425	440	+	12.9605	1.57e-05	0.0139	CTCCACTCCCCCGATC
FOXK1	hTFtarget	hg19_refGene_NM_001258022	526	537	+	12.115	1.57e-05	0.00748	CACACAAACACA
BRD3	hTFtarget	hg19_refGene_NM_001258022	205	225	+	9.79221	1.57e-05	0.0025	ATTACATATGCACATATATAT
BRD4	hTFtarget	hg19_refGene_NM_001258022	5	20	+	11.2714	1.57e-05	0.00306	CACACGCACACATACC
SPIB	hTFtarget	hg19_refGene_NM_001258022	650	665	+	12.7798	1.57e-05	0.029	CCCCATTTCCCCTTCT
CTCF	hTFtarget	hg19_refGene_NM_001258022	356	371	+	12.8636	1.57e-05	0.0294	GGCTCCCTCTCCTGTT
REST	database	hg19_refGene_NM_001258022	396	416	-	-1.85393	1.58e-05	0.0306	CGCAGCATGGCAGACAGCAAA
OCAB	database	hg19_refGene_NM_001258022	210	220	+	13.7869	1.58e-05	0.0308	ATATGCACATA
FOXK1	hTFtarget	hg19_refGene_NM_001258022	536	547	-	12.3134	1.58e-05	0.00405	TGTACGTGTGTG
FOXK1	hTFtarget	hg19_refGene_NM_001258022	522	537	+	12.7612	1.58e-05	0.00345	TACACACACAAACACA
BHLHE40	hTFtarget	hg19_refGene_NM_001258022	479	490	+	13.0132	1.58e-05	0.029	TGCCCCCTCCTC
PPARD/PPARG	hTFtarget	hg19_refGene_NM_001258022	148	156	+	13.4605	1.58e-05	0.0305	ATTCCATTT
SMARCA4	hTFtarget	hg19_refGene_NM_001258022	356	371	+	12.8947	1.58e-05	0.0304	GGCTCCCTCTCCTGTT
SPI1	hTFtarget	hg19_refGene_NM_001258022	649	665	-	12.0455	1.58e-05	0.0296	AGAAGGGGAAATGGGGA
SRF	hTFtarget	hg19_refGene_NM_001258022	356	371	+	11.8485	1.58e-05	0.0291	GGCTCCCTCTCCTGTT
SUZ12	hTFtarget	hg19_refGene_NM_001258022	282	303	+	12.0526	1.58e-05	0.0282	AGAAGGAGTGAGGGGTGCTGGG
CTCF	hTFtarget	hg19_refGene_NM_001258022	357	372	+	11.7879	1.58e-05	0.0286	GCTCCCTCTCCTGTTC
CTCF	hTFtarget	hg19_refGene_NM_001258022	357	372	+	12.2273	1.58e-05	0.0286	GCTCCCTCTCCTGTTC
CTCF	hTFtarget	hg19_refGene_NM_001258022	356	371	-	12.0303	1.58e-05	0.0292	AACAGGAGAGGGAGCC
SPI1	database	hg19_refGene_NM_001258022	639	657	+	13.2809	1.59e-05	0.0145	CTTTTTTTGTTCCCCATTT
PPARD/PPARG	hTFtarget	hg19_refGene_NM_001258022	3	14	+	13.0526	1.59e-05	0.00751	CACACACGCACA
SPI1	hTFtarget	hg19_refGene_NM_001258022	477	492	+	13.0143	1.59e-05	0.0292	CTTGCCCCCTCCTCTT
TCF21	hTFtarget	hg19_refGene_NM_001258022	383	398	+	13.0758	1.59e-05	0.0309	CAGCTGCCTTCTCTTT
THAP11	hTFtarget	hg19_refGene_NM_001258022	88	103	-	12.3553	1.59e-05	0.0294	ACCACCCTTTCCAGCC
CREBBP	hTFtarget	hg19_refGene_NM_001258022	916	927	+	13.1842	1.59e-05	0.029	TGGTAGGGAGAT
CTCF	hTFtarget	hg19_refGene_NM_001258022	356	371	-	11.8333	1.59e-05	0.0289	AACAGGAGAGGGAGCC
FLI1	hTFtarget	hg19_refGene_NM_001258022	446	470	-	-13.0395	1.6e-05	0.00547	ACGGAGAAAAGGCAGGCGAGGAAGT
FLI1	hTFtarget	hg19_refGene_NM_001258022	455	476	+	-4.57143	1.6e-05	0.00453	CCTGCCTTTTCTCCGTTCCTTC
EWSR1	hTFtarget	hg19_refGene_NM_001258022	454	478	-	-9.27273	1.6e-05	0.00693	AGGAAGGAACGGAGAAAAGGCAGGC
HOXA6	hTFtarget	hg19_refGene_NM_001258022	532	547	-	12.5658	1.6e-05	0.00376	TGTACGTGTGTGTGTT
IRF5	hTFtarget	hg19_refGene_NM_001258022	73	88	+	7.12987	1.6e-05	0.00985	GGAAAAAAAAAATCAG
SUZ12	hTFtarget	hg19_refGene_NM_001258022	458	482	+	12.3816	1.6e-05	0.0166	GCCTTTTCTCCGTTCCTTCCTTGCC
CTCF	hTFtarget	hg19_refGene_NM_001258022	357	372	-	12.3788	1.6e-05	0.0298	GAACAGGAGAGGGAGC
KDM5B	hTFtarget	hg19_refGene_NM_001258022	553	577	-	11.2821	1.61e-05	0.00361	GGAGAGCCAACAGGAGGAGAAAGGA
BHLHE40	hTFtarget	hg19_refGene_NM_001258022	759	770	-	12.2338	1.61e-05	0.0315	TCTGTTTGTTTT
SPI1	hTFtarget	hg19_refGene_NM_001258022	357	372	+	12.1184	1.61e-05	0.0309	GCTCCCTCTCCTGTTC
SPI1	hTFtarget	hg19_refGene_NM_001258022	477	492	+	13.0714	1.61e-05	0.0297	CTTGCCCCCTCCTCTT
ZNF384	hTFtarget	hg19_refGene_NM_001258022	70	91	-	7.86111	1.61e-05	0.00704	AGCCTGATTTTTTTTTTCCTCC
RAD21	hTFtarget	hg19_refGene_NM_001258022	356	371	-	12.3333	1.62e-05	0.0309	AACAGGAGAGGGAGCC
SPIB	database	hg19_refGene_NM_001258022	647	658	-	13.4878	1.63e-05	0.0314	GAAATGGGGAAC
PATZ1	database	hg19_refGene_NM_001258022	478	490	-	13.1685	1.63e-05	0.0292	GAGGAGGGGGCAA
MAX	hTFtarget	hg19_refGene_NM_001258022	356	370	+	13.0395	1.63e-05	0.0312	GGCTCCCTCTCCTGT
NFATC1	hTFtarget	hg19_refGene_NM_001258022	526	541	+	12.4545	1.63e-05	0.0043	CACACAAACACACACA
CTCF	hTFtarget	hg19_refGene_NM_001258022	356	371	+	12.3286	1.63e-05	0.0307	GGCTCCCTCTCCTGTT
FOXA1	hTFtarget	hg19_refGene_NM_001258022	207	224	-	10.5278	1.64e-05	0.00196	TATATATGTGCATATGTA
FOXK1	hTFtarget	hg19_refGene_NM_001258022	1	16	+	12.7164	1.64e-05	0.00345	TTCACACACGCACACA
MYC	hTFtarget	hg19_refGene_NM_001258022	358	372	-	12.4342	1.64e-05	0.0282	GAACAGGAGAGGGAG
RBL2	hTFtarget	hg19_refGene_NM_001258022	688	699	-	13.4605	1.64e-05	0.0151	AGGGTGGCGGGG
CTCF	hTFtarget	hg19_refGene_NM_001258022	356	371	+	11.8485	1.64e-05	0.031	GGCTCCCTCTCCTGTT
FOXA1	hTFtarget	hg19_refGene_NM_001258022	212	227	+	12.4328	1.65e-05	0.00744	ATGCACATATATATGT
NCOR1	hTFtarget	hg19_refGene_NM_001258022	538	553	-	13	1.65e-05	0.00627	AGCATGTGTACGTGTG
NIPBL	hTFtarget	hg19_refGene_NM_001258022	758	768	-	13.3377	1.65e-05	0.0321	TGTTTGTTTTG
TRIM28	hTFtarget	hg19_refGene_NM_001258022	588	609	+	10.6883	1.65e-05	0.0312	TTACTGGGCTCCATCCTCTCAA
FOXA1	database	hg19_refGene_NM_001258022	758	768	-	13.3913	1.66e-05	0.0323	TGTTTGTTTTG
RNF2	hTFtarget	hg19_refGene_NM_001258022	175	186	-	9.77465	1.66e-05	0.00409	AAACACACACAC
RNF2	hTFtarget	hg19_refGene_NM_001258022	531	542	+	9.77465	1.66e-05	0.00409	AAACACACACAC
ZNF263	hTFtarget	hg19_refGene_NM_001258022	466	487	-	12.3506	1.66e-05	0.015	GAGGGGGCAAGGAAGGAACGGA
CTCF	hTFtarget	hg19_refGene_NM_001258022	356	371	-	12.0152	1.66e-05	0.0313	AACAGGAGAGGGAGCC
CTCF	hTFtarget	hg19_refGene_NM_001258022	356	371	+	11.5	1.66e-05	0.0302	GGCTCCCTCTCCTGTT
SP1	database	hg19_refGene_NM_001258022	481	491	+	13.5192	1.67e-05	0.0307	CCCCCTCCTCT
HDAC6	hTFtarget	hg19_refGene_NM_001258022	535	543	+	12.8553	1.67e-05	0.00642	ACACACACG
POU5F1	hTFtarget	hg19_refGene_NM_001258022	525	539	-	12.7761	1.67e-05	0.00406	TGTGTGTTTGTGTGT
SPI1	hTFtarget	hg19_refGene_NM_001258022	653	664	-	13.2	1.67e-05	0.0325	GAAGGGGAAATG
CTCF	hTFtarget	hg19_refGene_NM_001258022	356	371	-	11.7879	1.67e-05	0.0309	AACAGGAGAGGGAGCC
AR	hTFtarget	hg19_refGene_NM_001258022	758	768	+	12.8333	1.67e-05	0.0323	CAAAACAAACA
FOXA1	hTFtarget	hg19_refGene_NM_001258022	526	547	+	12.2836	1.68e-05	0.0035	CACACAAACACACACACGTACA
GATA1	hTFtarget	hg19_refGene_NM_001258022	7	15	+	13.6143	1.68e-05	0.00603	CACGCACAC
SETDB1	hTFtarget	hg19_refGene_NM_001258022	288	299	-	13.3158	1.68e-05	0.0331	GCACCCCTCACT
STAG1	hTFtarget	hg19_refGene_NM_001258022	356	371	-	12.5816	1.68e-05	0.0314	AACAGGAGAGGGAGCC
TP53	hTFtarget	hg19_refGene_NM_001258022	973	988	-	12.9474	1.68e-05	0.0108	CAAACACACACTCACA
AR	hTFtarget	hg19_refGene_NM_001258022	758	768	+	13.5325	1.68e-05	0.0329	CAAAACAAACA
FOXK1	hTFtarget	hg19_refGene_NM_001258022	534	545	-	12.2537	1.69e-05	0.00405	TACGTGTGTGTG
CTCF	hTFtarget	hg19_refGene_NM_001258022	357	372	+	12.4697	1.69e-05	0.0307	GCTCCCTCTCCTGTTC
MYC	hTFtarget	hg19_refGene_NM_001258022	537	552	+	11.5286	1.7e-05	0.00262	ACACACGTACACATGC
ZNF280D	hTFtarget	hg19_refGene_NM_001258022	470	485	-	13.1169	1.7e-05	0.0153	GGGGGCAAGGAAGGAA
CTCF	hTFtarget	hg19_refGene_NM_001258022	356	371	-	11.9545	1.7e-05	0.0313	AACAGGAGAGGGAGCC
CTCF	hTFtarget	hg19_refGene_NM_001258022	357	372	-	11.7424	1.7e-05	0.0315	GAACAGGAGAGGGAGC
MYOG	database	hg19_refGene_NM_001258022	379	391	-	13.1461	1.71e-05	0.0328	AGGCAGCTGGAGG
POU5F1	hTFtarget	hg19_refGene_NM_001258022	523	537	-	12.7463	1.71e-05	0.00406	TGTGTTTGTGTGTGT
SP2	hTFtarget	hg19_refGene_NM_001258022	524	545	-	11.987	1.71e-05	0.0155	TACGTGTGTGTGTTTGTGTGTG
SPI1	hTFtarget	hg19_refGene_NM_001258022	650	665	+	12.9605	1.71e-05	0.0314	CCCCATTTCCCCTTCT
CTCF	hTFtarget	hg19_refGene_NM_001258022	357	372	+	12.4394	1.71e-05	0.0312	GCTCCCTCTCCTGTTC
MZF1	database	hg19_refGene_NM_001258022	984	996	+	12.5859	1.72e-05	0.0316	GTTTGAGGGGGGA
ESR1	hTFtarget	hg19_refGene_NM_001258022	751	772	+	2.67606	1.72e-05	0.0142	GGGAAAGCAAAACAAACAGAAG
SMAD3	hTFtarget	hg19_refGene_NM_001258022	249	260	-	12.6857	1.72e-05	0.0325	CCCCCAGCAGAG
CTCF	hTFtarget	hg19_refGene_NM_001258022	356	371	-	11.5909	1.72e-05	0.0315	AACAGGAGAGGGAGCC
CTCF	hTFtarget	hg19_refGene_NM_001258022	357	372	+	12.2576	1.72e-05	0.0322	GCTCCCTCTCCTGTTC
DDX5	hTFtarget	hg19_refGene_NM_001258022	3	18	+	12.8571	1.72e-05	0.00455	CACACACGCACACATA
AR	hTFtarget	hg19_refGene_NM_001258022	537	552	-	13.1154	1.72e-05	0.00616	GCATGTGTACGTGTGT
FOXO3	hTFtarget	hg19_refGene_NM_001258022	3	18	+	12.3026	1.73e-05	0.00254	CACACACGCACACATA
NOTCH1	hTFtarget	hg19_refGene_NM_001258022	688	708	-	11.1711	1.73e-05	0.0298	AATACAGGGAGGGTGGCGGGG
FOXA1	hTFtarget	hg19_refGene_NM_001258022	207	218	+	13.0519	1.74e-05	0.00482	TACATATGCACA
FOXK1	hTFtarget	hg19_refGene_NM_001258022	528	536	-	12.9577	1.74e-05	0.00831	GTGTTTGTG
FOXK1	hTFtarget	hg19_refGene_NM_001258022	11	19	+	12.1571	1.74e-05	0.00782	CACACATAC
BCL3	hTFtarget	hg19_refGene_NM_001258022	1	17	+	11.8873	1.74e-05	0.00276	TTCACACACGCACACAT
NFYA	hTFtarget	hg19_refGene_NM_001258022	687	698	-	12.9714	1.74e-05	0.0323	GGGTGGCGGGGC
CTCF	hTFtarget	hg19_refGene_NM_001258022	356	373	+	11.8182	1.74e-05	0.0321	GGCTCCCTCTCCTGTTCT
ETV4	hTFtarget	hg19_refGene_NM_001258022	538	552	+	12.7564	1.75e-05	0.00214	CACACGTACACATGC
MAX	hTFtarget	hg19_refGene_NM_001258022	463	478	-	12.974	1.75e-05	0.0142	AGGAAGGAACGGAGAA
POU5F1	hTFtarget	hg19_refGene_NM_001258022	4	18	-	12.7164	1.75e-05	0.00406	TATGTGTGCGTGTGT
SPI1	hTFtarget	hg19_refGene_NM_001258022	348	372	-	10.4605	1.75e-05	0.0323	GAACAGGAGAGGGAGCCTACCCGCC
FLI1	hTFtarget	hg19_refGene_NM_001258022	468	483	-	12.4207	1.76e-05	0.0107	GGGCAAGGAAGGAACG
STAG1	hTFtarget	hg19_refGene_NM_001258022	356	371	+	12.0909	1.76e-05	0.0329	GGCTCCCTCTCCTGTT
CTCF	hTFtarget	hg19_refGene_NM_001258022	356	371	+	11.8788	1.76e-05	0.032	GGCTCCCTCTCCTGTT
AR	hTFtarget	hg19_refGene_NM_001258022	758	768	+	12.7639	1.76e-05	0.0347	CAAAACAAACA
FLI1	hTFtarget	hg19_refGene_NM_001258022	688	712	-	5.74242	1.77e-05	0.00426	CAGAAATACAGGGAGGGTGGCGGGG
EWSR1	hTFtarget	hg19_refGene_NM_001258022	473	492	-	8.3629	1.77e-05	0.00781	AAGAGGAGGGGGCAAGGAAG
ZNF143	hTFtarget	hg19_refGene_NM_001258022	289	304	+	11.8684	1.77e-05	0.034	GTGAGGGGTGCTGGGT
CTCF	hTFtarget	hg19_refGene_NM_001258022	356	371	+	12.3788	1.77e-05	0.0336	GGCTCCCTCTCCTGTT
GATA6	hTFtarget	hg19_refGene_NM_001258022	759	770	+	13.2468	1.78e-05	0.0344	AAAACAAACAGA
IRF3	hTFtarget	hg19_refGene_NM_001258022	69	84	+	12.987	1.78e-05	0.0137	TGGAGGAAAAAAAAAA
MYC	hTFtarget	hg19_refGene_NM_001258022	355	370	-	12.8158	1.78e-05	0.0324	ACAGGAGAGGGAGCCT
MYC	hTFtarget	hg19_refGene_NM_001258022	356	371	+	12.2105	1.78e-05	0.0332	GGCTCCCTCTCCTGTT
RAD21	hTFtarget	hg19_refGene_NM_001258022	356	373	+	11.9848	1.78e-05	0.0331	GGCTCCCTCTCCTGTTCT
BRD4	hTFtarget	hg19_refGene_NM_001258022	6	21	+	12.7619	1.78e-05	0.00689	ACACGCACACATACCC
SPI1	hTFtarget	hg19_refGene_NM_001258022	356	371	-	12.5658	1.78e-05	0.0339	AACAGGAGAGGGAGCC
CTCF	hTFtarget	hg19_refGene_NM_001258022	357	372	+	11.5303	1.78e-05	0.0332	GCTCCCTCTCCTGTTC
FOXO3	hTFtarget	hg19_refGene_NM_001258022	174	198	-	-1.39474	1.79e-05	0.00185	TCACACACGTGAAAACACACACACC
KLF4	hTFtarget	hg19_refGene_NM_001258022	532	553	-	9.78873	1.79e-05	0.00321	AGCATGTGTACGTGTGTGTGTT
MED1	hTFtarget	hg19_refGene_NM_001258022	641	656	-	12.9577	1.79e-05	0.0162	AATGGGGAACAAAAAA
BRD2	hTFtarget	hg19_refGene_NM_001258022	182	197	-	12.0132	1.79e-05	0.00491	CACACACGTGAAAACA
BRD3	hTFtarget	hg19_refGene_NM_001258022	520	540	+	9.44156	1.79e-05	0.00263	TTTACACACACAAACACACAC
SPI1	hTFtarget	hg19_refGene_NM_001258022	682	697	+	12.0921	1.79e-05	0.0333	CAAAGGCCCCGCCACC
FOXF1	database	hg19_refGene_NM_001258022	759	769	-	13.5135	1.8e-05	0.0347	CTGTTTGTTTT
MAZ	database	hg19_refGene_NM_001258022	696	703	-	13.633	1.8e-05	0.0322	AGGGAGGG
ESR1	hTFtarget	hg19_refGene_NM_001258022	476	484	-	13.5658	1.8e-05	0.0344	GGGGCAAGG
FOXA1	hTFtarget	hg19_refGene_NM_001258022	527	542	-	10.6901	1.8e-05	0.00288	GTGTGTGTGTTTGTGT
IRF1	hTFtarget	hg19_refGene_NM_001258022	747	766	+	11.9296	1.8e-05	0.0337	ATGAGGGAAAGCAAAACAAA
MRE11A	hTFtarget	hg19_refGene_NM_001258022	356	371	-	12.4605	1.8e-05	0.0329	AACAGGAGAGGGAGCC
C17orf96	hTFtarget	hg19_refGene_NM_001258022	466	490	-	12.7468	1.8e-05	0.00698	GAGGAGGGGGCAAGGAAGGAACGGA
ZNF263	hTFtarget	hg19_refGene_NM_001258022	282	297	+	12.5152	1.8e-05	0.0171	AGAAGGAGTGAGGGGT
CTCF	hTFtarget	hg19_refGene_NM_001258022	356	371	+	11.9848	1.8e-05	0.0337	GGCTCCCTCTCCTGTT
FOXI1	database	hg19_refGene_NM_001258022	779	790	-	12.6447	1.81e-05	0.0357	TTGTGATTGGTG
IRF3	hTFtarget	hg19_refGene_NM_001258022	746	767	+	12.0423	1.81e-05	0.0166	CATGAGGGAAAGCAAAACAAAC
BRD2	hTFtarget	hg19_refGene_NM_001258022	532	551	+	12.1111	1.81e-05	0.00624	AACACACACACGTACACATG
TCF3	hTFtarget	hg19_refGene_NM_001258022	652	663	+	12.8714	1.81e-05	0.0345	CCATTTCCCCTT
EP300	hTFtarget	hg19_refGene_NM_001258022	526	534	+	13.4605	1.81e-05	0.00692	CACACAAAC
FOXA1	hTFtarget	hg19_refGene_NM_001258022	1	16	-	12.6912	1.82e-05	0.00233	TGTGTGCGTGTGTGAA
FOXA1	hTFtarget	hg19_refGene_NM_001258022	758	768	+	12.625	1.82e-05	0.0356	CAAAACAAACA
KDM5B	hTFtarget	hg19_refGene_NM_001258022	449	473	-	10.9872	1.82e-05	0.00361	GGAACGGAGAAAAGGCAGGCGAGGA
PCGF2	hTFtarget	hg19_refGene_NM_001258022	462	483	+	12.8289	1.82e-05	0.0154	TTTCTCCGTTCCTTCCTTGCCC
POLR2A	hTFtarget	hg19_refGene_NM_001258022	652	663	-	13.0658	1.82e-05	0.0339	AAGGGGAAATGG
RNF2	hTFtarget	hg19_refGene_NM_001258022	523	534	+	9.64789	1.82e-05	0.00409	ACACACACAAAC
RNF2	hTFtarget	hg19_refGene_NM_001258022	974	985	-	9.64789	1.82e-05	0.00409	ACACACACTCAC
SP2	hTFtarget	hg19_refGene_NM_001258022	716	727	-	13.2237	1.82e-05	0.0343	ATCTGTCAGTCC
SPI1	hTFtarget	hg19_refGene_NM_001258022	653	664	-	12.9286	1.82e-05	0.0339	GAAGGGGAAATG
TP53	hTFtarget	hg19_refGene_NM_001258022	347	368	-	7.05263	1.82e-05	0.0329	AGGAGAGGGAGCCTACCCGCCT
FOXA1	hTFtarget	hg19_refGene_NM_001258022	969	990	-	12.194	1.83e-05	0.0035	CTCAAACACACACTCACAAAAG
FOXA1	hTFtarget	hg19_refGene_NM_001258022	977	988	-	12.7313	1.83e-05	0.00582	CAAACACACACT
LMO2	hTFtarget	hg19_refGene_NM_001258022	382	390	-	12.9868	1.83e-05	0.0344	GGCAGCTGG
CTCF	hTFtarget	hg19_refGene_NM_001258022	356	370	-	12.3182	1.83e-05	0.0329	ACAGGAGAGGGAGCC
PAX5	database	hg19_refGene_NM_001258022	233	242	+	10.3483	1.84e-05	0.0336	AAGGAGGCAG
ETV4	hTFtarget	hg19_refGene_NM_001258022	961	982	-	8.98795	1.84e-05	0.00166	CACACTCACAAAAGAGCACAAA
EZH2	hTFtarget	hg19_refGene_NM_001258022	470	491	+	12.8182	1.84e-05	0.0112	TTCCTTCCTTGCCCCCTCCTCT
FOXA1	hTFtarget	hg19_refGene_NM_001258022	530	543	-	12.8806	1.84e-05	0.00394	CGTGTGTGTGTTTG
EWSR1	hTFtarget	hg19_refGene_NM_001258022	474	489	-	8.87143	1.84e-05	0.00802	AGGAGGGGGCAAGGAA
KDM5B	hTFtarget	hg19_refGene_NM_001258022	356	371	+	11.2143	1.84e-05	0.0341	GGCTCCCTCTCCTGTT
CTCF	hTFtarget	hg19_refGene_NM_001258022	356	371	+	11.9697	1.84e-05	0.0338	GGCTCCCTCTCCTGTT
ERG	hTFtarget	hg19_refGene_NM_001258022	452	476	+	-17.1579	1.84e-05	0.00383	TCGCCTGCCTTTTCTCCGTTCCTTC
ETV4	hTFtarget	hg19_refGene_NM_001258022	532	553	+	8.9759	1.85e-05	0.00166	AACACACACACGTACACATGCT
IRF1	hTFtarget	hg19_refGene_NM_001258022	748	765	+	9.57576	1.85e-05	0.0344	TGAGGGAAAGCAAAACAA
TRIM28	hTFtarget	hg19_refGene_NM_001258022	952	972	-	9.55263	1.85e-05	0.0333	AAAGAGCACAAACTCCCAGCA
CTCF	hTFtarget	hg19_refGene_NM_001258022	356	371	+	11.7727	1.85e-05	0.0345	GGCTCCCTCTCCTGTT
EP300	hTFtarget	hg19_refGene_NM_001258022	649	664	+	12.6714	1.85e-05	0.0144	TCCCCATTTCCCCTTC
CTCF	hTFtarget	hg19_refGene_NM_001258022	356	371	+	11.3788	1.86e-05	0.0347	GGCTCCCTCTCCTGTT
CTCF	hTFtarget	hg19_refGene_NM_001258022	356	371	-	11.6061	1.86e-05	0.0355	AACAGGAGAGGGAGCC
CTCF	hTFtarget	hg19_refGene_NM_001258022	356	371	-	11.803	1.86e-05	0.0344	AACAGGAGAGGGAGCC
TP53	database	hg19_refGene_NM_001258022	615	634	+	11.8537	1.87e-05	0.0343	AGGCAGGTTTCAACATGCTG
HAND1	hTFtarget	hg19_refGene_NM_001258022	453	468	-	13.1857	1.87e-05	0.0358	GGAGAAAAGGCAGGCG
CTCF	hTFtarget	hg19_refGene_NM_001258022	356	371	+	12.4474	1.87e-05	0.0344	GGCTCCCTCTCCTGTT
ARNT	hTFtarget	hg19_refGene_NM_001258022	528	543	-	12.5765	1.88e-05	0.00405	CGTGTGTGTGTTTGTG
BCL3	hTFtarget	hg19_refGene_NM_001258022	532	548	+	11.7465	1.88e-05	0.00276	AACACACACACGTACAC
BRD3	hTFtarget	hg19_refGene_NM_001258022	532	547	+	11.0986	1.88e-05	0.00329	AACACACACACGTACA
RBL2	hTFtarget	hg19_refGene_NM_001258022	778	793	-	13.1053	1.88e-05	0.0353	GCTTTGTGATTGGTGT
RNF2	hTFtarget	hg19_refGene_NM_001258022	525	536	+	9.56338	1.88e-05	0.00409	ACACACAAACAC
SPI1	hTFtarget	hg19_refGene_NM_001258022	682	697	-	12.3571	1.88e-05	0.0173	GGTGGCGGGGCCTTTG
TAF3	hTFtarget	hg19_refGene_NM_001258022	473	488	-	12.9737	1.88e-05	0.0166	GGAGGGGGCAAGGAAG
CTCF	hTFtarget	hg19_refGene_NM_001258022	357	372	-	11.7273	1.88e-05	0.0352	GAACAGGAGAGGGAGC
CTCF	hTFtarget	hg19_refGene_NM_001258022	356	371	-	11.4697	1.88e-05	0.0345	AACAGGAGAGGGAGCC
CTCF	hTFtarget	hg19_refGene_NM_001258022	356	371	+	11.8788	1.88e-05	0.0358	GGCTCCCTCTCCTGTT
EP300	hTFtarget	hg19_refGene_NM_001258022	394	405	+	12.9155	1.88e-05	0.0354	TCTTTGCTGTCT
POU5F1	hTFtarget	hg19_refGene_NM_001258022	958	982	+	12.5294	1.89e-05	0.00326	GAGTTTGTGCTCTTTTGTGAGTGTG
STAT3	hTFtarget	hg19_refGene_NM_001258022	482	490	+	13.4571	1.89e-05	0.0352	CCCCTCCTC
CTCF	hTFtarget	hg19_refGene_NM_001258022	357	372	+	12	1.89e-05	0.0345	GCTCCCTCTCCTGTTC
CTCF	hTFtarget	hg19_refGene_NM_001258022	356	371	+	12.303	1.89e-05	0.0348	GGCTCCCTCTCCTGTT
RNF2	hTFtarget	hg19_refGene_NM_001258022	529	540	+	9.52113	1.9e-05	0.00409	ACAAACACACAC
SRF	hTFtarget	hg19_refGene_NM_001258022	905	916	-	13.1579	1.9e-05	0.021	AGGGGAGAGAGA
TP53	hTFtarget	hg19_refGene_NM_001258022	524	543	+	4.09859	1.9e-05	0.0328	CACACACAAACACACACACG
CDK9	hTFtarget	hg19_refGene_NM_001258022	650	665	-	12.9487	1.9e-05	0.0163	AGAAGGGGAAATGGGG
FOXA1	hTFtarget	hg19_refGene_NM_001258022	176	187	-	12.6866	1.91e-05	0.00582	AAAACACACACA
IRF1	hTFtarget	hg19_refGene_NM_001258022	70	85	+	13.0779	1.91e-05	0.0346	GGAGGAAAAAAAAAAT
SMAD4	hTFtarget	hg19_refGene_NM_001258022	400	408	+	12.6714	1.91e-05	0.0373	CTGTCTGCC
CTCF	hTFtarget	hg19_refGene_NM_001258022	356	371	-	11.7727	1.91e-05	0.0357	AACAGGAGAGGGAGCC
CTCF	hTFtarget	hg19_refGene_NM_001258022	357	372	-	12.1447	1.91e-05	0.036	GAACAGGAGAGGGAGC
IRF3	hTFtarget	hg19_refGene_NM_001258022	473	488	-	12.8701	1.92e-05	0.0137	GGAGGGGGCAAGGAAG
KLF4	hTFtarget	hg19_refGene_NM_001258022	1	22	-	9.61972	1.92e-05	0.00321	AGGGTATGTGTGCGTGTGTGAA
RNF2	hTFtarget	hg19_refGene_NM_001258022	6	21	+	0.0142857	1.92e-05	0.00466	ACACGCACACATACCC
USF2	hTFtarget	hg19_refGene_NM_001258022	481	492	-	12.7286	1.92e-05	0.0352	AAGAGGAGGGGG
CDK9	hTFtarget	hg19_refGene_NM_001258022	642	657	-	12.9359	1.92e-05	0.0163	AAATGGGGAACAAAAA
GZF1	database	hg19_refGene_NM_001258022	213	224	+	8.83673	1.93e-05	0.038	TGCACATATATA
PBX3	hTFtarget	hg19_refGene_NM_001258022	716	725	-	12.8857	1.93e-05	0.0373	CTGTCAGTCC
POU5F1	hTFtarget	hg19_refGene_NM_001258022	527	541	-	12.5821	1.93e-05	0.00406	TGTGTGTGTTTGTGT
SPI1	hTFtarget	hg19_refGene_NM_001258022	472	496	+	11.9429	1.93e-05	0.0222	CCTTCCTTGCCCCCTCCTCTTAGAT
TCF12	hTFtarget	hg19_refGene_NM_001258022	757	768	-	12.9583	1.93e-05	0.0378	TGTTTGTTTTGC
NKX2-1	hTFtarget	hg19_refGene_NM_001258022	27	35	+	12.0429	1.94e-05	0.0355	GCACTCCAG
CIITA	hTFtarget	hg19_refGene_NM_001258022	779	794	+	13.1714	1.94e-05	0.0379	CACCAATCACAAAGCA
CTCF	hTFtarget	hg19_refGene_NM_001258022	357	372	+	11.5152	1.94e-05	0.0361	GCTCCCTCTCCTGTTC
CTCF	hTFtarget	hg19_refGene_NM_001258022	356	371	+	11.3571	1.94e-05	0.0356	GGCTCCCTCTCCTGTT
ESR1	hTFtarget	hg19_refGene_NM_001258022	86	103	-	7.72368	1.95e-05	0.0359	ACCACCCTTTCCAGCCTG
FOXA1	hTFtarget	hg19_refGene_NM_001258022	974	988	-	11.5714	1.95e-05	0.00416	CAAACACACACTCAC
MYC	hTFtarget	hg19_refGene_NM_001258022	3	11	+	13.8421	1.95e-05	0.00849	CACACACGC
PRAME	hTFtarget	hg19_refGene_NM_001258022	779	794	+	13.2143	1.95e-05	0.0366	CACCAATCACAAAGCA
SPI1	hTFtarget	hg19_refGene_NM_001258022	476	491	+	12.6429	1.95e-05	0.0361	CCTTGCCCCCTCCTCT
TAF1	hTFtarget	hg19_refGene_NM_001258022	232	247	+	12.5789	1.95e-05	0.0359	GAAGGAGGCAGTGCTT
RREB1	database	hg19_refGene_NM_001258022	523	542	+	7.63303	1.96e-05	0.0163	ACACACACAAACACACACAC
IRF2	hTFtarget	hg19_refGene_NM_001258022	747	765	+	9.9697	1.96e-05	0.0365	ATGAGGGAAAGCAAAACAA
BRD3	hTFtarget	hg19_refGene_NM_001258022	3	23	+	9.19481	1.96e-05	0.00268	CACACACGCACACATACCCTA
BRD4	hTFtarget	hg19_refGene_NM_001258022	531	552	-	12.4487	1.96e-05	0.00462	GCATGTGTACGTGTGTGTGTTT
C17orf96	hTFtarget	hg19_refGene_NM_001258022	455	479	-	12.6203	1.96e-05	0.00698	AAGGAAGGAACGGAGAAAAGGCAGG
TP63	hTFtarget	hg19_refGene_NM_001258022	617	632	+	12.4697	1.96e-05	0.0191	GCAGGTTTCAACATGC
TRIM24	hTFtarget	hg19_refGene_NM_001258022	72	93	+	12.5256	1.96e-05	0.0378	AGGAAAAAAAAAATCAGGCTGG
CTCF	hTFtarget	hg19_refGene_NM_001258022	357	372	+	11.2121	1.96e-05	0.0357	GCTCCCTCTCCTGTTC
DDX5	hTFtarget	hg19_refGene_NM_001258022	174	182	-	12.8553	1.96e-05	0.00743	ACACACACC
E2F4	hTFtarget	hg19_refGene_NM_001258022	679	694	+	12.7465	1.96e-05	0.0191	TCTCAAAGGCCCCGCC
FOXA3	database	hg19_refGene_NM_001258022	565	577	+	13.0495	1.97e-05	0.0194	CTGTTGGCTCTCC
KDM1A	hTFtarget	hg19_refGene_NM_001258022	530	545	+	11.7746	1.97e-05	0.00421	CAAACACACACACGTA
CTCF	hTFtarget	hg19_refGene_NM_001258022	357	371	-	12.2727	1.97e-05	0.0371	AACAGGAGAGGGAGC
EGR1	hTFtarget	hg19_refGene_NM_001258022	535	556	-	12.3974	1.97e-05	0.00536	AGGAGCATGTGTACGTGTGTGT
FOXM1	hTFtarget	hg19_refGene_NM_001258022	758	768	+	12.961	1.98e-05	0.0385	CAAAACAAACA
ASCL1	hTFtarget	hg19_refGene_NM_001258022	383	390	-	13.4697	1.98e-05	0.0366	GGCAGCTG
KDM5B	hTFtarget	hg19_refGene_NM_001258022	470	494	-	10.7949	1.98e-05	0.00361	CTAAGAGGAGGGGGCAAGGAAGGAA
NCOR1	hTFtarget	hg19_refGene_NM_001258022	525	540	+	11.0658	1.98e-05	0.00517	ACACACAAACACACAC
SPI1	hTFtarget	hg19_refGene_NM_001258022	233	247	+	12.7895	1.98e-05	0.0368	AAGGAGGCAGTGCTT
FOXP1	hTFtarget	hg19_refGene_NM_001258022	278	289	+	12.8158	1.99e-05	0.0253	GAGAAGAAGGAG
GATA1	hTFtarget	hg19_refGene_NM_001258022	980	995	+	12.0079	1.99e-05	0.0235	GTGTGTTTGAGGGGGG
RBL2	hTFtarget	hg19_refGene_NM_001258022	679	694	+	12.7042	1.99e-05	0.019	TCTCAAAGGCCCCGCC
BRD4	hTFtarget	hg19_refGene_NM_001258022	458	479	+	12.4416	1.99e-05	0.00721	GCCTTTTCTCCGTTCCTTCCTT
SP1	hTFtarget	hg19_refGene_NM_001258022	650	665	-	10.6316	1.99e-05	0.03	AGAAGGGGAAATGGGG
TP53	hTFtarget	hg19_refGene_NM_001258022	358	369	-	13.0128	1.99e-05	0.0358	CAGGAGAGGGAG
CTCF	hTFtarget	hg19_refGene_NM_001258022	356	371	+	11.7121	1.99e-05	0.0366	GGCTCCCTCTCCTGTT
CTCF	hTFtarget	hg19_refGene_NM_001258022	357	372	+	11.3939	1.99e-05	0.037	GCTCCCTCTCCTGTTC
AR	hTFtarget	hg19_refGene_NM_001258022	757	768	-	12.7015	1.99e-05	0.039	TGTTTGTTTTGC
ETS1	hTFtarget	hg19_refGene_NM_001258022	470	491	-	12.3947	2e-05	0.0196	AGAGGAGGGGGCAAGGAAGGAA
JMJD6	hTFtarget	hg19_refGene_NM_001258022	356	371	-	11.8939	2e-05	0.0371	AACAGGAGAGGGAGCC
RAD21	hTFtarget	hg19_refGene_NM_001258022	356	371	-	11.8182	2e-05	0.0375	AACAGGAGAGGGAGCC
SMC3	hTFtarget	hg19_refGene_NM_001258022	355	370	+	10.8421	2e-05	0.0371	AGGCTCCCTCTCCTGT
TBX5	database	hg19_refGene_NM_001258022	284	293	-	10.367	2.01e-05	0.0391	CTCACTCCTT
ETS1	hTFtarget	hg19_refGene_NM_001258022	88	103	-	12.4211	2.01e-05	0.038	ACCACCCTTTCCAGCC
EZH2	hTFtarget	hg19_refGene_NM_001258022	466	487	+	12.6883	2.01e-05	0.0112	TCCGTTCCTTCCTTGCCCCCTC
FOXK1	hTFtarget	hg19_refGene_NM_001258022	3	11	+	12.1143	2.01e-05	0.00782	CACACACGC
HSF1	hTFtarget	hg19_refGene_NM_001258022	369	386	-	12.2632	2.01e-05	0.0376	GCTGGAGGAGTCCAGAAC
IRF4	hTFtarget	hg19_refGene_NM_001258022	653	664	-	12.8451	2.01e-05	0.0382	GAAGGGGAAATG
KDM5B	hTFtarget	hg19_refGene_NM_001258022	638	662	-	10.7564	2.01e-05	0.00361	AGGGGAAATGGGGAACAAAAAAAGC
CBX3	hTFtarget	hg19_refGene_NM_001258022	447	468	-	9	2.01e-05	0.0373	GGAGAAAAGGCAGGCGAGGAAG
AR	hTFtarget	hg19_refGene_NM_001258022	758	768	-	12.7639	2.01e-05	0.039	TGTTTGTTTTG
AR	hTFtarget	hg19_refGene_NM_001258022	757	768	+	12.7361	2.01e-05	0.039	GCAAAACAAACA
AR	hTFtarget	hg19_refGene_NM_001258022	386	407	-	12.3829	2.01e-05	0.0185	GCAGACAGCAAAGAGAAGGCAG
ESR1	hTFtarget	hg19_refGene_NM_001258022	464	488	-	11.8806	2.02e-05	0.0296	GGAGGGGGCAAGGAAGGAACGGAGA
FOXK1	hTFtarget	hg19_refGene_NM_001258022	973	984	-	11.9027	2.02e-05	0.00766	CACACACTCACA
MYC	hTFtarget	hg19_refGene_NM_001258022	535	549	+	2.51429	2.02e-05	0.00259	ACACACACGTACACA
BRD4	hTFtarget	hg19_refGene_NM_001258022	975	990	-	10.7286	2.02e-05	0.00356	CTCAAACACACACTCA
STAT1	hTFtarget	hg19_refGene_NM_001258022	751	768	-	12.6197	2.02e-05	0.0383	TGTTTGTTTTGCTTTCCC
CTCF	hTFtarget	hg19_refGene_NM_001258022	357	372	+	10.7727	2.02e-05	0.0368	GCTCCCTCTCCTGTTC
HOXC6	database	hg19_refGene_NM_001258022	141	155	+	8.50459	2.03e-05	0.0398	GTGCTTGATTCCATT
STAT2:STAT1	database	hg19_refGene_NM_001258022	752	766	-	12.2121	2.03e-05	0.0386	TTTGTTTTGCTTTCC
ESR1	hTFtarget	hg19_refGene_NM_001258022	175	196	+	11.6316	2.03e-05	0.00416	GTGTGTGTGTTTTCACGTGTGT
RBL2	hTFtarget	hg19_refGene_NM_001258022	613	628	-	12.6761	2.03e-05	0.019	GTTGAAACCTGCCTCC
CTCF	hTFtarget	hg19_refGene_NM_001258022	357	372	+	11.8939	2.03e-05	0.0378	GCTCCCTCTCCTGTTC
EP300	hTFtarget	hg19_refGene_NM_001258022	759	770	-	12.5714	2.03e-05	0.0398	TCTGTTTGTTTT
RARA	hTFtarget	hg19_refGene_NM_001258022	652	665	-	12.8286	2.04e-05	0.038	AGAAGGGGAAATGG
RXRA	hTFtarget	hg19_refGene_NM_001258022	476	491	-	12.4394	2.04e-05	0.0387	AGAGGAGGGGGCAAGG
STAT1	hTFtarget	hg19_refGene_NM_001258022	464	479	+	12.7465	2.04e-05	0.0187	TCTCCGTTCCTTCCTT
CTCF	hTFtarget	hg19_refGene_NM_001258022	356	371	+	11.5	2.04e-05	0.0372	GGCTCCCTCTCCTGTT
SPI1	hTFtarget	hg19_refGene_NM_001258022	356	373	+	11.2237	2.05e-05	0.0386	GGCTCCCTCTCCTGTTCT
CTCF	hTFtarget	hg19_refGene_NM_001258022	356	371	-	11.4242	2.05e-05	0.0383	AACAGGAGAGGGAGCC
CTCF	hTFtarget	hg19_refGene_NM_001258022	357	372	-	12.0183	2.05e-05	0.0383	GAACAGGAGAGGGAGC
EWSR1	hTFtarget	hg19_refGene_NM_001258022	463	481	-	0.590909	2.06e-05	0.00896	GCAAGGAAGGAACGGAGAA
IRF2	hTFtarget	hg19_refGene_NM_001258022	754	765	+	13.1169	2.06e-05	0.0404	AAAGCAAAACAA
MAX	hTFtarget	hg19_refGene_NM_001258022	426	437	+	12.0132	2.06e-05	0.038	TCCACTCCCCCG
NCOR1	hTFtarget	hg19_refGene_NM_001258022	532	547	-	12.6579	2.06e-05	0.00652	TGTACGTGTGTGTGTT
CTCF	hTFtarget	hg19_refGene_NM_001258022	356	370	-	11.8636	2.06e-05	0.0384	ACAGGAGAGGGAGCC
CTCF	hTFtarget	hg19_refGene_NM_001258022	357	371	+	12.5132	2.06e-05	0.0381	GCTCCCTCTCCTGTT
AR	hTFtarget	hg19_refGene_NM_001258022	522	537	+	12.662	2.07e-05	0.039	TACACACACAAACACA
HDAC2	hTFtarget	hg19_refGene_NM_001258022	758	768	-	12.8889	2.07e-05	0.0402	TGTTTGTTTTG
NANOG	hTFtarget	hg19_refGene_NM_001258022	148	156	+	13.026	2.07e-05	0.0407	ATTCCATTT
BRD2	hTFtarget	hg19_refGene_NM_001258022	529	543	+	12.5571	2.07e-05	0.00445	ACAAACACACACACG
BRD2	hTFtarget	hg19_refGene_NM_001258022	973	987	-	12.5571	2.07e-05	0.00445	AAACACACACTCACA
RNF2	hTFtarget	hg19_refGene_NM_001258022	970	985	-	10.2208	2.07e-05	0.0057	ACACACACTCACAAAA
SPI1	hTFtarget	hg19_refGene_NM_001258022	476	491	-	12.5286	2.07e-05	0.0383	AGAGGAGGGGGCAAGG
BTAF1	hTFtarget	hg19_refGene_NM_001258022	465	489	+	2.46053	2.07e-05	0.0335	CTCCGTTCCTTCCTTGCCCCCTCCT
TRIM28	hTFtarget	hg19_refGene_NM_001258022	148	156	+	13.6579	2.07e-05	0.041	ATTCCATTT
ZNF143	hTFtarget	hg19_refGene_NM_001258022	558	579	-	11.5526	2.07e-05	0.0397	ATGGAGAGCCAACAGGAGGAGA
ZNF384	hTFtarget	hg19_refGene_NM_001258022	71	95	+	3.79167	2.07e-05	0.012	GAGGAAAAAAAAAATCAGGCTGGAA
CTCF	hTFtarget	hg19_refGene_NM_001258022	357	372	+	9.72857	2.07e-05	0.0381	GCTCCCTCTCCTGTTC
CTCF	hTFtarget	hg19_refGene_NM_001258022	356	371	+	11.4545	2.07e-05	0.0385	GGCTCCCTCTCCTGTT
EP300	hTFtarget	hg19_refGene_NM_001258022	148	156	+	13.5921	2.07e-05	0.0404	ATTCCATTT
ERG	hTFtarget	hg19_refGene_NM_001258022	749	773	-	-17.75	2.07e-05	0.00383	GCTTCTGTTTGTTTTGCTTTCCCTC
SP1	hTFtarget	hg19_refGene_NM_001258022	888	911	+	12.5195	2.08e-05	0.0402	GTTGGTTTGGTTTCTAGTCTCTCT
E2F4	hTFtarget	hg19_refGene_NM_001258022	613	628	-	12.662	2.08e-05	0.0191	GTTGAAACCTGCCTCC
ESR1	hTFtarget	hg19_refGene_NM_001258022	760	768	+	12.4416	2.09e-05	0.041	AAACAAACA
STAG1	hTFtarget	hg19_refGene_NM_001258022	356	371	+	11.5909	2.09e-05	0.0389	GGCTCCCTCTCCTGTT
EP300	hTFtarget	hg19_refGene_NM_001258022	757	768	-	12.6389	2.09e-05	0.0404	TGTTTGTTTTGC
ETS1	hTFtarget	hg19_refGene_NM_001258022	422	437	-	12.2763	2.1e-05	0.0396	CGGGGGAGTGGAGACC
BRD2	hTFtarget	hg19_refGene_NM_001258022	526	545	+	11.8333	2.1e-05	0.00624	CACACAAACACACACACGTA
RNF2	hTFtarget	hg19_refGene_NM_001258022	521	536	+	-0.328571	2.1e-05	0.00466	TTACACACACAAACAC
RUNX1	hTFtarget	hg19_refGene_NM_001258022	652	663	-	12.6429	2.1e-05	0.0395	AAGGGGAAATGG
SPI1	hTFtarget	hg19_refGene_NM_001258022	356	371	+	11.5395	2.1e-05	0.041	GGCTCCCTCTCCTGTT
VEZF1	hTFtarget	hg19_refGene_NM_001258022	463	484	+	11.5	2.1e-05	0.0152	TTCTCCGTTCCTTCCTTGCCCC
E2F4	hTFtarget	hg19_refGene_NM_001258022	687	695	-	13.9737	2.1e-05	0.0392	TGGCGGGGC
FOXA1	hTFtarget	hg19_refGene_NM_001258022	213	228	-	11.3472	2.11e-05	0.00353	TACATATATATGTGCA
SPI1	hTFtarget	hg19_refGene_NM_001258022	477	492	+	12.5429	2.11e-05	0.0378	CTTGCCCCCTCCTCTT
TRIM28	hTFtarget	hg19_refGene_NM_001258022	460	481	-	12.5132	2.11e-05	0.0394	GCAAGGAAGGAACGGAGAAAAG
ZNF274	hTFtarget	hg19_refGene_NM_001258022	217	228	-	12.6857	2.11e-05	0.028	TACATATATATG
CTCF	hTFtarget	hg19_refGene_NM_001258022	357	372	-	11.9796	2.11e-05	0.0392	GAACAGGAGAGGGAGC
AR	hTFtarget	hg19_refGene_NM_001258022	758	768	-	12.6111	2.11e-05	0.041	TGTTTGTTTTG
CTCF	hTFtarget	hg19_refGene_NM_001258022	357	372	+	11.2273	2.11e-05	0.0384	GCTCCCTCTCCTGTTC
MAZ	hTFtarget	hg19_refGene_NM_001258022	470	491	-	11.1429	2.12e-05	0.0133	AGAGGAGGGGGCAAGGAAGGAA
BCL3	hTFtarget	hg19_refGene_NM_001258022	979	994	-	12.3485	2.12e-05	0.00369	CCCCCTCAAACACACA
SPI1	hTFtarget	hg19_refGene_NM_001258022	644	658	+	12.8026	2.12e-05	0.0196	TTTGTTCCCCATTTC
CTCF	hTFtarget	hg19_refGene_NM_001258022	357	372	-	11.3485	2.12e-05	0.0393	GAACAGGAGAGGGAGC
THRB	database	hg19_refGene_NM_001258022	558	574	-	12.6333	2.13e-05	0.0406	GAGCCAACAGGAGGAGA
IRF1	hTFtarget	hg19_refGene_NM_001258022	464	488	+	12.2987	2.13e-05	0.0352	TCTCCGTTCCTTCCTTGCCCCCTCC
NFYA	hTFtarget	hg19_refGene_NM_001258022	716	729	+	13.0658	2.13e-05	0.0411	GGACTGACAGATAT
E2F4	hTFtarget	hg19_refGene_NM_001258022	779	790	+	13.1842	2.13e-05	0.0403	CACCAATCACAA
MYC	hTFtarget	hg19_refGene_NM_001258022	482	490	+	11.9605	2.14e-05	0.0391	CCCCTCCTC
NCOR1	hTFtarget	hg19_refGene_NM_001258022	537	552	+	10.8947	2.14e-05	0.00517	ACACACGTACACATGC
PRKDC	hTFtarget	hg19_refGene_NM_001258022	716	725	-	12.5714	2.14e-05	0.0423	CTGTCAGTCC
RNF2	hTFtarget	hg19_refGene_NM_001258022	538	548	+	6.88571	2.14e-05	0.00359	CACACGTACAC
BRD4	hTFtarget	hg19_refGene_NM_001258022	754	775	+	12.5385	2.14e-05	0.016	AAAGCAAAACAAACAGAAGCAA
CDK9	hTFtarget	hg19_refGene_NM_001258022	289	304	+	12.6711	2.14e-05	0.0402	GTGAGGGGTGCTGGGT
KDM5B	hTFtarget	hg19_refGene_NM_001258022	452	476	-	10.5897	2.15e-05	0.00361	GAAGGAACGGAGAAAAGGCAGGCGA
NCOR1	hTFtarget	hg19_refGene_NM_001258022	527	542	+	10.8816	2.15e-05	0.00517	ACACAAACACACACAC
SPI1	hTFtarget	hg19_refGene_NM_001258022	653	664	-	12.8143	2.15e-05	0.0402	GAAGGGGAAATG
WHSC1	hTFtarget	hg19_refGene_NM_001258022	971	986	-	12.6234	2.15e-05	0.0052	AACACACACTCACAAA
CTCF	hTFtarget	hg19_refGene_NM_001258022	356	371	+	11.1667	2.15e-05	0.0399	GGCTCCCTCTCCTGTT
E2F4	hTFtarget	hg19_refGene_NM_001258022	613	628	+	12.625	2.15e-05	0.0416	GGAGGCAGGTTTCAAC
FOXA1	hTFtarget	hg19_refGene_NM_001258022	210	224	-	11.3377	2.16e-05	0.00416	TATATATGTGCATAT
NFE2	hTFtarget	hg19_refGene_NM_001258022	466	487	+	12.6923	2.16e-05	0.0192	TCCGTTCCTTCCTTGCCCCCTC
CTCF	hTFtarget	hg19_refGene_NM_001258022	356	371	-	11.303	2.16e-05	0.0403	AACAGGAGAGGGAGCC
E2F4	hTFtarget	hg19_refGene_NM_001258022	679	694	+	12.5278	2.16e-05	0.0406	TCTCAAAGGCCCCGCC
E2F4	hTFtarget	hg19_refGene_NM_001258022	613	628	-	12.5915	2.16e-05	0.0195	GTTGAAACCTGCCTCC
EGR1	hTFtarget	hg19_refGene_NM_001258022	970	991	+	12.2821	2.17e-05	0.00536	TTTTGTGAGTGTGTGTTTGAGG
FOXA1	hTFtarget	hg19_refGene_NM_001258022	520	531	+	12.5075	2.18e-05	0.00582	TTTACACACACA
GATA1	hTFtarget	hg19_refGene_NM_001258022	12	25	+	9.71053	2.18e-05	0.0106	ACACATACCCTACT
KAT5	hTFtarget	hg19_refGene_NM_001258022	88	103	+	10.1974	2.18e-05	0.0405	GGCTGGAAAGGGTGGT
FOXI1	database	hg19_refGene_NM_001258022	760	771	-	13.1848	2.19e-05	0.0246	TTCTGTTTGTTT
ETV4	hTFtarget	hg19_refGene_NM_001258022	178	199	-	8.57831	2.19e-05	0.00189	ATCACACACGTGAAAACACACA
FOXA1	hTFtarget	hg19_refGene_NM_001258022	523	533	+	13	2.19e-05	0.00998	ACACACACAAA
BCL6	hTFtarget	hg19_refGene_NM_001258022	82	103	+	12.3684	2.19e-05	0.0411	AAATCAGGCTGGAAAGGGTGGT
FOXA1	hTFtarget	hg19_refGene_NM_001258022	536	557	+	12	2.2e-05	0.00383	CACACACGTACACATGCTCCTT
NCOR2	hTFtarget	hg19_refGene_NM_001258022	234	245	-	13.0132	2.2e-05	0.0195	GCACTGCCTCCT
STAT1	hTFtarget	hg19_refGene_NM_001258022	641	656	+	12.662	2.2e-05	0.031	TTTTTTGTTCCCCATT
CBX3	hTFtarget	hg19_refGene_NM_001258022	383	398	-	11.6104	2.2e-05	0.0433	AAAGAGAAGGCAGCTG
TP53	hTFtarget	hg19_refGene_NM_001258022	534	551	+	0.0138889	2.2e-05	0.00766	CACACACACGTACACATG
RNF2	hTFtarget	hg19_refGene_NM_001258022	537	548	+	8.98592	2.21e-05	0.00427	ACACACGTACAC
ZNF274	hTFtarget	hg19_refGene_NM_001258022	904	917	-	10.2286	2.21e-05	0.042	CAGGGGAGAGAGAC
CTCF	hTFtarget	hg19_refGene_NM_001258022	356	371	+	11.8485	2.21e-05	0.042	GGCTCCCTCTCCTGTT
EP300	hTFtarget	hg19_refGene_NM_001258022	528	543	+	12.5775	2.21e-05	0.0105	CACAAACACACACACG
EP300	hTFtarget	hg19_refGene_NM_001258022	528	536	+	12.9079	2.21e-05	0.00692	CACAAACAC
FOXA1	hTFtarget	hg19_refGene_NM_001258022	524	537	-	12.5672	2.22e-05	0.00429	TGTGTTTGTGTGTG
IRF1	hTFtarget	hg19_refGene_NM_001258022	751	767	+	11.7879	2.22e-05	0.0413	GGGAAAGCAAAACAAAC
MYC	hTFtarget	hg19_refGene_NM_001258022	7	15	+	13.0395	2.22e-05	0.00849	CACGCACAC
RBL2	hTFtarget	hg19_refGene_NM_001258022	679	694	+	12.5526	2.22e-05	0.0347	TCTCAAAGGCCCCGCC
REST	hTFtarget	hg19_refGene_NM_001258022	290	301	+	12	2.22e-05	0.044	TGAGGGGTGCTG
CTCF	hTFtarget	hg19_refGene_NM_001258022	356	371	-	11.8333	2.22e-05	0.042	AACAGGAGAGGGAGCC
CTCF	hTFtarget	hg19_refGene_NM_001258022	356	371	-	11.8333	2.22e-05	0.0424	AACAGGAGAGGGAGCC
SPI1	hTFtarget	hg19_refGene_NM_001258022	476	491	+	12.5921	2.23e-05	0.0404	CCTTGCCCCCTCCTCT
ZNF143	hTFtarget	hg19_refGene_NM_001258022	289	304	+	11.7857	2.23e-05	0.0427	GTGAGGGGTGCTGGGT
CTCF	hTFtarget	hg19_refGene_NM_001258022	357	371	-	11.6212	2.23e-05	0.0406	AACAGGAGAGGGAGC
RNF2	hTFtarget	hg19_refGene_NM_001258022	11	21	+	6.82857	2.24e-05	0.00359	CACACATACCC
CTCF	hTFtarget	hg19_refGene_NM_001258022	357	372	-	11.6364	2.24e-05	0.0419	GAACAGGAGAGGGAGC
FLI1	hTFtarget	hg19_refGene_NM_001258022	282	295	-	-5.30263	2.25e-05	0.0138	CCCTCACTCCTTCT
IRF3	hTFtarget	hg19_refGene_NM_001258022	257	272	+	12.6234	2.25e-05	0.0137	GGGGACAGAAAAGAGA
HSF1	database	hg19_refGene_NM_001258022	939	948	+	11.5506	2.26e-05	0.0433	GGAAAGTTCG
KDM5B	hTFtarget	hg19_refGene_NM_001258022	356	371	+	10.4143	2.26e-05	0.0407	GGCTCCCTCTCCTGTT
MYC	hTFtarget	hg19_refGene_NM_001258022	464	478	+	12.6104	2.26e-05	0.0211	TCTCCGTTCCTTCCT
RUNX1	hTFtarget	hg19_refGene_NM_001258022	481	492	-	12.8947	2.26e-05	0.0269	AAGAGGAGGGGG
STAT1	hTFtarget	hg19_refGene_NM_001258022	31	46	-	6.71053	2.26e-05	0.044	CATGCTCTTGCCTGGA
TCF12	hTFtarget	hg19_refGene_NM_001258022	248	259	-	12.9605	2.26e-05	0.0433	CCCCAGCAGAGA
TP53	hTFtarget	hg19_refGene_NM_001258022	524	539	+	12.4737	2.26e-05	0.0109	CACACACAAACACACA
CTCF	hTFtarget	hg19_refGene_NM_001258022	356	369	-	12.3636	2.26e-05	0.0434	CAGGAGAGGGAGCC
FLI1	hTFtarget	hg19_refGene_NM_001258022	451	475	+	-22.1429	2.27e-05	0.0046	CTCGCCTGCCTTTTCTCCGTTCCTT
EGR1	hTFtarget	hg19_refGene_NM_001258022	677	698	-	12.2308	2.27e-05	0.00536	GGGTGGCGGGGCCTTTGAGAAG
FOS	database	hg19_refGene_NM_001258022	779	790	-	12.1186	2.28e-05	0.0442	TTGTGATTGGTG
MAZ	hTFtarget	hg19_refGene_NM_001258022	447	468	-	11	2.28e-05	0.0133	GGAGAAAAGGCAGGCGAGGAAG
NCOR1	hTFtarget	hg19_refGene_NM_001258022	2	20	+	10.0395	2.28e-05	0.00485	TCACACACGCACACATACC
BRD2	hTFtarget	hg19_refGene_NM_001258022	178	197	-	11.6667	2.28e-05	0.00624	CACACACGTGAAAACACACA
RBL2	hTFtarget	hg19_refGene_NM_001258022	613	628	-	12.507	2.28e-05	0.021	GTTGAAACCTGCCTCC
ZNF280D	hTFtarget	hg19_refGene_NM_001258022	86	103	-	9.90789	2.28e-05	0.0434	ACCACCCTTTCCAGCCTG
CREB1	hTFtarget	hg19_refGene_NM_001258022	521	545	+	-6.13636	2.28e-05	0.0194	TTACACACACAAACACACACACGTA
DDX5	hTFtarget	hg19_refGene_NM_001258022	971	986	-	12.4286	2.28e-05	0.00527	AACACACACTCACAAA
EP300	hTFtarget	hg19_refGene_NM_001258022	369	390	+	9.09211	2.28e-05	0.0404	GTTCTGGACTCCTCCAGCTGCC
FOXA1	hTFtarget	hg19_refGene_NM_001258022	189	204	-	12.0896	2.29e-05	0.00744	ATATAATCACACACGT
MAZ	hTFtarget	hg19_refGene_NM_001258022	356	371	+	11.2237	2.29e-05	0.0439	GGCTCCCTCTCCTGTT
MYB	hTFtarget	hg19_refGene_NM_001258022	481	492	+	13.0263	2.29e-05	0.0417	CCCCCTCCTCTT
E2F4	hTFtarget	hg19_refGene_NM_001258022	779	790	+	13.0658	2.29e-05	0.043	CACCAATCACAA
EP300	hTFtarget	hg19_refGene_NM_001258022	366	390	-	11.7895	2.29e-05	0.0351	GGCAGCTGGAGGAGTCCAGAACAGG
ARNT	hTFtarget	hg19_refGene_NM_001258022	530	545	-	12.3529	2.3e-05	0.00421	TACGTGTGTGTGTTTG
HDAC2	hTFtarget	hg19_refGene_NM_001258022	249	260	-	12.9474	2.3e-05	0.0441	CCCCCAGCAGAG
CTCF	hTFtarget	hg19_refGene_NM_001258022	356	371	+	11.5758	2.3e-05	0.0431	GGCTCCCTCTCCTGTT
MAX	hTFtarget	hg19_refGene_NM_001258022	641	656	-	12.5584	2.31e-05	0.0142	AATGGGGAACAAAAAA
SPI1	hTFtarget	hg19_refGene_NM_001258022	559	574	+	12.5658	2.31e-05	0.0437	CTCCTCCTGTTGGCTC
STAT1	hTFtarget	hg19_refGene_NM_001258022	31	46	-	7.21053	2.31e-05	0.0451	CATGCTCTTGCCTGGA
STAT1	hTFtarget	hg19_refGene_NM_001258022	31	46	-	7.21053	2.31e-05	0.0451	CATGCTCTTGCCTGGA
FLI1	hTFtarget	hg19_refGene_NM_001258022	469	483	+	12.8939	2.32e-05	0.0356	GTTCCTTCCTTGCCC
BCL3	hTFtarget	hg19_refGene_NM_001258022	530	545	+	12.1528	2.32e-05	0.00318	CAAACACACACACGTA
CTCF	hTFtarget	hg19_refGene_NM_001258022	356	371	-	10.8788	2.32e-05	0.0435	AACAGGAGAGGGAGCC
TAF3	hTFtarget	hg19_refGene_NM_001258022	684	699	+	11.6842	2.33e-05	0.0434	AAGGCCCCGCCACCCT
CTCF	hTFtarget	hg19_refGene_NM_001258022	356	371	+	11.3333	2.33e-05	0.0426	GGCTCCCTCTCCTGTT
POU3F3	database	hg19_refGene_NM_001258022	206	222	-	12.2874	2.34e-05	0.046	TATATGTGCATATGTAA
KLF4	hTFtarget	hg19_refGene_NM_001258022	536	551	+	11.3143	2.34e-05	0.00867	CACACACGTACACATG
E2F7	hTFtarget	hg19_refGene_NM_001258022	426	441	-	10.9714	2.34e-05	0.0174	GGATCGGGGGAGTGGA
STAT2	database	hg19_refGene_NM_001258022	752	766	+	12.4961	2.35e-05	0.0441	GGAAAGCAAAACAAA
POU5F1	hTFtarget	hg19_refGene_NM_001258022	206	230	+	12.2059	2.35e-05	0.0035	TTACATATGCACATATATATGTAAT
BRD3	hTFtarget	hg19_refGene_NM_001258022	180	195	+	12.2468	2.35e-05	0.00454	TGTGTTTTCACGTGTG
MAZ	database	hg19_refGene_NM_001258022	475	491	-	11.9775	2.36e-05	0.014	AGAGGAGGGGGCAAGGA
SP1:SP3	database	hg19_refGene_NM_001258022	690	700	+	13.0204	2.36e-05	0.0214	CCGCCACCCTC
ETV4	hTFtarget	hg19_refGene_NM_001258022	3	17	+	12.3333	2.36e-05	0.0027	CACACACGCACACAT
HAND2	hTFtarget	hg19_refGene_NM_001258022	454	469	+	12.8182	2.36e-05	0.0459	GCCTGCCTTTTCTCCG
IKZF1	hTFtarget	hg19_refGene_NM_001258022	650	665	+	12.5263	2.36e-05	0.0254	CCCCATTTCCCCTTCT
USF1	hTFtarget	hg19_refGene_NM_001258022	81	105	-	-3.23684	2.36e-05	0.045	CCACCACCCTTTCCAGCCTGATTTT
CTBP2	hTFtarget	hg19_refGene_NM_001258022	470	485	-	12.3286	2.36e-05	0.0173	GGGGGCAAGGAAGGAA
DDX5	hTFtarget	hg19_refGene_NM_001258022	977	985	-	12.5789	2.36e-05	0.00746	ACACACACT
FOXA1	hTFtarget	hg19_refGene_NM_001258022	5	20	+	11.0694	2.37e-05	0.00353	CACACGCACACATACC
FOXK1	hTFtarget	hg19_refGene_NM_001258022	7	18	-	11.8955	2.37e-05	0.00504	TATGTGTGCGTG
SPI1	hTFtarget	hg19_refGene_NM_001258022	358	373	-	11.8553	2.37e-05	0.0455	AGAACAGGAGAGGGAG
SRF	hTFtarget	hg19_refGene_NM_001258022	359	370	-	12.9079	2.37e-05	0.021	ACAGGAGAGGGA
CTCF	hTFtarget	hg19_refGene_NM_001258022	355	369	+	11.803	2.37e-05	0.0438	AGGCTCCCTCTCCTG
BRD2	hTFtarget	hg19_refGene_NM_001258022	7	18	+	12.5526	2.38e-05	0.00892	CACGCACACATA
SP2	hTFtarget	hg19_refGene_NM_001258022	531	549	-	9.7013	2.38e-05	0.0109	TGTGTACGTGTGTGTGTTT
CTCF	hTFtarget	hg19_refGene_NM_001258022	356	371	-	11.1735	2.38e-05	0.0432	AACAGGAGAGGGAGCC
SMAD4	database	hg19_refGene_NM_001258022	352	366	-	12.7248	2.39e-05	0.0456	GAGAGGGAGCCTACC
FOXA1	hTFtarget	hg19_refGene_NM_001258022	213	228	+	11.0556	2.39e-05	0.00353	TGCACATATATATGTA
FOXA1	hTFtarget	hg19_refGene_NM_001258022	529	544	+	12.0448	2.39e-05	0.00744	ACAAACACACACACGT
MAZ	hTFtarget	hg19_refGene_NM_001258022	283	298	-	12.5195	2.39e-05	0.0148	CACCCCTCACTCCTTC
BCL3	hTFtarget	hg19_refGene_NM_001258022	6	20	+	11.0429	2.39e-05	0.00665	ACACGCACACATACC
NR3C1	hTFtarget	hg19_refGene_NM_001258022	148	156	+	12.8333	2.39e-05	0.0469	ATTCCATTT
POU2F1	hTFtarget	hg19_refGene_NM_001258022	473	488	-	11.7895	2.39e-05	0.0417	GGAGGGGGCAAGGAAG
REPIN1	hTFtarget	hg19_refGene_NM_001258022	380	391	-	13.2424	2.39e-05	0.0446	AGGCAGCTGGAG
ARNT	hTFtarget	hg19_refGene_NM_001258022	1	16	-	12.3059	2.4e-05	0.00421	TGTGTGCGTGTGTGAA
POU5F1	hTFtarget	hg19_refGene_NM_001258022	1	25	-	12.1765	2.4e-05	0.0035	AGTAGGGTATGTGTGCGTGTGTGAA
SPI1	hTFtarget	hg19_refGene_NM_001258022	358	369	-	12.5789	2.4e-05	0.0461	CAGGAGAGGGAG
CTCF	hTFtarget	hg19_refGene_NM_001258022	357	372	-	11.1515	2.4e-05	0.0449	GAACAGGAGAGGGAGC
CTCF	hTFtarget	hg19_refGene_NM_001258022	357	370	-	11.3485	2.4e-05	0.0444	ACAGGAGAGGGAGC
EP300	hTFtarget	hg19_refGene_NM_001258022	971	988	+	3.43421	2.4e-05	0.0454	TTTGTGAGTGTGTGTTTG
BRCA1	hTFtarget	hg19_refGene_NM_001258022	11	19	+	12.6316	2.41e-05	0.0117	CACACATAC
RNF2	hTFtarget	hg19_refGene_NM_001258022	537	552	+	-0.928571	2.41e-05	0.00466	ACACACGTACACATGC
SUZ12	hTFtarget	hg19_refGene_NM_001258022	444	468	+	11.6447	2.41e-05	0.0166	GAACTTCCTCGCCTGCCTTTTCTCC
AR	hTFtarget	hg19_refGene_NM_001258022	760	768	+	12.8831	2.41e-05	0.047	AAACAAACA
EP300	hTFtarget	hg19_refGene_NM_001258022	532	547	-	11.1711	2.41e-05	0.00581	TGTACGTGTGTGTGTT
FLI1	hTFtarget	hg19_refGene_NM_001258022	467	482	-	12.1194	2.42e-05	0.011	GGCAAGGAAGGAACGG
FLI1	hTFtarget	hg19_refGene_NM_001258022	456	477	+	-6.22857	2.42e-05	0.00587	CTGCCTTTTCTCCGTTCCTTCC
FLI1	hTFtarget	hg19_refGene_NM_001258022	466	481	-	1.54286	2.42e-05	0.014	GCAAGGAAGGAACGGA
KDM5B	hTFtarget	hg19_refGene_NM_001258022	358	373	+	12.4583	2.42e-05	0.0109	CTCCCTCTCCTGTTCT
KDM5B	hTFtarget	hg19_refGene_NM_001258022	460	484	-	10.2949	2.42e-05	0.0037	GGGGCAAGGAAGGAACGGAGAAAAG
BRD2	hTFtarget	hg19_refGene_NM_001258022	534	546	+	11.5395	2.42e-05	0.00813	CACACACACGTAC
BRD3	hTFtarget	hg19_refGene_NM_001258022	183	203	+	11.4545	2.42e-05	0.00522	GTTTTCACGTGTGTGATTATA
SPI1	hTFtarget	hg19_refGene_NM_001258022	650	665	+	11.2576	2.42e-05	0.0411	CCCCATTTCCCCTTCT
TCF12	hTFtarget	hg19_refGene_NM_001258022	759	770	-	12.9351	2.42e-05	0.0477	TCTGTTTGTTTT
CTCF	hTFtarget	hg19_refGene_NM_001258022	356	371	+	11.8636	2.42e-05	0.0456	GGCTCCCTCTCCTGTT
IRF3	database	hg19_refGene_NM_001258022	752	768	+	12.2747	2.43e-05	0.0395	GGAAAGCAAAACAAACA
EGR2	database	hg19_refGene_NM_001258022	5	19	+	12.5574	2.43e-05	0.0244	CACACGCACACATAC
FOXA1	hTFtarget	hg19_refGene_NM_001258022	757	771	-	12.5373	2.44e-05	0.0476	TTCTGTTTGTTTTGC
BRD4	hTFtarget	hg19_refGene_NM_001258022	466	487	+	12.1169	2.44e-05	0.00721	TCCGTTCCTTCCTTGCCCCCTC
BRD4	hTFtarget	hg19_refGene_NM_001258022	282	303	-	12.1169	2.44e-05	0.00721	CCCAGCACCCCTCACTCCTTCT
SPI1	hTFtarget	hg19_refGene_NM_001258022	477	492	+	12.6711	2.44e-05	0.0447	CTTGCCCCCTCCTCTT
EP300	hTFtarget	hg19_refGene_NM_001258022	174	185	-	12.5658	2.44e-05	0.00666	AACACACACACC
EP300	hTFtarget	hg19_refGene_NM_001258022	7	18	+	12.7532	2.44e-05	0.00878	CACGCACACATA
AR	hTFtarget	hg19_refGene_NM_001258022	758	769	-	12.5694	2.44e-05	0.0474	CTGTTTGTTTTG
FOXA1	hTFtarget	hg19_refGene_NM_001258022	757	768	-	12.4179	2.45e-05	0.0478	TGTTTGTTTTGC
SPI1	hTFtarget	hg19_refGene_NM_001258022	417	441	+	11.4714	2.45e-05	0.0222	CTGGTGGTCTCCACTCCCCCGATCC
CBFB	hTFtarget	hg19_refGene_NM_001258022	652	663	-	12.6571	2.45e-05	0.0453	AAGGGGAAATGG
SP2	hTFtarget	hg19_refGene_NM_001258022	522	537	-	12.5556	2.46e-05	0.036	TGTGTTTGTGTGTGTA
EP300	hTFtarget	hg19_refGene_NM_001258022	280	295	-	12.3143	2.46e-05	0.0144	CCCTCACTCCTTCTTC
RREB1	database	hg19_refGene_NM_001258022	978	991	-	10.0275	2.47e-05	0.0137	CCTCAAACACACAC
CUX1	database	hg19_refGene_NM_001258022	736	750	+	11.5869	2.47e-05	0.0337	TCCTGATAATCATGA
FOXA1	hTFtarget	hg19_refGene_NM_001258022	7	21	+	12.4615	2.47e-05	0.00476	CACGCACACATACCC
BCL3	hTFtarget	hg19_refGene_NM_001258022	533	547	+	10.9714	2.47e-05	0.00665	ACACACACACGTACA
BTAF1	hTFtarget	hg19_refGene_NM_001258022	69	84	+	12.2949	2.47e-05	0.0233	TGGAGGAAAAAAAAAA
TP53	hTFtarget	hg19_refGene_NM_001258022	613	634	-	8.81818	2.47e-05	0.0236	CAGCATGTTGAAACCTGCCTCC
LRF	database	hg19_refGene_NM_001258022	332	340	+	11.8899	2.48e-05	0.0467	AAGGCCCCC
MYBL2	hTFtarget	hg19_refGene_NM_001258022	757	768	+	12.8889	2.48e-05	0.0485	GCAAAACAAACA
SMAD4	hTFtarget	hg19_refGene_NM_001258022	752	767	+	12.5195	2.48e-05	0.0485	GGAAAGCAAAACAAAC
TP53	hTFtarget	hg19_refGene_NM_001258022	617	633	+	10.4848	2.48e-05	0.023	GCAGGTTTCAACATGCT
SPI1	database	hg19_refGene_NM_001258022	642	658	-	12	2.49e-05	0.0224	GAAATGGGGAACAAAAA
FLI1	hTFtarget	hg19_refGene_NM_001258022	459	483	+	-22.6286	2.49e-05	0.0046	CCTTTTCTCCGTTCCTTCCTTGCCC
GATA1	hTFtarget	hg19_refGene_NM_001258022	177	185	-	13.0857	2.49e-05	0.00603	AACACACAC
GATA1	hTFtarget	hg19_refGene_NM_001258022	532	540	+	13.0857	2.49e-05	0.00603	AACACACAC
GATA1	hTFtarget	hg19_refGene_NM_001258022	978	986	-	13.0857	2.49e-05	0.00603	AACACACAC
MAX	hTFtarget	hg19_refGene_NM_001258022	426	437	+	11.9211	2.49e-05	0.0343	TCCACTCCCCCG
RBL2	hTFtarget	hg19_refGene_NM_001258022	778	793	+	12.8026	2.49e-05	0.0461	ACACCAATCACAAAGC
RBL2	hTFtarget	hg19_refGene_NM_001258022	779	790	+	12.9857	2.49e-05	0.0468	CACCAATCACAA
RELA	hTFtarget	hg19_refGene_NM_001258022	148	156	+	12.8816	2.49e-05	0.0491	ATTCCATTT
BRD4	hTFtarget	hg19_refGene_NM_001258022	686	697	+	12.5132	2.49e-05	0.0229	GGCCCCGCCACC
EP300	hTFtarget	hg19_refGene_NM_001258022	3	11	+	12.8026	2.49e-05	0.00692	CACACACGC
EP300	hTFtarget	hg19_refGene_NM_001258022	476	491	+	11.1447	2.49e-05	0.0251	CCTTGCCCCCTCCTCT
ZBTB6	database	hg19_refGene_NM_001258022	356	368	-	12.2135	2.5e-05	0.0331	AGGAGAGGGAGCC
CREB1	hTFtarget	hg19_refGene_NM_001258022	279	303	-	11.8514	2.5e-05	0.0144	CCCAGCACCCCTCACTCCTTCTTCT
ZBTB7B	database	hg19_refGene_NM_001258022	331	352	-	9.03061	2.51e-05	0.0428	CCGCCTTGGAGTGGGGGCCTTC
BCL6	database	hg19_refGene_NM_001258022	789	804	-	10.0297	2.52e-05	0.0488	CTTGTGGACATGCTTT
ESR1	hTFtarget	hg19_refGene_NM_001258022	753	774	+	11.209	2.52e-05	0.0214	GAAAGCAAAACAAACAGAAGCA
HOXA6	hTFtarget	hg19_refGene_NM_001258022	524	539	-	11.7368	2.52e-05	0.00525	TGTGTGTTTGTGTGTG
IRF4	hTFtarget	hg19_refGene_NM_001258022	463	478	+	11.9857	2.52e-05	0.0323	TTCTCCGTTCCTTCCT
BRD2	hTFtarget	hg19_refGene_NM_001258022	524	536	+	11.4474	2.52e-05	0.00813	CACACACAAACAC
TCF21	hTFtarget	hg19_refGene_NM_001258022	382	390	+	13.5789	2.52e-05	0.0461	CCAGCTGCC
YY1	hTFtarget	hg19_refGene_NM_001258022	147	158	-	12.7632	2.52e-05	0.0496	AAAAATGGAATC
ZNF143	hTFtarget	hg19_refGene_NM_001258022	289	304	+	11.4737	2.52e-05	0.048	GTGAGGGGTGCTGGGT
MYOD1	database	hg19_refGene_NM_001258022	382	390	-	12.7561	2.53e-05	0.0492	GGCAGCTGG
NFATC1	hTFtarget	hg19_refGene_NM_001258022	524	539	+	11.9697	2.53e-05	0.00585	CACACACAAACACACA
RAD21	hTFtarget	hg19_refGene_NM_001258022	355	370	-	10.7571	2.53e-05	0.0479	ACAGGAGAGGGAGCCT
CTCF	hTFtarget	hg19_refGene_NM_001258022	356	371	+	11.6212	2.53e-05	0.0462	GGCTCCCTCTCCTGTT
MZF1	database	hg19_refGene_NM_001258022	989	997	+	12.7317	2.54e-05	0.047	AGGGGGGAT
FOXI1	database	hg19_refGene_NM_001258022	527	538	-	13.0761	2.54e-05	0.0246	GTGTGTTTGTGT
SMC3	hTFtarget	hg19_refGene_NM_001258022	358	369	-	11.5152	2.54e-05	0.0475	CAGGAGAGGGAG
C17orf96	hTFtarget	hg19_refGene_NM_001258022	463	487	-	12.2405	2.54e-05	0.00698	GAGGGGGCAAGGAAGGAACGGAGAA
PKNOX1	database	hg19_refGene_NM_001258022	716	728	+	12.8257	2.55e-05	0.0504	GGACTGACAGATA
FLI1	hTFtarget	hg19_refGene_NM_001258022	455	472	-	-8.21212	2.55e-05	0.00744	GAACGGAGAAAAGGCAGG
FLI1	hTFtarget	hg19_refGene_NM_001258022	452	476	+	-45.7424	2.55e-05	0.00742	TCGCCTGCCTTTTCTCCGTTCCTTC
GATA1	hTFtarget	hg19_refGene_NM_001258022	91	106	+	11.748	2.55e-05	0.0235	TGGAAAGGGTGGTGGG
SPI1	hTFtarget	hg19_refGene_NM_001258022	687	702	-	11.3421	2.55e-05	0.0464	GGGAGGGTGGCGGGGC
TP53	hTFtarget	hg19_refGene_NM_001258022	114	138	-	11.4231	2.55e-05	0.0494	TCTACCAAGCAATAGAGTTAACTCC
ZNF274	hTFtarget	hg19_refGene_NM_001258022	217	228	-	12.2571	2.55e-05	0.0333	TACATATATATG
FLI1	hTFtarget	hg19_refGene_NM_001258022	473	488	+	-17.2576	2.56e-05	0.0116	CTTCCTTGCCCCCTCC
HDAC6	hTFtarget	hg19_refGene_NM_001258022	525	533	+	12.8026	2.56e-05	0.00822	ACACACAAA
SPI1	hTFtarget	hg19_refGene_NM_001258022	649	666	+	10.6061	2.56e-05	0.0416	TCCCCATTTCCCCTTCTT
EZH2	hTFtarget	hg19_refGene_NM_001258022	465	486	+	12.3117	2.57e-05	0.0112	CTCCGTTCCTTCCTTGCCCCCT
PPARGC1A	hTFtarget	hg19_refGene_NM_001258022	370	383	+	12.4211	2.57e-05	0.0479	TTCTGGACTCCTCC
SRF	hTFtarget	hg19_refGene_NM_001258022	357	370	-	11.5152	2.57e-05	0.047	ACAGGAGAGGGAGC
FOXA1	hTFtarget	hg19_refGene_NM_001258022	531	546	-	9.64789	2.58e-05	0.00382	GTACGTGTGTGTGTTT
FOXO3	hTFtarget	hg19_refGene_NM_001258022	538	553	+	11.5789	2.58e-05	0.0035	CACACGTACACATGCT
EWSR1	hTFtarget	hg19_refGene_NM_001258022	687	711	-	-11.1818	2.58e-05	0.00794	AGAAATACAGGGAGGGTGGCGGGGC
ARRB1	hTFtarget	hg19_refGene_NM_001258022	148	156	+	13.026	2.58e-05	0.051	ATTCCATTT
NOTCH1	hTFtarget	hg19_refGene_NM_001258022	286	305	+	10.5	2.58e-05	0.0466	GGAGTGAGGGGTGCTGGGTA
POU5F1	hTFtarget	hg19_refGene_NM_001258022	204	219	-	12.3939	2.58e-05	0.0504	ATGTGCATATGTAATA
BRD3	hTFtarget	hg19_refGene_NM_001258022	209	229	-	11.3247	2.58e-05	0.00522	TTACATATATATGTGCATATG
BRD4	hTFtarget	hg19_refGene_NM_001258022	756	780	+	11.8961	2.58e-05	0.00633	AGCAAAACAAACAGAAGCAATAACA
SPI1	hTFtarget	hg19_refGene_NM_001258022	650	661	-	12.6447	2.58e-05	0.0485	GGGGAAATGGGG
ZNF384	hTFtarget	hg19_refGene_NM_001258022	272	296	-	11.9518	2.58e-05	0.0146	CCCCTCACTCCTTCTTCTCGAGGGT
ELF1	hTFtarget	hg19_refGene_NM_001258022	88	103	-	12.2632	2.58e-05	0.0484	ACCACCCTTTCCAGCC
EGR2	database	hg19_refGene_NM_001258022	974	988	-	12.4426	2.59e-05	0.0244	CAAACACACACTCAC
ETV4	hTFtarget	hg19_refGene_NM_001258022	534	548	+	12.1923	2.59e-05	0.00279	CACACACACGTACAC
FOXA1	hTFtarget	hg19_refGene_NM_001258022	174	184	-	12.7714	2.59e-05	0.00998	ACACACACACC
HOXA6	hTFtarget	hg19_refGene_NM_001258022	526	536	+	12.5921	2.59e-05	0.0099	CACACAAACAC
KLF5	hTFtarget	hg19_refGene_NM_001258022	482	490	+	13.2895	2.59e-05	0.0481	CCCCTCCTC
TP53	hTFtarget	hg19_refGene_NM_001258022	613	634	-	8.93939	2.59e-05	0.0244	CAGCATGTTGAAACCTGCCTCC
CTCF	hTFtarget	hg19_refGene_NM_001258022	356	371	-	10.9394	2.59e-05	0.0473	AACAGGAGAGGGAGCC
CTCF	hTFtarget	hg19_refGene_NM_001258022	356	371	-	11.2727	2.59e-05	0.0494	AACAGGAGAGGGAGCC
CTCF	database	hg19_refGene_NM_001258022	357	376	-	11.9091	2.6e-05	0.0477	TCCAGAACAGGAGAGGGAGC
IRF3	hTFtarget	hg19_refGene_NM_001258022	748	772	+	10.1154	2.6e-05	0.00345	TGAGGGAAAGCAAAACAAACAGAAG
TRIM28	hTFtarget	hg19_refGene_NM_001258022	685	700	+	11.494	2.6e-05	0.0501	AGGCCCCGCCACCCTC
ZNF143	hTFtarget	hg19_refGene_NM_001258022	90	103	-	9.77273	2.61e-05	0.0495	ACCACCCTTTCCAG
RELA	hTFtarget	hg19_refGene_NM_001258022	555	566	+	12.5195	2.62e-05	0.044	CTTTCTCCTCCT
FOXA1	hTFtarget	hg19_refGene_NM_001258022	524	535	+	12.2836	2.63e-05	0.00614	CACACACAAACA
MYC	hTFtarget	hg19_refGene_NM_001258022	11	19	+	12.9211	2.63e-05	0.00849	CACACATAC
POLR2A	hTFtarget	hg19_refGene_NM_001258022	687	702	+	10.8421	2.63e-05	0.0456	GCCCCGCCACCCTCCC
BRD3	hTFtarget	hg19_refGene_NM_001258022	208	228	-	8.37662	2.63e-05	0.00336	TACATATATATGTGCATATGT
STAT1	hTFtarget	hg19_refGene_NM_001258022	647	658	+	12.7763	2.63e-05	0.0256	GTTCCCCATTTC
CTCF	hTFtarget	hg19_refGene_NM_001258022	358	373	+	12.1842	2.63e-05	0.0481	CTCCCTCTCCTGTTCT
AR	hTFtarget	hg19_refGene_NM_001258022	758	769	-	12.6111	2.64e-05	0.0519	CTGTTTGTTTTG
IRF3	hTFtarget	hg19_refGene_NM_001258022	73	97	+	10.0769	2.64e-05	0.00345	GGAAAAAAAAAATCAGGCTGGAAAG
BRCA1	hTFtarget	hg19_refGene_NM_001258022	518	535	+	12	2.64e-05	0.00363	CTTTTACACACACAAACA
CTCF	hTFtarget	hg19_refGene_NM_001258022	357	370	+	11.2879	2.64e-05	0.0481	GCTCCCTCTCCTGT
KDM5B	hTFtarget	hg19_refGene_NM_001258022	476	491	+	12.2917	2.65e-05	0.0109	CCTTGCCCCCTCCTCT
E2F4	hTFtarget	hg19_refGene_NM_001258022	779	790	+	12.8816	2.65e-05	0.0513	CACCAATCACAA
STAT1	hTFtarget	hg19_refGene_NM_001258022	480	501	-	9.96104	2.66e-05	0.0465	AGGAAATCTAAGAGGAGGGGGC
ZNF143	hTFtarget	hg19_refGene_NM_001258022	287	307	-	10.8684	2.66e-05	0.0506	TATACCCAGCACCCCTCACTC
CTCF	hTFtarget	hg19_refGene_NM_001258022	357	372	+	11.0909	2.66e-05	0.0498	GCTCCCTCTCCTGTTC
CTCF	hTFtarget	hg19_refGene_NM_001258022	559	572	+	11.3485	2.66e-05	0.0427	CTCCTCCTGTTGGC
ETV4	hTFtarget	hg19_refGene_NM_001258022	959	980	-	8.12048	2.67e-05	0.0022	CACTCACAAAAGAGCACAAACT
FOXA1	hTFtarget	hg19_refGene_NM_001258022	1	17	-	11.9104	2.67e-05	0.00366	ATGTGTGCGTGTGTGAA
MYC	hTFtarget	hg19_refGene_NM_001258022	355	370	+	11.1053	2.67e-05	0.05	AGGCTCCCTCTCCTGT
BRD3	hTFtarget	hg19_refGene_NM_001258022	530	545	+	12.3247	2.67e-05	0.00459	CAAACACACACACGTA
E2F7	hTFtarget	hg19_refGene_NM_001258022	688	699	+	12.0263	2.67e-05	0.0417	CCCCGCCACCCT
SPI1	hTFtarget	hg19_refGene_NM_001258022	952	967	-	12.2468	2.68e-05	0.0514	GCACAAACTCCCAGCA
SUZ12	hTFtarget	hg19_refGene_NM_001258022	536	547	+	10.6974	2.68e-05	0.00712	CACACACGTACA
CTCF	hTFtarget	hg19_refGene_NM_001258022	356	373	+	11.0758	2.68e-05	0.0497	GGCTCCCTCTCCTGTTCT
FOXA2	hTFtarget	hg19_refGene_NM_001258022	864	872	-	12.6316	2.69e-05	0.0502	CACAGCAGC
FOXP1	hTFtarget	hg19_refGene_NM_001258022	655	666	-	12.4868	2.69e-05	0.0253	AAGAAGGGGAAA
POLR2A	hTFtarget	hg19_refGene_NM_001258022	686	701	-	11.5658	2.69e-05	0.0489	GGAGGGTGGCGGGGCC
E2F4	hTFtarget	hg19_refGene_NM_001258022	687	695	-	13.6447	2.69e-05	0.0498	TGGCGGGGC
EP300	hTFtarget	hg19_refGene_NM_001258022	332	347	+	5.84286	2.69e-05	0.0408	AAGGCCCCCACTCCAA
GATA4	hTFtarget	hg19_refGene_NM_001258022	688	696	-	12.5395	2.7e-05	0.0494	GTGGCGGGG
BHLHE40	hTFtarget	hg19_refGene_NM_001258022	479	490	+	11.7632	2.7e-05	0.0487	TGCCCCCTCCTC
SMAD3	hTFtarget	hg19_refGene_NM_001258022	903	914	-	12.6857	2.7e-05	0.0525	GGGAGAGAGACT
SP3	database	hg19_refGene_NM_001258022	682	701	-	12.0367	2.71e-05	0.0402	GGAGGGTGGCGGGGCCTTTG
ARNT	hTFtarget	hg19_refGene_NM_001258022	3	18	-	12.1647	2.71e-05	0.00436	TATGTGTGCGTGTGTG
BCL3	hTFtarget	hg19_refGene_NM_001258022	971	986	-	11.9583	2.71e-05	0.00346	AACACACACTCACAAA
MYH11	hTFtarget	hg19_refGene_NM_001258022	653	664	-	12.6316	2.71e-05	0.0512	GAAGGGGAAATG
BRD3	hTFtarget	hg19_refGene_NM_001258022	524	544	-	11.2338	2.71e-05	0.00522	ACGTGTGTGTGTTTGTGTGTG
STAT2	hTFtarget	hg19_refGene_NM_001258022	426	437	+	12.5132	2.72e-05	0.0437	TCCACTCCCCCG
SPI1	hTFtarget	hg19_refGene_NM_001258022	477	492	+	12.0395	2.73e-05	0.0504	CTTGCCCCCTCCTCTT
CTCF	hTFtarget	hg19_refGene_NM_001258022	357	372	+	11.3636	2.73e-05	0.0498	GCTCCCTCTCCTGTTC
GMEB2	hTFtarget	hg19_refGene_NM_001258022	529	550	+	11.0789	2.74e-05	0.0263	ACAAACACACACACGTACACAT
RBL2	hTFtarget	hg19_refGene_NM_001258022	613	628	-	12.2535	2.74e-05	0.0251	GTTGAAACCTGCCTCC
RNF2	hTFtarget	hg19_refGene_NM_001258022	531	546	+	-1.45714	2.74e-05	0.00466	AAACACACACACGTAC
SPI1	hTFtarget	hg19_refGene_NM_001258022	481	492	-	12.75	2.74e-05	0.0488	AAGAGGAGGGGG
SUZ12	hTFtarget	hg19_refGene_NM_001258022	974	990	-	10.7763	2.74e-05	0.00524	CTCAAACACACACTCAC
FLI1	hTFtarget	hg19_refGene_NM_001258022	650	665	+	12.5606	2.75e-05	0.0518	CCCCATTTCCCCTTCT
FOXA1	hTFtarget	hg19_refGene_NM_001258022	209	226	-	9.15278	2.75e-05	0.00294	CATATATATGTGCATATG
GTF3C2	hTFtarget	hg19_refGene_NM_001258022	472	487	+	10.494	2.75e-05	0.0501	CCTTCCTTGCCCCCTC
TP53	hTFtarget	hg19_refGene_NM_001258022	613	634	-	9.37143	2.75e-05	0.0505	CAGCATGTTGAAACCTGCCTCC
CDK9	hTFtarget	hg19_refGene_NM_001258022	464	479	-	12.4359	2.75e-05	0.0163	AAGGAAGGAACGGAGA
FOXA1	hTFtarget	hg19_refGene_NM_001258022	1	18	+	9.13889	2.76e-05	0.00294	TTCACACACGCACACATA
EWSR1	hTFtarget	hg19_refGene_NM_001258022	393	417	-	-11.4545	2.76e-05	0.00794	GCGCAGCATGGCAGACAGCAAAGAG
TBP	hTFtarget	hg19_refGene_NM_001258022	439	460	+	10.988	2.76e-05	0.0481	TCCTGGAACTTCCTCGCCTGCC
CTCF	hTFtarget	hg19_refGene_NM_001258022	356	373	-	10.8788	2.76e-05	0.0518	AGAACAGGAGAGGGAGCC
MED1	hTFtarget	hg19_refGene_NM_001258022	382	390	+	12.5857	2.77e-05	0.0531	CCAGCTGCC
BRD2	hTFtarget	hg19_refGene_NM_001258022	176	195	-	11.2778	2.77e-05	0.00652	CACACGTGAAAACACACACA
BRD4	hTFtarget	hg19_refGene_NM_001258022	382	390	-	12.8714	2.77e-05	0.0505	GGCAGCTGG
SMAD1	hTFtarget	hg19_refGene_NM_001258022	47	55	-	12.8553	2.77e-05	0.0535	TCCATTTCA
SPI1	hTFtarget	hg19_refGene_NM_001258022	779	790	+	12.9605	2.77e-05	0.0529	CACCAATCACAA
STAT5A	hTFtarget	hg19_refGene_NM_001258022	524	535	+	11.8553	2.77e-05	0.00671	CACACACAAACA
CTCF	hTFtarget	hg19_refGene_NM_001258022	356	371	+	10.5303	2.77e-05	0.05	GGCTCCCTCTCCTGTT
RREB1	database	hg19_refGene_NM_001258022	977	996	-	6.55963	2.78e-05	0.0163	TCCCCCCTCAAACACACACT
POLR2A	hTFtarget	hg19_refGene_NM_001258022	686	699	-	11.9737	2.78e-05	0.0446	AGGGTGGCGGGGCC
RNF2	hTFtarget	hg19_refGene_NM_001258022	2	17	+	-1.52857	2.78e-05	0.00466	TCACACACGCACACAT
USF1	hTFtarget	hg19_refGene_NM_001258022	779	790	+	12.3553	2.78e-05	0.0538	CACCAATCACAA
CTCF	hTFtarget	hg19_refGene_NM_001258022	355	369	-	11.0606	2.78e-05	0.0527	CAGGAGAGGGAGCCT
ESR1	hTFtarget	hg19_refGene_NM_001258022	148	156	+	12.7105	2.79e-05	0.055	ATTCCATTT
FOXA1	hTFtarget	hg19_refGene_NM_001258022	522	537	+	10.6806	2.79e-05	0.00382	TACACACACAAACACA
RNF2	hTFtarget	hg19_refGene_NM_001258022	972	983	-	8.08451	2.79e-05	0.0049	ACACACTCACAA
STAT2	hTFtarget	hg19_refGene_NM_001258022	753	764	-	12.6494	2.79e-05	0.053	TGTTTTGCTTTC
IRF1	hTFtarget	hg19_refGene_NM_001258022	45	56	-	12.5119	2.8e-05	0.0552	CTCCATTTCACA
KLF4	hTFtarget	hg19_refGene_NM_001258022	976	984	-	12.7143	2.8e-05	0.0178	CACACACTC
CTCF	hTFtarget	hg19_refGene_NM_001258022	357	370	-	11.1061	2.8e-05	0.0517	ACAGGAGAGGGAGC
EP300	hTFtarget	hg19_refGene_NM_001258022	973	988	+	10.8553	2.8e-05	0.006	TGTGAGTGTGTGTTTG
FLI1	hTFtarget	hg19_refGene_NM_001258022	467	478	-	11.662	2.81e-05	0.0261	AGGAAGGAACGG
[truncated: 2,763 more rows]

## Sheet: TFs-GRM5
SPI1	hTFtarget	hg19_refGene_NM_001143831	62	77	+	18.8974	3.04e-08	5.9e-05	AGAAAGATGCCATTGT
SPI1	hTFtarget	hg19_refGene_NM_001143831	62	77	+	18.4416	5.94e-08	0.000116	AGAAAGATGCCATTGT
SPI1	hTFtarget	hg19_refGene_NM_001143831	62	77	+	19.0519	6.5e-08	0.000124	AGAAAGATGCCATTGT
SRC	hTFtarget	hg19_refGene_NM_001143831	948	969	+	19.6053	1.38e-07	0.000254	CCCCCGCCGCGCGCTGCGGGAG
TRIM24	hTFtarget	hg19_refGene_NM_001143831	11	32	+	18.2436	1.49e-07	0.000286	AGAAATACAAAAAGTAACAATG
SMAD1	hTFtarget	hg19_refGene_NM_001143831	944	965	+	19.3026	1.53e-07	0.00029	CCAACCCCCGCCGCGCGCTGCG
POLR2A	hTFtarget	hg19_refGene_NM_001143831	845	860	+	16.2597	1.99e-07	0.000369	AGCAGGAGAGAGAGAC
ASCL1	hTFtarget	hg19_refGene_NM_001143831	254	265	-	16.7324	3.45e-07	0.000665	GCAGCAGCTGGG
EGR1	hTFtarget	hg19_refGene_NM_001143831	783	798	+	18.6667	3.45e-07	0.000676	CACCACCCACGCCTCC
AP4	database	hg19_refGene_NM_001143831	251	268	+	19.065	3.6e-07	0.000701	TGACCCAGCTGCTGCAAG
CREBBP	hTFtarget	hg19_refGene_NM_001143831	850	864	+	15.9254	4.36e-07	0.000827	GAGAGAGAGACCAAG
EP300	hTFtarget	hg19_refGene_NM_001143831	943	967	+	17.5395	4.73e-07	0.000866	GCCAACCCCCGCCGCGCGCTGCGGG
HIF1A	hTFtarget	hg19_refGene_NM_001143831	844	859	-	16.7532	4.85e-07	0.000879	TCTCTCTCTCCTGCTC
SUMO2/SUMO3	hTFtarget	hg19_refGene_NM_001143831	731	752	-	16.4615	6.8e-07	0.00121	TAGATAATAAGGTTCTTTTTGA
BRD4	hTFtarget	hg19_refGene_NM_001143831	456	477	-	16.9091	7.83e-07	0.00142	CTTCCCTTCCTTCACCACCCCC
SUMO2/SUMO3	hTFtarget	hg19_refGene_NM_001143831	952	967	+	17.4605	7.96e-07	0.00154	CGCCGCGCGCTGCGGG
ESR1	hTFtarget	hg19_refGene_NM_001143831	849	859	+	15.2537	8.64e-07	0.00162	GGAGAGAGAGA
EP300	hTFtarget	hg19_refGene_NM_001143831	935	959	-	16.9211	9.33e-07	0.00175	GCGCGGCGGGGGTTGGCAGAACGGC
FLI1	hTFtarget	hg19_refGene_NM_001143831	466	477	+	17.5526	9.87e-07	0.00181	AAGGAAGGGAAG
NOTCH1	hTFtarget	hg19_refGene_NM_001143831	948	967	-	16.7368	1.02e-06	0.00197	CCCGCAGCGCGCGGCGGGGG
SETDB1	hTFtarget	hg19_refGene_NM_001143831	221	236	-	16.9474	1.06e-06	0.00207	AGTGCACTACAGACAA
TRIM28	hTFtarget	hg19_refGene_NM_001143831	654	675	-	16.5395	1.07e-06	0.00195	GTACAGAAAGCTAGGAAGTCAG
EGR4	database	hg19_refGene_NM_001143831	785	796	-	17.4474	1.11e-06	0.00218	AGGCGTGGGTGG
FLI1	hTFtarget	hg19_refGene_NM_001143831	464	479	+	11.7	1.11e-06	0.00199	TGAAGGAAGGGAAGCA
IRF1	hTFtarget	hg19_refGene_NM_001143831	935	959	+	16.4416	1.13e-06	0.00209	GCCGTTCTGCCAACCCCCGCCGCGC
EP300	hTFtarget	hg19_refGene_NM_001143831	936	960	+	16.0263	1.14e-06	0.00104	CCGTTCTGCCAACCCCCGCCGCGCG
MYC	hTFtarget	hg19_refGene_NM_001143831	843	864	-	15.8509	1.16e-06	0.00215	CTTGGTCTCTCTCTCCTGCTCC
ZNF263	hTFtarget	hg19_refGene_NM_001143831	809	820	-	17.1857	1.19e-06	0.00229	GGGAGGAGGAAA
SRC	hTFtarget	hg19_refGene_NM_001143831	946	967	-	16.5526	1.2e-06	0.0011	CCCGCAGCGCGCGGCGGGGGTT
TCF12	hTFtarget	hg19_refGene_NM_001143831	255	264	-	15.3485	1.23e-06	0.00241	CAGCAGCTGG
EGR1	hTFtarget	hg19_refGene_NM_001143831	781	796	-	16.9242	1.25e-06	0.00241	AGGCGTGGGTGGTGTG
EGR2	database	hg19_refGene_NM_001143831	785	795	-	16.6939	1.3e-06	0.00253	GGCGTGGGTGG
TAF1	hTFtarget	hg19_refGene_NM_001143831	835	858	+	16.3816	1.37e-06	0.00251	GAACGTGAGGAGCAGGAGAGAGAG
EWSR1	hTFtarget	hg19_refGene_NM_001143831	647	671	-	-0.378788	1.45e-06	0.00265	AGAAAGCTAGGAAGTCAGGGAAGCC
FLI1	hTFtarget	hg19_refGene_NM_001143831	649	673	+	-9.14286	1.46e-06	0.0025	CTTCCCTGACTTCCTAGCTTTCTGT
FLI1	hTFtarget	hg19_refGene_NM_001143831	465	480	-	-3.07576	1.51e-06	0.0028	TTGCTTCCCTTCCTTC
TRIM28	hTFtarget	hg19_refGene_NM_001143831	813	834	-	14.9481	1.51e-06	0.00289	CCTCTGGGAGCCATGGGAGGAG
EGR1	hTFtarget	hg19_refGene_NM_001143831	784	795	+	16.5857	1.55e-06	0.00304	ACCACCCACGCC
EGR1	hTFtarget	hg19_refGene_NM_001143831	782	803	+	16.3429	1.56e-06	0.00301	ACACCACCCACGCCTCCTCCGC
REPIN1	hTFtarget	hg19_refGene_NM_001143831	253	264	+	15.6515	1.58e-06	0.00308	ACCCAGCTGCTG
YY1	hTFtarget	hg19_refGene_NM_001143831	786	801	+	16.0395	1.59e-06	0.003	CACCCACGCCTCCTCC
EWSR1	hTFtarget	hg19_refGene_NM_001143831	465	476	-	16.2571	1.7e-06	0.00319	TTCCCTTCCTTC
SP2	hTFtarget	hg19_refGene_NM_001143831	940	963	+	15.8289	1.73e-06	0.00324	TCTGCCAACCCCCGCCGCGCGCTG
EGR1	database	hg19_refGene_NM_001143831	785	795	-	16.1207	1.74e-06	0.0034	GGCGTGGGTGG
VDR	database	hg19_refGene_NM_001143831	749	763	-	15.4455	1.79e-06	0.00342	GGGGGAGCAGGTAGA
TAF1	hTFtarget	hg19_refGene_NM_001143831	792	803	+	16.1974	1.95e-06	0.00373	CGCCTCCTCCGC
CDK7	hTFtarget	hg19_refGene_NM_001143831	951	966	+	16.0132	1.96e-06	0.00367	CCGCCGCGCGCTGCGG
ZNF143	hTFtarget	hg19_refGene_NM_001143831	948	968	+	15.4079	1.97e-06	0.00377	CCCCCGCCGCGCGCTGCGGGA
IRF5	database	hg19_refGene_NM_001143831	468	487	+	12.3659	1.98e-06	0.00358	GGAAGGGAAGCAAAGTCATT
KLF4	hTFtarget	hg19_refGene_NM_001143831	786	801	+	15.8571	2.02e-06	0.00391	CACCCACGCCTCCTCC
ERG	hTFtarget	hg19_refGene_NM_001143831	466	481	-	16.0526	2.03e-06	0.00365	TTTGCTTCCCTTCCTT
POLR2A	hTFtarget	hg19_refGene_NM_001143831	788	803	+	15.6184	2.18e-06	0.00415	CCCACGCCTCCTCCGC
SP1	database	hg19_refGene_NM_001143831	785	803	-	15.7303	2.19e-06	0.00408	GCGGAGGAGGCGTGGGTGG
MYC	hTFtarget	hg19_refGene_NM_001143831	753	774	-	15.6711	2.2e-06	0.00406	AGAGAGAAGCTGGGGGAGCAGG
ZNF263	hTFtarget	hg19_refGene_NM_001143831	810	821	+	16.1429	2.2e-06	0.00427	TTCCTCCTCCCA
UBTF	hTFtarget	hg19_refGene_NM_001143831	793	801	-	13.7361	2.23e-06	0.00424	GGAGGAGGC
ZNF263	database	hg19_refGene_NM_001143831	840	860	+	15.5306	2.24e-06	0.00252	TGAGGAGCAGGAGAGAGAGAC
HDAC6	hTFtarget	hg19_refGene_NM_001143831	954	965	+	16.4211	2.25e-06	0.00443	CCGCGCGCTGCG
EGR1	hTFtarget	hg19_refGene_NM_001143831	778	799	+	15.7879	2.27e-06	0.0044	TGACACACCACCCACGCCTCCT
ESR1	hTFtarget	hg19_refGene_NM_001143831	849	864	+	14.4789	2.34e-06	0.0044	GGAGAGAGAGACCAAG
PCGF2	hTFtarget	hg19_refGene_NM_001143831	840	861	-	15.4474	2.34e-06	0.00359	GGTCTCTCTCTCCTGCTCCTCA
SRC	hTFtarget	hg19_refGene_NM_001143831	792	813	-	15.4868	2.34e-06	0.00143	GGAAAGCTGTGCGGAGGAGGCG
POLR2A	hTFtarget	hg19_refGene_NM_001143831	788	803	+	15.5395	2.37e-06	0.00456	CCCACGCCTCCTCCGC
EGR1	hTFtarget	hg19_refGene_NM_001143831	786	805	+	15.1364	2.57e-06	0.00458	CACCCACGCCTCCTCCGCAC
EWSR1	hTFtarget	hg19_refGene_NM_001143831	464	479	+	13.4571	2.58e-06	0.00459	TGAAGGAAGGGAAGCA
WT1	database	hg19_refGene_NM_001143831	788	800	-	15.4719	2.6e-06	0.00501	GAGGAGGCGTGGG
NHLH1	database	hg19_refGene_NM_001143831	248	269	-	14.8684	2.6e-06	0.00504	GCTTGCAGCAGCTGGGTCAAAG
TCF4	hTFtarget	hg19_refGene_NM_001143831	943	964	-	15.0395	2.67e-06	0.00425	GCAGCGCGCGGCGGGGGTTGGC
POLR2A	hTFtarget	hg19_refGene_NM_001143831	944	963	+	15.0122	2.68e-06	0.00503	CCAACCCCCGCCGCGCGCTG
ZNF263	hTFtarget	hg19_refGene_NM_001143831	797	818	-	15.2597	2.71e-06	0.00336	GAGGAGGAAAGCTGTGCGGAGG
GLI3	database	hg19_refGene_NM_001143831	784	792	-	15.7551	2.72e-06	0.00532	GTGGGTGGT
ESR1	hTFtarget	hg19_refGene_NM_001143831	251	259	-	16.1316	2.72e-06	0.00537	GCTGGGTCA
ASCL1	hTFtarget	hg19_refGene_NM_001143831	255	263	-	16.0152	2.72e-06	0.00533	AGCAGCTGG
ASCL1	hTFtarget	hg19_refGene_NM_001143831	256	264	-	15.8571	2.72e-06	0.00534	CAGCAGCTG
LMO2	hTFtarget	hg19_refGene_NM_001143831	255	263	-	13.4605	2.72e-06	0.00533	AGCAGCTGG
TAL1	hTFtarget	hg19_refGene_NM_001143831	255	263	-	13.7857	2.72e-06	0.00533	AGCAGCTGG
SUZ12	hTFtarget	hg19_refGene_NM_001143831	754	769	+	15.4474	2.81e-06	0.00537	CTGCTCCCCCAGCTTC
EP300	hTFtarget	hg19_refGene_NM_001143831	934	956	+	15.2763	2.84e-06	0.00295	GGCCGTTCTGCCAACCCCCGCCG
GATA1	hTFtarget	hg19_refGene_NM_001143831	781	796	-	13.874	2.85e-06	0.00536	AGGCGTGGGTGGTGTG
BRD4	hTFtarget	hg19_refGene_NM_001143831	949	964	+	15.2237	2.96e-06	0.00552	CCCCGCCGCGCGCTGC
EP300	hTFtarget	hg19_refGene_NM_001143831	956	977	-	6.48684	2.96e-06	0.00573	GGCTTATACTCCCGCAGCGCGC
YY1	hTFtarget	hg19_refGene_NM_001143831	786	801	+	14.9474	3.1e-06	0.00585	CACCCACGCCTCCTCC
NHLH1	database	hg19_refGene_NM_001143831	248	269	+	15.0789	3.12e-06	0.00541	CTTTGACCCAGCTGCTGCAAGC
SP3	database	hg19_refGene_NM_001143831	783	802	-	15.1651	3.14e-06	0.00583	CGGAGGAGGCGTGGGTGGTG
ESR1	hTFtarget	hg19_refGene_NM_001143831	845	859	-	14.5821	3.17e-06	0.00578	TCTCTCTCTCCTGCT
EGR1	hTFtarget	hg19_refGene_NM_001143831	785	805	-	14.2429	3.19e-06	0.0062	GTGCGGAGGAGGCGTGGGTGG
EP300	hTFtarget	hg19_refGene_NM_001143831	752	774	+	15.1316	3.19e-06	0.00295	ACCTGCTCCCCCAGCTTCTCTCT
CREB1	hTFtarget	hg19_refGene_NM_001143831	848	859	+	15.2121	3.26e-06	0.00601	AGGAGAGAGAGA
MYB	hTFtarget	hg19_refGene_NM_001143831	506	514	+	13.7429	3.31e-06	0.00656	CAACTGCCA
EP300	hTFtarget	hg19_refGene_NM_001143831	506	514	+	12.5571	3.31e-06	0.0065	CAACTGCCA
KDM1A	hTFtarget	hg19_refGene_NM_001143831	752	773	-	14.9718	3.42e-06	0.0063	GAGAGAAGCTGGGGGAGCAGGT
YY1	hTFtarget	hg19_refGene_NM_001143831	788	803	+	14.0395	3.49e-06	0.00661	CCCACGCCTCCTCCGC
TCF4	hTFtarget	hg19_refGene_NM_001143831	752	767	+	15.0286	3.65e-06	0.00711	ACCTGCTCCCCCAGCT
FLI1	hTFtarget	hg19_refGene_NM_001143831	651	672	+	11.8182	3.68e-06	0.00664	TCCCTGACTTCCTAGCTTTCTG
ZNF263	hTFtarget	hg19_refGene_NM_001143831	460	481	+	14.7792	3.73e-06	0.00336	GTGGTGAAGGAAGGGAAGCAAA
RXRA	database	hg19_refGene_NM_001143831	244	256	-	14.6667	3.75e-06	0.00716	GGGTCAAAGATTA
ZNF263	database	hg19_refGene_NM_001143831	781	801	-	14.7347	3.76e-06	0.00252	GGAGGAGGCGTGGGTGGTGTG
BCL6	database	hg19_refGene_NM_001143831	9	24	-	10.9604	3.76e-06	0.00712	CTTTTTGTATTTCTTT
POLR2A	hTFtarget	hg19_refGene_NM_001143831	943	958	-	15.0395	3.82e-06	0.00729	CGCGGCGGGGGTTGGC
ZNF263	hTFtarget	hg19_refGene_NM_001143831	833	848	+	14.8429	3.83e-06	0.00505	GGGAACGTGAGGAGCA
SPI1	hTFtarget	hg19_refGene_NM_001143831	783	803	+	15	3.88e-06	0.00741	CACCACCCACGCCTCCTCCGC
TRIM28	hTFtarget	hg19_refGene_NM_001143831	214	238	+	12.2105	3.9e-06	0.00748	AATCCCCTTGTCTGTAGTGCACTCA
PCGF2	hTFtarget	hg19_refGene_NM_001143831	754	775	+	14.8421	3.91e-06	0.00359	CTGCTCCCCCAGCTTCTCTCTG
EGR1	hTFtarget	hg19_refGene_NM_001143831	780	795	-	14.8939	3.95e-06	0.00688	GGCGTGGGTGGTGTGT
ESR1	hTFtarget	hg19_refGene_NM_001143831	851	859	+	16.3239	4.03e-06	0.00776	AGAGAGAGA
MYC	hTFtarget	hg19_refGene_NM_001143831	851	859	+	16.2368	4.03e-06	0.00778	AGAGAGAGA
SPI1	hTFtarget	hg19_refGene_NM_001143831	782	803	-	14.8286	4.03e-06	0.00768	GCGGAGGAGGCGTGGGTGGTGT
HDAC2	hTFtarget	hg19_refGene_NM_001143831	676	687	+	14.9605	4.14e-06	0.00812	CCTCCAGCAGTG
GTF2I	hTFtarget	hg19_refGene_NM_001143831	209	229	-	14.2237	4.16e-06	0.00797	TACAGACAAGGGGATTGATGC
ZNF263	database	hg19_refGene_NM_001143831	456	476	+	14.551	4.22e-06	0.00252	GGGGGTGGTGAAGGAAGGGAA
EGR1	database	hg19_refGene_NM_001143831	788	801	+	15.1346	4.24e-06	0.0067	CCCACGCCTCCTCC
ZNF143	hTFtarget	hg19_refGene_NM_001143831	953	968	+	14.8947	4.27e-06	0.00412	GCCGCGCGCTGCGGGA
ZNF143	hTFtarget	hg19_refGene_NM_001143831	949	964	-	14.8816	4.3e-06	0.00412	GCAGCGCGCGGCGGGG
NOTCH1	hTFtarget	hg19_refGene_NM_001143831	950	969	+	14.2105	4.32e-06	0.00417	CCCGCCGCGCGCTGCGGGAG
AP4	database	hg19_refGene_NM_001143831	255	267	+	13.8469	4.37e-06	0.00852	CCAGCTGCTGCAA
ZNF280D	hTFtarget	hg19_refGene_NM_001143831	843	858	+	14.5325	4.4e-06	0.00775	GGAGCAGGAGAGAGAG
ASCL1	hTFtarget	hg19_refGene_NM_001143831	752	763	-	14.662	4.45e-06	0.00429	GGGGGAGCAGGT
ZIC1	database	hg19_refGene_NM_001143831	457	465	+	12.9111	4.46e-06	0.00869	GGGGTGGTG
ZIC2	database	hg19_refGene_NM_001143831	457	465	+	12.4891	4.46e-06	0.00868	GGGGTGGTG
EWSR1	hTFtarget	hg19_refGene_NM_001143831	466	481	+	3.15714	4.56e-06	0.00659	AAGGAAGGGAAGCAAA
TCF4	hTFtarget	hg19_refGene_NM_001143831	948	969	+	13.9737	4.67e-06	0.00425	CCCCCGCCGCGCGCTGCGGGAG
EGR1	hTFtarget	hg19_refGene_NM_001143831	777	796	+	13.9091	4.73e-06	0.00458	GTGACACACCACCCACGCCT
CDK8	hTFtarget	hg19_refGene_NM_001143831	782	806	+	14.4675	4.78e-06	0.0044	ACACCACCCACGCCTCCTCCGCACA
TCF3	hTFtarget	hg19_refGene_NM_001143831	255	266	+	14.6212	4.83e-06	0.00952	CCAGCTGCTGCA
MAZ	hTFtarget	hg19_refGene_NM_001143831	753	774	-	13.9286	4.88e-06	0.00903	AGAGAGAAGCTGGGGGAGCAGG
IRF3	hTFtarget	hg19_refGene_NM_001143831	840	864	+	13.8205	4.92e-06	0.00857	TGAGGAGCAGGAGAGAGAGACCAAG
UBTF	hTFtarget	hg19_refGene_NM_001143831	811	819	-	13.5139	4.95e-06	0.0047	GGAGGAGGA
NR2C2	database	hg19_refGene_NM_001143831	244	256	-	8.42697	4.99e-06	0.00978	GGGTCAAAGATTA
EGR2	database	hg19_refGene_NM_001143831	782	796	+	15.0164	5.01e-06	0.00984	ACACCACCCACGCCT
NHLH1	database	hg19_refGene_NM_001143831	253	264	-	14.9634	5.05e-06	0.00991	CAGCAGCTGGGT
ZNF384	hTFtarget	hg19_refGene_NM_001143831	323	344	+	11.1806	5.07e-06	0.00912	CTGCAATGTCTTTCTTTTCTTT
CDK9	hTFtarget	hg19_refGene_NM_001143831	949	970	+	14.0263	5.07e-06	0.00973	CCCCGCCGCGCGCTGCGGGAGT
EZH1	hTFtarget	hg19_refGene_NM_001143831	952	967	-	14.5526	5.12e-06	0.00985	CCCGCAGCGCGCGGCG
TAF1	hTFtarget	hg19_refGene_NM_001143831	829	852	+	14.5789	5.15e-06	0.00472	CAGAGGGAACGTGAGGAGCAGGAG
GLI1	database	hg19_refGene_NM_001143831	782	792	-	14.9667	5.18e-06	0.0102	GTGGGTGGTGT
POLR2A	hTFtarget	hg19_refGene_NM_001143831	792	803	+	14.4211	5.23e-06	0.0101	CGCCTCCTCCGC
ZNF263	hTFtarget	hg19_refGene_NM_001143831	755	770	-	14.3143	5.32e-06	0.00505	AGAAGCTGGGGGAGCA
TCF3	hTFtarget	hg19_refGene_NM_001143831	256	264	+	12.6571	5.43e-06	0.0105	CAGCTGCTG
HSF1	hTFtarget	hg19_refGene_NM_001143831	949	964	-	14.6447	5.5e-06	0.00772	GCAGCGCGCGGCGGGG
NHLH1	database	hg19_refGene_NM_001143831	261	282	-	14	5.55e-06	0.00541	TTGGGAACCAGGTGCTTGCAGC
FLI1	hTFtarget	hg19_refGene_NM_001143831	462	476	-	14.5152	5.55e-06	0.0107	TTCCCTTCCTTCACC
KLF9	hTFtarget	hg19_refGene_NM_001143831	787	802	-	13.9545	5.72e-06	0.0111	CGGAGGAGGCGTGGGT
SRF	hTFtarget	hg19_refGene_NM_001143831	613	628	+	14.3947	5.72e-06	0.0109	TCTTTCTAACCAGTCA
ZNF263	database	hg19_refGene_NM_001143831	749	769	-	14.0612	5.74e-06	0.00257	GAAGCTGGGGGAGCAGGTAGA
VEZF1	hTFtarget	hg19_refGene_NM_001143831	930	951	+	13.8857	5.74e-06	0.01	CCCTGGCCGTTCTGCCAACCCC
HNF1A	database	hg19_refGene_NM_001143831	582	599	-	13.7717	5.82e-06	0.0112	ATGTTACTTATTAATAAT
EP300	hTFtarget	hg19_refGene_NM_001143831	788	803	+	12.9714	5.84e-06	0.011	CCCACGCCTCCTCCGC
HNF1B	database	hg19_refGene_NM_001143831	586	597	+	15.2252	5.92e-06	0.0117	TTAATAAGTAAC
HNF1B	database	hg19_refGene_NM_001143831	586	597	+	15.2252	5.92e-06	0.0117	TTAATAAGTAAC
FOXA2	hTFtarget	hg19_refGene_NM_001143831	948	959	-	14.5921	5.95e-06	0.0114	GCGCGGCGGGGG
BTAF1	hTFtarget	hg19_refGene_NM_001143831	936	960	+	6.34211	5.98e-06	0.011	CCGTTCTGCCAACCCCCGCCGCGCG
CHD1	hTFtarget	hg19_refGene_NM_001143831	786	801	-	14.3289	5.99e-06	0.0102	GGAGGAGGCGTGGGTG
MYB	hTFtarget	hg19_refGene_NM_001143831	504	514	+	12.5909	6.09e-06	0.0121	TTCAACTGCCA
JUND	hTFtarget	hg19_refGene_NM_001143831	940	961	+	13.8553	6.15e-06	0.0112	TCTGCCAACCCCCGCCGCGCGC
BRD4	hTFtarget	hg19_refGene_NM_001143831	937	958	-	13.6104	6.18e-06	0.0114	CGCGGCGGGGGTTGGCAGAACG
GLI1	database	hg19_refGene_NM_001143831	782	793	-	14.8367	6.22e-06	0.0122	CGTGGGTGGTGT
SMAD4	hTFtarget	hg19_refGene_NM_001143831	949	964	-	13.7183	6.36e-06	0.0118	GCAGCGCGCGGCGGGG
CDK8	hTFtarget	hg19_refGene_NM_001143831	797	821	+	14.026	6.36e-06	0.0044	CCTCCGCACAGCTTTCCTCCTCCCA
TCF12	hTFtarget	hg19_refGene_NM_001143831	253	268	+	14.4848	6.41e-06	0.0126	ACCCAGCTGCTGCAAG
MYC	hTFtarget	hg19_refGene_NM_001143831	788	803	+	14.2105	6.49e-06	0.00625	CCCACGCCTCCTCCGC
SP1	hTFtarget	hg19_refGene_NM_001143831	785	806	-	13.5303	6.61e-06	0.0127	TGTGCGGAGGAGGCGTGGGTGG
KDM5B	hTFtarget	hg19_refGene_NM_001143831	843	858	-	14.625	6.66e-06	0.0117	CTCTCTCTCCTGCTCC
BHLHE40	hTFtarget	hg19_refGene_NM_001143831	948	962	+	13.8684	6.67e-06	0.0109	CCCCCGCCGCGCGCT
USF1	hTFtarget	hg19_refGene_NM_001143831	949	957	+	15.0921	6.67e-06	0.0129	CCCCGCCGC
ETS1	hTFtarget	hg19_refGene_NM_001143831	950	968	+	13.5976	6.68e-06	0.0123	CCCGCCGCGCGCTGCGGGA
MYC	hTFtarget	hg19_refGene_NM_001143831	457	472	-	14.1447	6.76e-06	0.00625	CTTCCTTCACCACCCC
BRD4	hTFtarget	hg19_refGene_NM_001143831	754	769	+	13.8684	6.79e-06	0.00633	CTGCTCCCCCAGCTTC
E2F7	hTFtarget	hg19_refGene_NM_001143831	462	477	-	13.8286	6.79e-06	0.00915	CTTCCCTTCCTTCACC
POU5F1	hTFtarget	hg19_refGene_NM_001143831	949	964	+	14.3377	6.82e-06	0.0127	CCCCGCCGCGCGCTGC
SPI1	hTFtarget	hg19_refGene_NM_001143831	786	801	+	14.4429	6.87e-06	0.0131	CACCCACGCCTCCTCC
ZBTB33	hTFtarget	hg19_refGene_NM_001143831	943	958	+	13.8553	6.89e-06	0.0129	GCCAACCCCCGCCGCG
PAX5	database	hg19_refGene_NM_001143831	754	763	-	10.9663	6.91e-06	0.0132	GGGGGAGCAG
NR2E3	database	hg19_refGene_NM_001143831	244	257	-	13.3535	6.95e-06	0.0137	TGGGTCAAAGATTA
STAT1	hTFtarget	hg19_refGene_NM_001143831	809	820	+	14.2895	6.98e-06	0.0127	TTTCCTCCTCCC
EGR1	database	hg19_refGene_NM_001143831	782	795	+	14.3846	7.02e-06	0.0067	ACACCACCCACGCC
GLI3	database	hg19_refGene_NM_001143831	782	792	-	14.5204	7.03e-06	0.0139	GTGGGTGGTGT
EGR1	hTFtarget	hg19_refGene_NM_001143831	789	804	-	13.7576	7.05e-06	0.00688	TGCGGAGGAGGCGTGG
SOX2	hTFtarget	hg19_refGene_NM_001143831	378	393	-	14.1579	7.08e-06	0.0136	TCTGCCTCTGAAAAGG
FLI1	hTFtarget	hg19_refGene_NM_001143831	648	672	-	8.18182	7.09e-06	0.0124	CAGAAAGCTAGGAAGTCAGGGAAGC
NHLH1	database	hg19_refGene_NM_001143831	248	269	+	12.8158	7.11e-06	0.00691	CTTTGACCCAGCTGCTGCAAGC
CDK8	hTFtarget	hg19_refGene_NM_001143831	944	968	+	13.8442	7.14e-06	0.0044	CCAACCCCCGCCGCGCGCTGCGGGA
IRF5	hTFtarget	hg19_refGene_NM_001143831	11	26	+	9.84416	7.19e-06	0.0133	AGAAATACAAAAAGTA
PLAG1	database	hg19_refGene_NM_001143831	869	884	-	14.4082	7.24e-06	0.0139	GGGGTTCAGGCGAGGG
PCGF2	hTFtarget	hg19_refGene_NM_001143831	797	818	+	14.0658	7.31e-06	0.0134	CCTCCGCACAGCTTTCCTCCTC
FLI1	hTFtarget	hg19_refGene_NM_001143831	467	475	-	14.2727	7.34e-06	0.0138	TCCCTTCCT
EWSR1	hTFtarget	hg19_refGene_NM_001143831	807	822	-	1.22857	7.34e-06	0.00659	ATGGGAGGAGGAAAGC
ZNF384	hTFtarget	hg19_refGene_NM_001143831	320	344	-	7.30556	7.35e-06	0.0111	AAAGAAAAGAAAGACATTGCAGTAA
EGR1	hTFtarget	hg19_refGene_NM_001143831	783	802	+	12.9545	7.35e-06	0.00475	CACCACCCACGCCTCCTCCG
PHF8	hTFtarget	hg19_refGene_NM_001143831	950	965	-	14.1169	7.45e-06	0.0142	CGCAGCGCGCGGCGGG
SPI1	hTFtarget	hg19_refGene_NM_001143831	782	803	-	14.0143	7.45e-06	0.0141	GCGGAGGAGGCGTGGGTGGTGT
ZNF143	hTFtarget	hg19_refGene_NM_001143831	950	965	-	13.75	7.45e-06	0.0146	CGCAGCGCGCGGCGGG
SPI1	hTFtarget	hg19_refGene_NM_001143831	937	961	+	13.2	7.46e-06	0.00961	CGTTCTGCCAACCCCCGCCGCGCGC
ZNF263	hTFtarget	hg19_refGene_NM_001143831	753	774	-	13.6883	7.46e-06	0.00448	AGAGAGAAGCTGGGGGAGCAGG
MYC	hTFtarget	hg19_refGene_NM_001143831	850	868	+	-1.93421	7.53e-06	0.0141	GAGAGAGAGACCAAGGCTA
FLI1	hTFtarget	hg19_refGene_NM_001143831	457	472	-	14	7.65e-06	0.0141	CTTCCTTCACCACCCC
GLYR1	hTFtarget	hg19_refGene_NM_001143831	78	97	-	10.4342	7.65e-06	0.0147	ACCACACCTTGTTGGGTTTT
TCF12	hTFtarget	hg19_refGene_NM_001143831	267	275	+	13.7424	7.67e-06	0.0151	AGCACCTGG
SOX2	database	hg19_refGene_NM_001143831	294	309	-	14.2857	7.69e-06	0.0149	ATTCCCATTGTATTTC
ZNF384	hTFtarget	hg19_refGene_NM_001143831	785	800	-	13.9868	7.69e-06	0.0147	GAGGAGGCGTGGGTGG
ESR1	hTFtarget	hg19_refGene_NM_001143831	844	865	+	13.2985	7.76e-06	0.0141	GAGCAGGAGAGAGAGACCAAGG
MYOG	database	hg19_refGene_NM_001143831	253	265	+	14.3146	7.89e-06	0.0155	ACCCAGCTGCTGC
SMARCA4	hTFtarget	hg19_refGene_NM_001143831	8	23	+	14	7.89e-06	0.0148	CAAAGAAATACAAAAA
TP53	hTFtarget	hg19_refGene_NM_001143831	846	865	+	6.87324	7.93e-06	0.0146	GCAGGAGAGAGAGACCAAGG
MYB	hTFtarget	hg19_refGene_NM_001143831	504	514	+	12.8	8.1e-06	0.0158	TTCAACTGCCA
GLI1	database	hg19_refGene_NM_001143831	783	793	+	14.0424	8.11e-06	0.016	CACCACCCACG
SMAD1	hTFtarget	hg19_refGene_NM_001143831	784	805	+	11.8289	8.12e-06	0.00632	ACCACCCACGCCTCCTCCGCAC
EP300	hTFtarget	hg19_refGene_NM_001143831	937	961	+	12.7792	8.12e-06	0.00744	CGTTCTGCCAACCCCCGCCGCGCGC
GTF2I	hTFtarget	hg19_refGene_NM_001143831	812	820	+	14.5714	8.13e-06	0.0158	CCTCCTCCC
HSF1	hTFtarget	hg19_refGene_NM_001143831	789	804	-	14.0526	8.17e-06	0.00772	TGCGGAGGAGGCGTGG
JUND	hTFtarget	hg19_refGene_NM_001143831	949	957	+	14.9211	8.18e-06	0.0158	CCCCGCCGC
NHLH1	database	hg19_refGene_NM_001143831	249	268	-	12.1463	8.19e-06	0.0158	CTTGCAGCAGCTGGGTCAAA
EP300	hTFtarget	hg19_refGene_NM_001143831	940	964	+	12.7532	8.22e-06	0.00744	TCTGCCAACCCCCGCCGCGCGCTGC
IRF5	hTFtarget	hg19_refGene_NM_001143831	753	771	+	10.7632	8.23e-06	0.0151	CCTGCTCCCCCAGCTTCTC
HNF1B	hTFtarget	hg19_refGene_NM_001143831	583	598	-	13.9394	8.25e-06	0.0157	TGTTACTTATTAATAA
TP53	hTFtarget	hg19_refGene_NM_001143831	443	451	+	14.7895	8.26e-06	0.0164	CCTGGGCAG
EHF	hTFtarget	hg19_refGene_NM_001143831	463	484	+	13.8356	8.28e-06	0.0148	GTGAAGGAAGGGAAGCAAAGTC
POLR2A	hTFtarget	hg19_refGene_NM_001143831	788	803	+	12.9342	8.33e-06	0.016	CCCACGCCTCCTCCGC
PBX1	hTFtarget	hg19_refGene_NM_001143831	771	786	+	14.2632	8.37e-06	0.0159	CTCTGAGTGACACACC
PCGF2	hTFtarget	hg19_refGene_NM_001143831	456	477	-	13.8816	8.39e-06	0.00514	CTTCCCTTCCTTCACCACCCCC
NOTCH1	hTFtarget	hg19_refGene_NM_001143831	949	969	-	12.6579	8.42e-06	0.014	CTCCCGCAGCGCGCGGCGGGG
EZH2	hTFtarget	hg19_refGene_NM_001143831	467	482	-	13.2857	8.57e-06	0.0108	CTTTGCTTCCCTTCCT
SP1:SP3	database	hg19_refGene_NM_001143831	791	801	+	14.4592	8.63e-06	0.0164	ACGCCTCCTCC
SPI1	hTFtarget	hg19_refGene_NM_001143831	785	800	+	14	8.64e-06	0.0167	CCACCCACGCCTCCTC
POU5F1	database	hg19_refGene_NM_001143831	569	578	+	11.0484	8.72e-06	0.0159	AATGCAAAAT
TCF12	database	hg19_refGene_NM_001143831	255	263	-	14.7705	8.74e-06	0.0172	AGCAGCTGG
MYB	database	hg19_refGene_NM_001143831	506	514	+	10.5275	8.74e-06	0.0171	CAACTGCCA
MYB	hTFtarget	hg19_refGene_NM_001143831	266	274	-	13.4286	8.74e-06	0.0172	CAGGTGCTT
CBX3	hTFtarget	hg19_refGene_NM_001143831	564	575	+	14.0789	8.8e-06	0.0171	CAGAAAATGCAA
KDM5B	hTFtarget	hg19_refGene_NM_001143831	832	856	+	12.641	8.85e-06	0.0103	AGGGAACGTGAGGAGCAGGAGAGAG
SIN3A	hTFtarget	hg19_refGene_NM_001143831	462	477	+	13.9868	8.98e-06	0.0168	GGTGAAGGAAGGGAAG
TAF1	hTFtarget	hg19_refGene_NM_001143831	754	777	-	13.75	8.99e-06	0.00549	CTCAGAGAGAAGCTGGGGGAGCAG
FLI1	hTFtarget	hg19_refGene_NM_001143831	466	477	-	1.42857	9.03e-06	0.0171	CTTCCCTTCCTT
STAT1	hTFtarget	hg19_refGene_NM_001143831	385	400	-	13.5	9.11e-06	0.0165	CTTCATTTCTGCCTCT
YY1	hTFtarget	hg19_refGene_NM_001143831	786	801	-	13.2895	9.13e-06	0.0173	GGAGGAGGCGTGGGTG
TBL1XR1	hTFtarget	hg19_refGene_NM_001143831	790	805	+	13.75	9.16e-06	0.0167	CACGCCTCCTCCGCAC
SPI1	hTFtarget	hg19_refGene_NM_001143831	786	801	+	13.9714	9.18e-06	0.0174	CACCCACGCCTCCTCC
CNOT3	database	hg19_refGene_NM_001143831	952	961	+	14.4512	9.19e-06	0.0179	CGCCGCGCGC
CTBP2	hTFtarget	hg19_refGene_NM_001143831	843	858	+	13.7571	9.27e-06	0.0112	GGAGCAGGAGAGAGAG
HIF1A	hTFtarget	hg19_refGene_NM_001143831	842	859	-	7.55263	9.28e-06	0.0171	TCTCTCTCTCCTGCTCCT
HDAC2	hTFtarget	hg19_refGene_NM_001143831	944	965	+	12.6316	9.36e-06	0.017	CCAACCCCCGCCGCGCGCTGCG
ZNF280D	hTFtarget	hg19_refGene_NM_001143831	385	400	+	13.7792	9.37e-06	0.00824	AGAGGCAGAAATGAAG
LXR:PXR:CAR:COUP:RAR	database	hg19_refGene_NM_001143831	867	883	+	13.59	9.44e-06	0.0186	TACCCTCGCCTGAACCC
SPI1	hTFtarget	hg19_refGene_NM_001143831	786	801	+	13.6711	9.47e-06	0.0182	CACCCACGCCTCCTCC
KLF8	database	hg19_refGene_NM_001143831	913	921	-	14.6667	9.5e-06	0.0188	CAGTGGGTG
ZNF274	hTFtarget	hg19_refGene_NM_001143831	554	571	+	11.1286	9.51e-06	0.0186	GTAAGAAGTGCAGAAAAT
TFAP4	database	hg19_refGene_NM_001143831	254	264	+	14.6327	9.53e-06	0.0187	CCCAGCTGCTG
RELA	hTFtarget	hg19_refGene_NM_001143831	296	311	+	12.9231	9.53e-06	0.0177	AATACAATGGGAATAA
ZNF263	hTFtarget	hg19_refGene_NM_001143831	842	857	+	13.6364	9.54e-06	0.00943	AGGAGCAGGAGAGAGA
SPI1	hTFtarget	hg19_refGene_NM_001143831	932	947	-	13.9211	9.57e-06	0.0187	TTGGCAGAACGGCCAG
BRD4	hTFtarget	hg19_refGene_NM_001143831	840	861	-	13.5584	9.58e-06	0.00868	GGTCTCTCTCTCCTGCTCCTCA
SMARCA4	hTFtarget	hg19_refGene_NM_001143831	777	787	-	13.8684	9.6e-06	0.019	TGGTGTGTCAC
BRD4	hTFtarget	hg19_refGene_NM_001143831	790	801	+	14.0526	9.61e-06	0.0142	CACGCCTCCTCC
BCL6	hTFtarget	hg19_refGene_NM_001143831	949	957	-	15.0789	9.63e-06	0.0163	GCGGCGGGG
E2F7	hTFtarget	hg19_refGene_NM_001143831	940	955	+	13.1	9.65e-06	0.00915	TCTGCCAACCCCCGCC
SPI1	hTFtarget	hg19_refGene_NM_001143831	785	800	-	13.7571	9.66e-06	0.0185	GAGGAGGCGTGGGTGG
CTCF	hTFtarget	hg19_refGene_NM_001143831	986	997	-	13.7763	9.69e-06	0.0191	TGGAAGCGCAGC
ZNF143	hTFtarget	hg19_refGene_NM_001143831	940	959	+	12.9714	9.79e-06	0.0124	TCTGCCAACCCCCGCCGCGC
RBL2	hTFtarget	hg19_refGene_NM_001143831	789	800	-	14.2368	9.85e-06	0.0188	GAGGAGGCGTGG
ZNF263	hTFtarget	hg19_refGene_NM_001143831	805	820	-	13.5758	9.89e-06	0.00943	GGGAGGAGGAAAGCTG
STAT3	database	hg19_refGene_NM_001143831	647	654	+	9.18072	9.9e-06	0.0194	GGCTTCCC
EZH2	hTFtarget	hg19_refGene_NM_001143831	456	477	-	13.7013	9.91e-06	0.0181	CTTCCCTTCCTTCACCACCCCC
ZNF143	hTFtarget	hg19_refGene_NM_001143831	1	21	+	13.3205	9.95e-06	0.0189	TTGCAGTCAAAGAAATACAAA
FLI1	hTFtarget	hg19_refGene_NM_001143831	649	673	+	-39.9545	9.96e-06	0.0147	CTTCCCTGACTTCCTAGCTTTCTGT
SMAD1	hTFtarget	hg19_refGene_NM_001143831	947	968	+	11.3553	1e-05	0.00632	ACCCCCGCCGCGCGCTGCGGGA
BMI1	hTFtarget	hg19_refGene_NM_001143831	943	964	-	13.6234	1.01e-05	0.0126	GCAGCGCGCGGCGGGGGTTGGC
SPI1	hTFtarget	hg19_refGene_NM_001143831	788	803	+	13.8429	1.01e-05	0.0193	CCCACGCCTCCTCCGC
EGR1	database	hg19_refGene_NM_001143831	785	795	-	14.1735	1.02e-05	0.0202	GGCGTGGGTGG
CDK7	hTFtarget	hg19_refGene_NM_001143831	947	967	+	13	1.02e-05	0.0188	ACCCCCGCCGCGCGCTGCGGG
GLI2	database	hg19_refGene_NM_001143831	782	792	-	5.13115	1.03e-05	0.02	GTGGGTGGTGT
SP2	hTFtarget	hg19_refGene_NM_001143831	458	479	-	13	1.04e-05	0.0198	TGCTTCCCTTCCTTCACCACCC
BTAF1	hTFtarget	hg19_refGene_NM_001143831	8	23	+	13.6026	1.04e-05	0.0194	CAAAGAAATACAAAAA
REST	hTFtarget	hg19_refGene_NM_001143831	936	960	-	12.974	1.05e-05	0.0107	CGCGCGGCGGGGGTTGGCAGAACGG
GLI1	database	hg19_refGene_NM_001143831	783	792	+	14.3486	1.06e-05	0.0208	CACCACCCAC
FLI1	hTFtarget	hg19_refGene_NM_001143831	456	477	-	-2.97143	1.06e-05	0.0125	CTTCCCTTCCTTCACCACCCCC
FOSL2	hTFtarget	hg19_refGene_NM_001143831	633	644	+	13.6286	1.06e-05	0.0209	TCTGAATCATCT
NHLH1	database	hg19_refGene_NM_001143831	253	264	+	13.8415	1.07e-05	0.0105	ACCCAGCTGCTG
MYB	hTFtarget	hg19_refGene_NM_001143831	505	514	+	12.8714	1.07e-05	0.0209	TCAACTGCCA
POLR2A	hTFtarget	hg19_refGene_NM_001143831	792	803	-	13.6579	1.07e-05	0.0207	GCGGAGGAGGCG
SP1	hTFtarget	hg19_refGene_NM_001143831	780	801	-	12.6364	1.08e-05	0.0209	GGAGGAGGCGTGGGTGGTGTGT
CHD1	hTFtarget	hg19_refGene_NM_001143831	943	958	-	13.3947	1.08e-05	0.0102	CGCGGCGGGGGTTGGC
NFATC2	database	hg19_refGene_NM_001143831	172	180	+	13.1341	1.09e-05	0.0211	TGGAAAATC
GTF3C2	hTFtarget	hg19_refGene_NM_001143831	458	473	-	12.4096	1.09e-05	0.0202	CCTTCCTTCACCACCC
PPARG	hTFtarget	hg19_refGene_NM_001143831	244	263	-	13.3803	1.1e-05	0.0204	AGCAGCTGGGTCAAAGATTA
SOX17	hTFtarget	hg19_refGene_NM_001143831	296	306	-	13.4571	1.1e-05	0.0213	CCCATTGTATT
SUZ12	hTFtarget	hg19_refGene_NM_001143831	794	818	+	13.0263	1.1e-05	0.0202	CCTCCTCCGCACAGCTTTCCTCCTC
HIF1A	hTFtarget	hg19_refGene_NM_001143831	833	844	-	12.7424	1.12e-05	0.0215	CCTCACGTTCCC
EWSR1	hTFtarget	hg19_refGene_NM_001143831	462	477	+	-0.4	1.13e-05	0.00677	GGTGAAGGAAGGGAAG
EGR1	hTFtarget	hg19_refGene_NM_001143831	776	796	-	11.1286	1.13e-05	0.00983	AGGCGTGGGTGGTGTGTCACT
EGR1	hTFtarget	hg19_refGene_NM_001143831	787	808	+	12.6667	1.13e-05	0.011	ACCCACGCCTCCTCCGCACAGC
HNF4A	database	hg19_refGene_NM_001143831	241	259	-	13.3222	1.14e-05	0.0218	GCTGGGTCAAAGATTAAAA
NR3C1	hTFtarget	hg19_refGene_NM_001143831	163	178	+	13.7763	1.14e-05	0.0224	AGGGTCTAGTGGAAAA
NFYB	hTFtarget	hg19_refGene_NM_001143831	466	481	+	8.40789	1.15e-05	0.0219	AAGGAAGGGAAGCAAA
TP53	hTFtarget	hg19_refGene_NM_001143831	850	865	+	13.1618	1.15e-05	0.0124	GAGAGAGAGACCAAGG
NANOG	hTFtarget	hg19_refGene_NM_001143831	329	339	+	12.8611	1.16e-05	0.0225	TGTCTTTCTTT
BHLHE40	hTFtarget	hg19_refGene_NM_001143831	788	802	+	12.8289	1.16e-05	0.0109	CCCACGCCTCCTCCG
MYC	hTFtarget	hg19_refGene_NM_001143831	949	964	-	13.6857	1.17e-05	0.023	GCAGCGCGCGGCGGGG
SPI1	hTFtarget	hg19_refGene_NM_001143831	783	798	+	13.5857	1.17e-05	0.0226	CACCACCCACGCCTCC
REST	hTFtarget	hg19_refGene_NM_001143831	942	966	-	12.7662	1.18e-05	0.0107	CCGCAGCGCGCGGCGGGGGTTGGCA
TP53	hTFtarget	hg19_refGene_NM_001143831	321	342	-	8.27632	1.18e-05	0.0218	AGAAAAGAAAGACATTGCAGTA
CTCF	hTFtarget	hg19_refGene_NM_001143831	943	967	-	11.8636	1.18e-05	0.0224	CCCGCAGCGCGCGGCGGGGGTTGGC
SPI1	hTFtarget	hg19_refGene_NM_001143831	777	801	+	11.5429	1.19e-05	0.0224	GTGACACACCACCCACGCCTCCTCC
CTBP2	hTFtarget	hg19_refGene_NM_001143831	841	856	+	13.3857	1.19e-05	0.0112	GAGGAGCAGGAGAGAG
E2F7	hTFtarget	hg19_refGene_NM_001143831	942	957	-	12.5286	1.19e-05	0.0139	GCGGCGGGGGTTGGCA
GTF2I	hTFtarget	hg19_refGene_NM_001143831	916	937	+	12.8333	1.21e-05	0.0231	CCACTGAGTCTATGCCCTGGCC
KDM5B	hTFtarget	hg19_refGene_NM_001143831	453	477	+	11.9487	1.21e-05	0.0103	TATGGGGGTGGTGAAGGAAGGGAAG
SPI1	hTFtarget	hg19_refGene_NM_001143831	786	801	+	13.7	1.21e-05	0.0235	CACCCACGCCTCCTCC
CDK8	hTFtarget	hg19_refGene_NM_001143831	833	857	-	13	1.21e-05	0.00558	TCTCTCTCCTGCTCCTCACGTTCCC
FLI1	hTFtarget	hg19_refGene_NM_001143831	462	477	+	12.9793	1.23e-05	0.0138	GGTGAAGGAAGGGAAG
EGR1	hTFtarget	hg19_refGene_NM_001143831	792	807	+	12.9545	1.23e-05	0.0111	CGCCTCCTCCGCACAG
IRF1	hTFtarget	hg19_refGene_NM_001143831	942	966	+	13.1299	1.24e-05	0.0115	TGCCAACCCCCGCCGCGCGCTGCGG
ERG	hTFtarget	hg19_refGene_NM_001143831	458	482	-	-15.2237	1.24e-05	0.0117	CTTTGCTTCCCTTCCTTCACCACCC
E2F7	hTFtarget	hg19_refGene_NM_001143831	942	957	+	12.2632	1.25e-05	0.0238	TGCCAACCCCCGCCGC
ETS1	hTFtarget	hg19_refGene_NM_001143831	949	967	-	12.4024	1.26e-05	0.0123	CCCGCAGCGCGCGGCGGGG
MED1	hTFtarget	hg19_refGene_NM_001143831	826	834	-	13.4868	1.26e-05	0.025	CCTCTGGGA
ZNF384	hTFtarget	hg19_refGene_NM_001143831	321	345	-	5.52778	1.26e-05	0.0111	TAAAGAAAAGAAAGACATTGCAGTA
AP2	database	hg19_refGene_NM_001143831	952	967	+	13.5306	1.27e-05	0.0246	CGCCGCGCGCTGCGGG
EZH1	hTFtarget	hg19_refGene_NM_001143831	948	963	-	12.6974	1.27e-05	0.02	CAGCGCGCGGCGGGGG
RXRA	hTFtarget	hg19_refGene_NM_001143831	243	260	-	13.2368	1.27e-05	0.0235	AGCTGGGTCAAAGATTAA
EGR4	database	hg19_refGene_NM_001143831	794	805	-	11.7105	1.28e-05	0.0126	GTGCGGAGGAGG
FLI1	hTFtarget	hg19_refGene_NM_001143831	648	663	-	7.0303	1.29e-05	0.0205	AGGAAGTCAGGGAAGC
HDAC2	hTFtarget	hg19_refGene_NM_001143831	935	959	-	11.5714	1.29e-05	0.0235	GCGCGGCGGGGGTTGGCAGAACGGC
ZNF263	hTFtarget	hg19_refGene_NM_001143831	750	761	+	14.1212	1.29e-05	0.0219	CTACCTGCTCCC
E2F7	hTFtarget	hg19_refGene_NM_001143831	792	803	+	13.4342	1.29e-05	0.0246	CGCCTCCTCCGC
EZH2	hTFtarget	hg19_refGene_NM_001143831	2	23	+	11.9419	1.3e-05	0.0242	TGCAGTCAAAGAAATACAAAAA
MYC	hTFtarget	hg19_refGene_NM_001143831	948	963	+	13.0526	1.3e-05	0.00799	CCCCCGCCGCGCGCTG
TP53	hTFtarget	hg19_refGene_NM_001143831	848	859	+	12.6667	1.3e-05	0.0238	AGGAGAGAGAGA
MAZ	database	hg19_refGene_NM_001143831	792	808	-	13.0112	1.31e-05	0.0247	GCTGTGCGGAGGAGGCG
REST	database	hg19_refGene_NM_001143831	246	266	-	-1.1573	1.32e-05	0.0259	TGCAGCAGCTGGGTCAAAGAT
ELF1	hTFtarget	hg19_refGene_NM_001143831	944	959	-	10.6447	1.32e-05	0.0253	GCGCGGCGGGGGTTGG
ZBTB14	database	hg19_refGene_NM_001143831	954	961	-	12.6139	1.33e-05	0.0261	GCGCGCGG
SPI1	hTFtarget	hg19_refGene_NM_001143831	390	401	-	13.5395	1.33e-05	0.0261	ACTTCATTTCTG
POLR2A	hTFtarget	hg19_refGene_NM_001143831	945	960	+	12.25	1.34e-05	0.0259	CAACCCCCGCCGCGCG
TP53	hTFtarget	hg19_refGene_NM_001143831	844	859	+	12.9706	1.34e-05	0.0124	GAGCAGGAGAGAGAGA
C17orf96	hTFtarget	hg19_refGene_NM_001143831	835	859	+	13.1646	1.35e-05	0.0242	GAACGTGAGGAGCAGGAGAGAGAGA
SPI1	hTFtarget	hg19_refGene_NM_001143831	784	805	+	12.5429	1.35e-05	0.0249	ACCACCCACGCCTCCTCCGCAC
ZNF143	hTFtarget	hg19_refGene_NM_001143831	752	771	+	12.3857	1.35e-05	0.0124	ACCTGCTCCCCCAGCTTCTC
FOSB	database	hg19_refGene_NM_001143831	634	643	-	13.11	1.36e-05	0.0268	GATGATTCAG
SPI1	hTFtarget	hg19_refGene_NM_001143831	632	647	+	13.6197	1.36e-05	0.0267	CTCTGAATCATCTCGG
ESR1	hTFtarget	hg19_refGene_NM_001143831	798	813	+	13.0843	1.37e-05	0.0257	CTCCGCACAGCTTTCC
BTAF1	hTFtarget	hg19_refGene_NM_001143831	782	806	+	3.80263	1.37e-05	0.0126	ACACCACCCACGCCTCCTCCGCACA
VEZF1	hTFtarget	hg19_refGene_NM_001143831	453	474	-	12.3143	1.37e-05	0.01	CCCTTCCTTCACCACCCCCATA
EZH2	hTFtarget	hg19_refGene_NM_001143831	9	24	-	12.8442	1.38e-05	0.0108	CTTTTTGTATTTCTTT
FLI1	hTFtarget	hg19_refGene_NM_001143831	644	663	+	-28.4848	1.38e-05	0.0255	TCGGGCTTCCCTGACTTCCT
SOX2	hTFtarget	hg19_refGene_NM_001143831	297	311	+	12.7015	1.38e-05	0.0265	ATACAATGGGAATAA
SPI1	hTFtarget	hg19_refGene_NM_001143831	453	477	-	11.9857	1.38e-05	0.00961	CTTCCCTTCCTTCACCACCCCCATA
SPI1	hTFtarget	hg19_refGene_NM_001143831	783	806	-	12.7368	1.38e-05	0.026	TGTGCGGAGGAGGCGTGGGTGGTG
USF2	hTFtarget	hg19_refGene_NM_001143831	948	959	+	13.0263	1.38e-05	0.0147	CCCCCGCCGCGC
EED	hTFtarget	hg19_refGene_NM_001143831	948	963	-	12.3684	1.38e-05	0.0264	CAGCGCGCGGCGGGGG
ERG	hTFtarget	hg19_refGene_NM_001143831	457	481	-	-15.7368	1.38e-05	0.0117	TTTGCTTCCCTTCCTTCACCACCCC
TRIM28	hTFtarget	hg19_refGene_NM_001143831	395	410	+	11.7368	1.39e-05	0.027	ATGAAGTCTGCTTTTG
EP300	hTFtarget	hg19_refGene_NM_001143831	944	968	+	11.6753	1.4e-05	0.00846	CCAACCCCCGCCGCGCGCTGCGGGA
ZNF263	database	hg19_refGene_NM_001143831	796	816	-	12.551	1.41e-05	0.00507	GGAGGAAAGCTGTGCGGAGGA
FLI1	hTFtarget	hg19_refGene_NM_001143831	647	668	+	8.86364	1.41e-05	0.0127	GGCTTCCCTGACTTCCTAGCTT
KDM1A	hTFtarget	hg19_refGene_NM_001143831	831	852	+	12.6901	1.43e-05	0.0132	GAGGGAACGTGAGGAGCAGGAG
POLR2A	hTFtarget	hg19_refGene_NM_001143831	789	804	+	12.5789	1.43e-05	0.0277	CCACGCCTCCTCCGCA
CREBBP	hTFtarget	hg19_refGene_NM_001143831	94	105	+	13.3026	1.43e-05	0.0276	TGGTAGATACAT
FLI1	hTFtarget	hg19_refGene_NM_001143831	649	670	+	-4.15714	1.44e-05	0.0125	CTTCCCTGACTTCCTAGCTTTC
IRF5	hTFtarget	hg19_refGene_NM_001143831	956	977	-	12.4026	1.44e-05	0.0277	GGCTTATACTCCCGCAGCGCGC
MYC	hTFtarget	hg19_refGene_NM_001143831	467	482	+	13.0921	1.44e-05	0.0265	AGGAAGGGAAGCAAAG
SOX10	hTFtarget	hg19_refGene_NM_001143831	60	81	-	13.1515	1.44e-05	0.0207	TTTTACAATGGCATCTTTCTTC
CBX3	hTFtarget	hg19_refGene_NM_001143831	650	671	-	9.77922	1.44e-05	0.0269	AGAAAGCTAGGAAGTCAGGGAA
TP53	hTFtarget	hg19_refGene_NM_001143831	848	866	+	6.70423	1.44e-05	0.0269	AGGAGAGAGAGACCAAGGC
TBP	database	hg19_refGene_NM_001143831	362	372	-	11.3718	1.45e-05	0.0282	GGTATAAATTA
ZNF263	hTFtarget	hg19_refGene_NM_001143831	451	472	+	12.5714	1.46e-05	0.00659	GTTATGGGGGTGGTGAAGGAAG
E2F7	hTFtarget	hg19_refGene_NM_001143831	451	466	+	12.0714	1.46e-05	0.0139	GTTATGGGGGTGGTGA
TBX5	database	hg19_refGene_NM_001143831	626	633	-	13.6517	1.47e-05	0.0291	AGGTGTGA
EOMES	database	hg19_refGene_NM_001143831	625	633	-	13.3939	1.47e-05	0.0284	AGGTGTGAC
FOXG1	hTFtarget	hg19_refGene_NM_001143831	803	827	+	12.1688	1.47e-05	0.0164	CACAGCTTTCCTCCTCCCATGGCTC
TCF12	hTFtarget	hg19_refGene_NM_001143831	677	688	+	13.5263	1.47e-05	0.0289	CTCCAGCAGTGA
ZBTB10	hTFtarget	hg19_refGene_NM_001143831	758	773	-	13.1053	1.47e-05	0.0276	GAGAGAAGCTGGGGGA
HNF1A	database	hg19_refGene_NM_001143831	581	601	+	12.6344	1.48e-05	0.0284	TATTATTAATAAGTAACATCA
FOXA2	hTFtarget	hg19_refGene_NM_001143831	933	957	-	11.6053	1.48e-05	0.0272	GCGGCGGGGGTTGGCAGAACGGCCA
NOTCH1	hTFtarget	hg19_refGene_NM_001143831	943	963	-	11.5	1.48e-05	0.014	CAGCGCGCGGCGGGGGTTGGC
TRIM28	hTFtarget	hg19_refGene_NM_001143831	391	415	+	12.1538	1.48e-05	0.0223	AGAAATGAAGTCTGCTTTTGTACTT
BRD4	hTFtarget	hg19_refGene_NM_001143831	180	188	+	12.5972	1.49e-05	0.0293	CTAATGAGC
ZNF92	hTFtarget	hg19_refGene_NM_001143831	941	965	+	12.8553	1.5e-05	0.0169	CTGCCAACCCCCGCCGCGCGCTGCG
CREB1	hTFtarget	hg19_refGene_NM_001143831	947	958	-	12.1579	1.5e-05	0.0289	CGCGGCGGGGGT
FLI1	hTFtarget	hg19_refGene_NM_001143831	456	473	+	-5.92424	1.52e-05	0.0271	GGGGGTGGTGAAGGAAGG
USF2	hTFtarget	hg19_refGene_NM_001143831	788	799	+	12.8421	1.52e-05	0.0147	CCCACGCCTCCT
EGR1	hTFtarget	hg19_refGene_NM_001143831	782	802	-	10.2857	1.52e-05	0.00983	CGGAGGAGGCGTGGGTGGTGT
FOXA2	hTFtarget	hg19_refGene_NM_001143831	948	969	+	11.7792	1.53e-05	0.0279	CCCCCGCCGCGCGCTGCGGGAG
SPI1	hTFtarget	hg19_refGene_NM_001143831	777	801	+	11.7714	1.53e-05	0.00961	GTGACACACCACCCACGCCTCCTCC
CBX3	hTFtarget	hg19_refGene_NM_001143831	652	672	+	11	1.53e-05	0.0291	CCCTGACTTCCTAGCTTTCTG
TFAP4	hTFtarget	hg19_refGene_NM_001143831	253	264	-	13.9848	1.53e-05	0.03	CAGCAGCTGGGT
INSM1	database	hg19_refGene_NM_001143831	708	719	+	13.398	1.54e-05	0.0304	TGTCAGGGGTTT
INSM1	database	hg19_refGene_NM_001143831	708	719	+	13.398	1.54e-05	0.0304	TGTCAGGGGTTT
TCF12	hTFtarget	hg19_refGene_NM_001143831	262	277	-	13.5	1.55e-05	0.0152	AACCAGGTGCTTGCAG
EP300	hTFtarget	hg19_refGene_NM_001143831	941	965	+	10.8289	1.56e-05	0.00826	CTGCCAACCCCCGCCGCGCGCTGCG
MEF2C	hTFtarget	hg19_refGene_NM_001143831	332	343	+	13.6447	1.57e-05	0.0295	CTTTCTTTTCTT
USF1	hTFtarget	hg19_refGene_NM_001143831	785	800	+	12.2368	1.57e-05	0.0294	CCACCCACGCCTCCTC
NFATC1	hTFtarget	hg19_refGene_NM_001143831	170	178	+	12.8286	1.58e-05	0.0307	AGTGGAAAA
TAL1	hTFtarget	hg19_refGene_NM_001143831	269	280	+	13.2597	1.58e-05	0.0298	CACCTGGTTCCC
JUND	hTFtarget	hg19_refGene_NM_001143831	754	775	+	12.0789	1.59e-05	0.0145	CTGCTCCCCCAGCTTCTCTCTG
POLR2A	hTFtarget	hg19_refGene_NM_001143831	454	478	+	11.25	1.59e-05	0.0164	ATGGGGGTGGTGAAGGAAGGGAAGC
TCF4	hTFtarget	hg19_refGene_NM_001143831	948	969	-	11.4079	1.59e-05	0.00877	CTCCCGCAGCGCGCGGCGGGGG
SMAD1	hTFtarget	hg19_refGene_NM_001143831	792	803	+	12.25	1.61e-05	0.0311	CGCCTCCTCCGC
SPI1	hTFtarget	hg19_refGene_NM_001143831	634	645	-	13.5789	1.61e-05	0.0313	GAGATGATTCAG
TAF1	hTFtarget	hg19_refGene_NM_001143831	842	865	+	12.8289	1.61e-05	0.00739	AGGAGCAGGAGAGAGAGACCAAGG
BRD4	hTFtarget	hg19_refGene_NM_001143831	752	773	+	12.7662	1.62e-05	0.00977	ACCTGCTCCCCCAGCTTCTCTC
BMI1	hTFtarget	hg19_refGene_NM_001143831	930	951	-	12.9351	1.63e-05	0.0126	GGGGTTGGCAGAACGGCCAGGG
ZNF143	hTFtarget	hg19_refGene_NM_001143831	949	964	-	12.3553	1.63e-05	0.0316	GCAGCGCGCGGCGGGG
ZNF148	database	hg19_refGene_NM_001143831	692	706	-	12.8202	1.64e-05	0.0306	TGATTGGGAGAAGGG
MED1	hTFtarget	hg19_refGene_NM_001143831	256	264	+	13.0571	1.64e-05	0.0323	CAGCTGCTG
RXRA	hTFtarget	hg19_refGene_NM_001143831	244	259	-	13.026	1.64e-05	0.0297	GCTGGGTCAAAGATTA
SPI1	hTFtarget	hg19_refGene_NM_001143831	460	484	+	12.3947	1.64e-05	0.0315	GTGGTGAAGGAAGGGAAGCAAAGTC
ZNF143	hTFtarget	hg19_refGene_NM_001143831	946	966	+	11.8947	1.64e-05	0.032	AACCCCCGCCGCGCGCTGCGG
MYC	hTFtarget	hg19_refGene_NM_001143831	782	803	-	11.6053	1.65e-05	0.0183	GCGGAGGAGGCGTGGGTGGTGT
ESR1	hTFtarget	hg19_refGene_NM_001143831	842	863	+	11.9701	1.66e-05	0.0151	AGGAGCAGGAGAGAGAGACCAA
EWSR1	hTFtarget	hg19_refGene_NM_001143831	460	475	+	9.12857	1.66e-05	0.0148	GTGGTGAAGGAAGGGA
REST	hTFtarget	hg19_refGene_NM_001143831	459	467	+	13.1711	1.67e-05	0.0328	GGTGGTGAA
POU5F1	database	hg19_refGene_NM_001143831	53	62	+	10.9516	1.68e-05	0.0159	AATGCAAGAA
FOS	hTFtarget	hg19_refGene_NM_001143831	628	643	+	12.7463	1.68e-05	0.0321	ACACCTCTGAATCATC
FOXP1	hTFtarget	hg19_refGene_NM_001143831	43	64	+	12.9211	1.68e-05	0.0321	TAGACGTGAAAATGCAAGAAGA
STAT1	hTFtarget	hg19_refGene_NM_001143831	580	595	-	10.8182	1.68e-05	0.0327	TACTTATTAATAATAC
STAT1	hTFtarget	hg19_refGene_NM_001143831	580	595	-	10.8182	1.68e-05	0.0327	TACTTATTAATAATAC
NKX3-1	database	hg19_refGene_NM_001143831	406	418	-	12.8478	1.69e-05	0.033	TTTAAGTACAAAA
NHLH1	database	hg19_refGene_NM_001143831	261	282	-	10.8553	1.69e-05	0.0109	TTGGGAACCAGGTGCTTGCAGC
ESR1	hTFtarget	hg19_refGene_NM_001143831	851	866	+	9.88732	1.7e-05	0.016	AGAGAGAGACCAAGGC
MAZ	hTFtarget	hg19_refGene_NM_001143831	782	803	-	11.5857	1.7e-05	0.0105	GCGGAGGAGGCGTGGGTGGTGT
MAZ	hTFtarget	hg19_refGene_NM_001143831	788	809	-	11.5857	1.7e-05	0.0105	AGCTGTGCGGAGGAGGCGTGGG
BCL6	hTFtarget	hg19_refGene_NM_001143831	795	803	-	13.7895	1.7e-05	0.0163	GCGGAGGAG
TAL1	hTFtarget	hg19_refGene_NM_001143831	407	425	+	13.1429	1.7e-05	0.0327	TTTGTACTTAAAGATAACC
E2F7	hTFtarget	hg19_refGene_NM_001143831	942	957	+	12.6714	1.7e-05	0.012	TGCCAACCCCCGCCGC
EGR1	hTFtarget	hg19_refGene_NM_001143831	943	958	+	12.2273	1.7e-05	0.0111	GCCAACCCCCGCCGCG
SPI1	hTFtarget	hg19_refGene_NM_001143831	783	804	-	10.8714	1.71e-05	0.0321	TGCGGAGGAGGCGTGGGTGGTG
POLR2A	hTFtarget	hg19_refGene_NM_001143831	251	272	+	11.4474	1.72e-05	0.033	TGACCCAGCTGCTGCAAGCACC
ZNF263	database	hg19_refGene_NM_001143831	808	828	-	12.1837	1.74e-05	0.0052	GGAGCCATGGGAGGAGGAAAG
POLR2A	hTFtarget	hg19_refGene_NM_001143831	930	954	-	11.0658	1.74e-05	0.0164	GCGGGGGTTGGCAGAACGGCCAGGG
PPARG	hTFtarget	hg19_refGene_NM_001143831	245	263	-	12.8028	1.74e-05	0.0264	AGCAGCTGGGTCAAAGATT
TBL1XR1	hTFtarget	hg19_refGene_NM_001143831	752	767	+	12.8026	1.74e-05	0.0167	ACCTGCTCCCCCAGCT
SP1	hTFtarget	hg19_refGene_NM_001143831	940	955	-	12.5714	1.75e-05	0.017	GGCGGGGGTTGGCAGA
TRIM28	hTFtarget	hg19_refGene_NM_001143831	673	691	+	10.9474	1.75e-05	0.0332	TACCCTCCAGCAGTGACGC
PPARG:RXRA	database	hg19_refGene_NM_001143831	244	258	-	12.7838	1.76e-05	0.0333	CTGGGTCAAAGATTA
FLI1	hTFtarget	hg19_refGene_NM_001143831	648	672	-	-13.4605	1.76e-05	0.0178	CAGAAAGCTAGGAAGTCAGGGAAGC
FOXG1	hTFtarget	hg19_refGene_NM_001143831	939	963	+	11.8312	1.76e-05	0.0164	TTCTGCCAACCCCCGCCGCGCGCTG
VEZF1	hTFtarget	hg19_refGene_NM_001143831	456	477	-	11.8286	1.77e-05	0.01	CTTCCCTTCCTTCACCACCCCC
AP4	database	hg19_refGene_NM_001143831	254	263	-	12.9358	1.78e-05	0.035	AGCAGCTGGG
FLI1	hTFtarget	hg19_refGene_NM_001143831	645	669	+	-43.4848	1.78e-05	0.0147	CGGGCTTCCCTGACTTCCTAGCTTT
ASCL1	hTFtarget	hg19_refGene_NM_001143831	749	760	-	13.1127	1.78e-05	0.0114	GGAGCAGGTAGA
MYC	hTFtarget	hg19_refGene_NM_001143831	942	963	-	12.0714	1.78e-05	0.0347	CAGCGCGCGGCGGGGGTTGGCA
SPI1	hTFtarget	hg19_refGene_NM_001143831	785	800	-	12.7632	1.78e-05	0.0342	GAGGAGGCGTGGGTGG
EZH2	hTFtarget	hg19_refGene_NM_001143831	756	771	-	12.2105	1.79e-05	0.0341	GAGAAGCTGGGGGAGC
ZFX	database	hg19_refGene_NM_001143831	787	805	-	12.8182	1.8e-05	0.0345	GTGCGGAGGAGGCGTGGGT
ZNF92	hTFtarget	hg19_refGene_NM_001143831	785	809	+	12.5658	1.8e-05	0.0169	CCACCCACGCCTCCTCCGCACAGCT
EP300	hTFtarget	hg19_refGene_NM_001143831	933	957	+	10.5	1.8e-05	0.00826	TGGCCGTTCTGCCAACCCCCGCCGC
MYC	hTFtarget	hg19_refGene_NM_001143831	844	859	-	12.4605	1.81e-05	0.00838	TCTCTCTCTCCTGCTC
SPI1	hTFtarget	hg19_refGene_NM_001143831	782	802	+	12.6711	1.81e-05	0.0346	ACACCACCCACGCCTCCTCCG
DMRTA1	database	hg19_refGene_NM_001143831	21	33	+	12.9667	1.82e-05	0.0352	AAAGTAACAATGA
MAZ	hTFtarget	hg19_refGene_NM_001143831	941	956	+	12.5758	1.82e-05	0.0257	CTGCCAACCCCCGCCG
IKZF1	hTFtarget	hg19_refGene_NM_001143831	458	473	-	12.5303	1.83e-05	0.0334	CCTTCCTTCACCACCC
YY1	hTFtarget	hg19_refGene_NM_001143831	789	804	+	11.5789	1.83e-05	0.0173	CCACGCCTCCTCCGCA
FLI1	hTFtarget	hg19_refGene_NM_001143831	839	854	-	12.7237	1.84e-05	0.0165	CTCTCCTGCTCCTCAC
TRIM28	hTFtarget	hg19_refGene_NM_001143831	122	146	-	10.9167	1.84e-05	0.0344	TTTTGTTTGATAGCTTCAGGATTTA
PPARG	hTFtarget	hg19_refGene_NM_001143831	689	704	-	12.7576	1.85e-05	0.0177	ATTGGGAGAAGGGGCG
TCF4	database	hg19_refGene_NM_001143831	267	275	-	14.0303	1.86e-05	0.0368	CCAGGTGCT
EZH2	hTFtarget	hg19_refGene_NM_001143831	804	819	+	12.5641	1.87e-05	0.0297	ACAGCTTTCCTCCTCC
HSF1	hTFtarget	hg19_refGene_NM_001143831	952	967	-	12.7105	1.87e-05	0.0118	CCCGCAGCGCGCGGCG
BRCA1	hTFtarget	hg19_refGene_NM_001143831	3	21	+	12.5325	1.87e-05	0.0367	GCAGTCAAAGAAATACAAA
EP300	hTFtarget	hg19_refGene_NM_001143831	463	478	-	12.6571	1.87e-05	0.0196	GCTTCCCTTCCTTCAC
GLI3	database	hg19_refGene_NM_001143831	456	464	+	13.5918	1.88e-05	0.0184	GGGGGTGGT
SPI1	hTFtarget	hg19_refGene_NM_001143831	784	799	-	12.8	1.88e-05	0.0356	AGGAGGCGTGGGTGGT
PPARG	hTFtarget	hg19_refGene_NM_001143831	244	259	-	12.7273	1.89e-05	0.0177	GCTGGGTCAAAGATTA
FUBP1	database	hg19_refGene_NM_001143831	9	20	-	12.3816	1.91e-05	0.0371	TTGTATTTCTTT
SPI1	hTFtarget	hg19_refGene_NM_001143831	783	798	-	12.6	1.91e-05	0.0366	GGAGGCGTGGGTGGTG
CUX1	database	hg19_refGene_NM_001143831	209	222	-	12.369	1.92e-05	0.0379	AAGGGGATTGATGC
PURA	database	hg19_refGene_NM_001143831	785	801	-	12.7327	1.92e-05	0.0365	GGAGGAGGCGTGGGTGG
IRF1	hTFtarget	hg19_refGene_NM_001143831	929	953	+	12.4545	1.93e-05	0.0119	GCCCTGGCCGTTCTGCCAACCCCCG
TCF4	hTFtarget	hg19_refGene_NM_001143831	944	965	-	10.9737	1.93e-05	0.00877	CGCAGCGCGCGGCGGGGGTTGG
BRD4	hTFtarget	hg19_refGene_NM_001143831	255	263	-	13.0286	1.94e-05	0.0384	AGCAGCTGG
CHD1	hTFtarget	hg19_refGene_NM_001143831	940	955	-	12.4079	1.94e-05	0.0122	GGCGGGGGTTGGCAGA
MAX	hTFtarget	hg19_refGene_NM_001143831	787	798	+	12.2895	1.95e-05	0.0375	ACCCACGCCTCC
GTF2B	hTFtarget	hg19_refGene_NM_001143831	788	799	+	12.7895	1.96e-05	0.0381	CCCACGCCTCCT
MBD3	hTFtarget	hg19_refGene_NM_001143831	634	642	-	13.1711	1.96e-05	0.0385	ATGATTCAG
ZBTB33	hTFtarget	hg19_refGene_NM_001143831	904	919	+	12.6753	1.96e-05	0.0383	ACCCTTATTCACCCAC
NHLH1	database	hg19_refGene_NM_001143831	249	268	+	10.1341	1.98e-05	0.0191	TTTGACCCAGCTGCTGCAAG
EGR1	database	hg19_refGene_NM_001143831	791	804	+	12.6731	1.98e-05	0.0126	ACGCCTCCTCCGCA
ASCL1	hTFtarget	hg19_refGene_NM_001143831	256	264	-	13.5909	1.98e-05	0.0388	CAGCAGCTG
KMT2A	hTFtarget	hg19_refGene_NM_001143831	936	957	-	11.7895	1.98e-05	0.0368	GCGGCGGGGGTTGGCAGAACGG
SP2	hTFtarget	hg19_refGene_NM_001143831	10	25	-	12.8333	1.98e-05	0.0366	ACTTTTTGTATTTCTT
STAT1	hTFtarget	hg19_refGene_NM_001143831	467	482	-	12.6795	1.98e-05	0.018	CTTTGCTTCCCTTCCT
ZNF274	hTFtarget	hg19_refGene_NM_001143831	554	573	-	6.98684	1.98e-05	0.0388	GCATTTTCTGCACTTCTTAC
ZIC3	database	hg19_refGene_NM_001143831	783	791	-	11.4066	1.99e-05	0.0393	TGGGTGGTG
TBX5	database	hg19_refGene_NM_001143831	624	635	-	13.2809	1.99e-05	0.0392	AGAGGTGTGACT
NFYB	hTFtarget	hg19_refGene_NM_001143831	786	800	+	12.3158	1.99e-05	0.0386	CACCCACGCCTCCTC
HNF1B	database	hg19_refGene_NM_001143831	242	255	-	12.6	2e-05	0.039	GGTCAAAGATTAAA
KLF13	database	hg19_refGene_NM_001143831	791	803	-	12.8807	2e-05	0.0213	GCGGAGGAGGCGT
BRD4	hTFtarget	hg19_refGene_NM_001143831	952	967	+	12.3947	2e-05	0.0389	CGCCGCGCGCTGCGGG
SPI1	hTFtarget	hg19_refGene_NM_001143831	783	798	+	12.4286	2e-05	0.0385	CACCACCCACGCCTCC
EOMES	hTFtarget	hg19_refGene_NM_001143831	623	634	-	13	2e-05	0.0389	GAGGTGTGACTG
EZH2	hTFtarget	hg19_refGene_NM_001143831	843	858	-	12.4805	2.01e-05	0.0108	CTCTCTCTCCTGCTCC
PRAME	hTFtarget	hg19_refGene_NM_001143831	788	799	-	13.0132	2.01e-05	0.0393	AGGAGGCGTGGG
SP1	database	hg19_refGene_NM_001143831	691	700	+	12.7079	2.02e-05	0.0377	CCCCTTCTCC
TCF7L2	hTFtarget	hg19_refGene_NM_001143831	108	123	-	12.6418	2.02e-05	0.0395	TAACAACAAGAAAAAG
MYB	database	hg19_refGene_NM_001143831	446	454	-	10.2088	2.03e-05	0.0199	TAACTGCCC
BMI1	hTFtarget	hg19_refGene_NM_001143831	843	864	+	12.6104	2.03e-05	0.0126	GGAGCAGGAGAGAGAGACCAAG
TRIM28	hTFtarget	hg19_refGene_NM_001143831	248	263	+	11.8947	2.03e-05	0.0388	CTTTGACCCAGCTGCT
E2F7	hTFtarget	hg19_refGene_NM_001143831	788	803	+	12.3429	2.03e-05	0.012	CCCACGCCTCCTCCGC
EP300	hTFtarget	hg19_refGene_NM_001143831	189	207	-	0.236842	2.03e-05	0.0384	GGTGCATTTCATTACTAAT
GATA1	hTFtarget	hg19_refGene_NM_001143831	759	770	+	13.0263	2.04e-05	0.0303	CCCCCAGCTTCT
USF1	hTFtarget	hg19_refGene_NM_001143831	102	117	+	12.5	2.04e-05	0.0216	ACATCTCTTTTTCTTG
FLI1	hTFtarget	hg19_refGene_NM_001143831	386	401	+	12.1793	2.05e-05	0.0138	GAGGCAGAAATGAAGT
TAL1	hTFtarget	hg19_refGene_NM_001143831	746	761	+	13	2.05e-05	0.0404	TTATCTACCTGCTCCC
KDM5B	hTFtarget	hg19_refGene_NM_001143831	751	775	-	10.6923	2.06e-05	0.0117	CAGAGAGAAGCTGGGGGAGCAGGTA
RELA	hTFtarget	hg19_refGene_NM_001143831	465	480	+	12.1923	2.06e-05	0.0191	GAAGGAAGGGAAGCAA
CDK9	hTFtarget	hg19_refGene_NM_001143831	781	804	+	11.0789	2.06e-05	0.0392	CACACCACCCACGCCTCCTCCGCA
CREBBP	hTFtarget	hg19_refGene_NM_001143831	94	105	+	12.8158	2.06e-05	0.0386	TGGTAGATACAT
PPARG	hTFtarget	hg19_refGene_NM_001143831	689	704	-	12.5455	2.07e-05	0.0194	ATTGGGAGAAGGGGCG
CREB1	hTFtarget	hg19_refGene_NM_001143831	849	864	+	12.3984	2.07e-05	0.0329	GGAGAGAGAGACCAAG
TCF3	database	hg19_refGene_NM_001143831	253	265	+	12.764	2.08e-05	0.0408	ACCCAGCTGCTGC
FLI1	hTFtarget	hg19_refGene_NM_001143831	644	668	-	-14.2368	2.08e-05	0.0178	AAGCTAGGAAGTCAGGGAAGCCCGA
EWSR1	hTFtarget	hg19_refGene_NM_001143831	651	675	-	-10.3182	2.08e-05	0.0149	GTACAGAAAGCTAGGAAGTCAGGGA
E2F1	hTFtarget	hg19_refGene_NM_001143831	949	964	-	12.8485	2.09e-05	0.0353	GCAGCGCGCGGCGGGG
FOS	hTFtarget	hg19_refGene_NM_001143831	788	799	-	12.6579	2.1e-05	0.0407	AGGAGGCGTGGG
PPARG	hTFtarget	hg19_refGene_NM_001143831	244	259	-	12.5303	2.1e-05	0.0194	GCTGGGTCAAAGATTA
SMARCA4	hTFtarget	hg19_refGene_NM_001143831	944	968	-	12.2597	2.1e-05	0.0218	TCCCGCAGCGCGCGGCGGGGGTTGG
SP2	hTFtarget	hg19_refGene_NM_001143831	943	966	+	11.2632	2.11e-05	0.0198	GCCAACCCCCGCCGCGCGCTGCGG
FOS	hTFtarget	hg19_refGene_NM_001143831	634	642	-	12.6	2.12e-05	0.0418	ATGATTCAG
HIF1A	hTFtarget	hg19_refGene_NM_001143831	844	861	-	5.18421	2.12e-05	0.0195	GGTCTCTCTCTCCTGCTC
SPI1	hTFtarget	hg19_refGene_NM_001143831	784	799	+	12.0857	2.12e-05	0.0409	ACCACCCACGCCTCCT
FOXM1	hTFtarget	hg19_refGene_NM_001143831	133	152	-	12.5584	2.13e-05	0.0413	GTAAGTTTTTGTTTGATAGC
POLR2A	hTFtarget	hg19_refGene_NM_001143831	456	477	-	11.0395	2.14e-05	0.0398	CTTCCCTTCCTTCACCACCCCC
SOX10	hTFtarget	hg19_refGene_NM_001143831	58	79	+	12.5909	2.14e-05	0.0207	AAGAAGAAAGATGCCATTGTAA
SPI1	hTFtarget	hg19_refGene_NM_001143831	783	798	-	12.3857	2.14e-05	0.041	GGAGGCGTGGGTGGTG
ERG	hTFtarget	hg19_refGene_NM_001143831	843	858	-	11.6184	2.14e-05	0.0193	CTCTCTCTCCTGCTCC
NR1I3	database	hg19_refGene_NM_001143831	644	661	-	12.4667	2.15e-05	0.042	GAAGTCAGGGAAGCCCGA
AP4	database	hg19_refGene_NM_001143831	254	262	+	12.422	2.15e-05	0.0423	CCCAGCTGC
SPI1	hTFtarget	hg19_refGene_NM_001143831	786	801	+	12.3429	2.15e-05	0.0412	CACCCACGCCTCCTCC
ZNF263	hTFtarget	hg19_refGene_NM_001143831	812	820	+	13.8857	2.15e-05	0.028	CCTCCTCCC
EZH1	hTFtarget	hg19_refGene_NM_001143831	951	966	-	11.6974	2.16e-05	0.02	CCGCAGCGCGCGGCGG
BRD4	hTFtarget	hg19_refGene_NM_001143831	332	343	-	13.0526	2.16e-05	0.0411	AAGAAAAGAAAG
AR	hTFtarget	hg19_refGene_NM_001143831	3	24	+	12.2914	2.16e-05	0.0407	GCAGTCAAAGAAATACAAAAAG
TRIM28	hTFtarget	hg19_refGene_NM_001143831	395	410	+	11.2208	2.17e-05	0.042	ATGAAGTCTGCTTTTG
FLI1	hTFtarget	hg19_refGene_NM_001143831	461	476	-	12.9848	2.18e-05	0.0416	TTCCCTTCCTTCACCA
HOXA1	database	hg19_refGene_NM_001143831	210	219	-	13.1651	2.19e-05	0.0426	GGGATTGATG
POLR2A	hTFtarget	hg19_refGene_NM_001143831	788	803	-	11.1842	2.19e-05	0.0415	GCGGAGGAGGCGTGGG
SPI1	hTFtarget	hg19_refGene_NM_001143831	783	798	-	12.7429	2.19e-05	0.0417	GGAGGCGTGGGTGGTG
CDK9	hTFtarget	hg19_refGene_NM_001143831	940	961	+	10.5	2.19e-05	0.0278	TCTGCCAACCCCCGCCGCGCGC
NFATC1	database	hg19_refGene_NM_001143831	169	180	+	12.8485	2.2e-05	0.043	TAGTGGAAAATC
KLF13	database	hg19_refGene_NM_001143831	782	794	-	12.789	2.2e-05	0.0213	GCGTGGGTGGTGT
FLI1	hTFtarget	hg19_refGene_NM_001143831	463	478	+	5.5303	2.2e-05	0.0205	GTGAAGGAAGGGAAGC
EWSR1	hTFtarget	hg19_refGene_NM_001143831	460	478	+	0.348485	2.2e-05	0.0276	GTGGTGAAGGAAGGGAAGC
MYC	hTFtarget	hg19_refGene_NM_001143831	945	966	-	11.9737	2.2e-05	0.0203	CCGCAGCGCGCGGCGGGGGTTG
PHF8	hTFtarget	hg19_refGene_NM_001143831	949	964	+	12.4935	2.2e-05	0.0209	CCCCGCCGCGCGCTGC
VEZF1	hTFtarget	hg19_refGene_NM_001143831	783	804	+	11.4143	2.2e-05	0.01	CACCACCCACGCCTCCTCCGCA
DMRT2	database	hg19_refGene_NM_001143831	18	33	+	10.9184	2.21e-05	0.0418	CAAAAAGTAACAATGA
BRD4	hTFtarget	hg19_refGene_NM_001143831	837	858	+	12.4872	2.21e-05	0.0399	ACGTGAGGAGCAGGAGAGAGAG
SPI1	hTFtarget	hg19_refGene_NM_001143831	788	799	-	12.7	2.21e-05	0.0424	AGGAGGCGTGGG
TP53	hTFtarget	hg19_refGene_NM_001143831	332	343	-	12.6842	2.22e-05	0.0416	AAGAAAAGAAAG
CREBBP	hTFtarget	hg19_refGene_NM_001143831	753	773	-	-8.17143	2.22e-05	0.0315	GAGAGAAGCTGGGGGAGCAGG
FOXA1	hTFtarget	hg19_refGene_NM_001143831	400	415	-	12.1194	2.23e-05	0.0436	AAGTACAAAAGCAGAC
NR2C2	hTFtarget	hg19_refGene_NM_001143831	244	255	-	12.2237	2.23e-05	0.0427	GGTCAAAGATTA
BRD4	hTFtarget	hg19_refGene_NM_001143831	690	701	+	12.7237	2.23e-05	0.0142	GCCCCTTCTCCC
SPI1	hTFtarget	hg19_refGene_NM_001143831	786	801	+	12.1286	2.23e-05	0.0427	CACCCACGCCTCCTCC
BRD4	hTFtarget	hg19_refGene_NM_001143831	456	467	-	12.7105	2.24e-05	0.0142	TTCACCACCCCC
EGR2	database	hg19_refGene_NM_001143831	945	955	-	13.0102	2.25e-05	0.0219	GGCGGGGGTTG
IRF4	database	hg19_refGene_NM_001143831	105	120	-	12.7119	2.25e-05	0.042	CAACAAGAAAAAGAGA
ESR1	hTFtarget	hg19_refGene_NM_001143831	250	258	+	13.2105	2.25e-05	0.0445	TTGACCCAG
ORC1	hTFtarget	hg19_refGene_NM_001143831	942	957	+	11.0286	2.26e-05	0.0414	TGCCAACCCCCGCCGC
NFATC1	hTFtarget	hg19_refGene_NM_001143831	169	187	+	12.6667	2.28e-05	0.0436	TAGTGGAAAATCTAATGAG
ZNF263	hTFtarget	hg19_refGene_NM_001143831	791	802	-	11.8714	2.29e-05	0.0218	CGGAGGAGGCGT
MAX	hTFtarget	hg19_refGene_NM_001143831	788	799	+	12.0921	2.3e-05	0.0441	CCCACGCCTCCT
ZNF263	hTFtarget	hg19_refGene_NM_001143831	809	820	+	13.2273	2.3e-05	0.0219	TTTCCTCCTCCC
FLI1	hTFtarget	hg19_refGene_NM_001143831	466	477	+	11.9559	2.31e-05	0.0436	AAGGAAGGGAAG
ASCL1	hTFtarget	hg19_refGene_NM_001143831	255	263	-	13.4394	2.31e-05	0.0455	AGCAGCTGG
SMAD4	hTFtarget	hg19_refGene_NM_001143831	947	958	-	11.6184	2.31e-05	0.045	CGCGGCGGGGGT
SP2	database	hg19_refGene_NM_001143831	785	801	-	12.5618	2.34e-05	0.0446	GGAGGAGGCGTGGGTGG
EZH2	hTFtarget	hg19_refGene_NM_001143831	462	477	-	12.3247	2.34e-05	0.0108	CTTCCCTTCCTTCACC
E2F7	hTFtarget	hg19_refGene_NM_001143831	451	466	-	12.0714	2.34e-05	0.012	TCACCACCCCCATAAC
POU5F1	hTFtarget	hg19_refGene_NM_001143831	930	951	-	11.7632	2.35e-05	0.0189	GGGGTTGGCAGAACGGCCAGGG
PRKDC	hTFtarget	hg19_refGene_NM_001143831	774	783	-	12.4714	2.35e-05	0.0464	GTGTCACTCA
SRF	hTFtarget	hg19_refGene_NM_001143831	65	89	+	10.8289	2.35e-05	0.0456	AAGATGCCATTGTAAAACCCAACAA
NHLH1	database	hg19_refGene_NM_001143831	248	269	-	10.8421	2.36e-05	0.0154	GCTTGCAGCAGCTGGGTCAAAG
SPI1	hTFtarget	hg19_refGene_NM_001143831	457	472	-	12.6316	2.36e-05	0.0335	CTTCCTTCACCACCCC
USF1	hTFtarget	hg19_refGene_NM_001143831	386	401	-	12.2738	2.36e-05	0.0216	ACTTCATTTCTGCCTC
REST	hTFtarget	hg19_refGene_NM_001143831	558	569	+	12.7632	2.37e-05	0.0458	GAAGTGCAGAAA
TRIM28	hTFtarget	hg19_refGene_NM_001143831	226	250	+	11.2949	2.37e-05	0.0223	TGTAGTGCACTCATCTTTTAATCTT
KLF4	hTFtarget	hg19_refGene_NM_001143831	976	987	-	12.0789	2.38e-05	0.0464	GCGCAGGGCTGG
SMAD1	hTFtarget	hg19_refGene_NM_001143831	931	952	+	11.3553	2.38e-05	0.046	CCTGGCCGTTCTGCCAACCCCC
ZIC2	database	hg19_refGene_NM_001143831	783	791	-	11.2283	2.39e-05	0.0233	TGGGTGGTG
TCF3	database	hg19_refGene_NM_001143831	251	265	-	12.5688	2.4e-05	0.0468	GCAGCAGCTGGGTCA
NHLH1	database	hg19_refGene_NM_001143831	261	282	+	9.98684	2.4e-05	0.0117	GCTGCAAGCACCTGGTTCCCAA
PML	hTFtarget	hg19_refGene_NM_001143831	421	429	-	13.1447	2.4e-05	0.0476	CTGAGGTTA
TP53	hTFtarget	hg19_refGene_NM_001143831	798	819	-	6.23684	2.4e-05	0.0221	GGAGGAGGAAAGCTGTGCGGAG
ZNF263	hTFtarget	hg19_refGene_NM_001143831	746	761	-	11.9848	2.4e-05	0.0152	GGGAGCAGGTAGATAA
EP300	hTFtarget	hg19_refGene_NM_001143831	333	344	-	12.6883	2.4e-05	0.045	AAAGAAAAGAAA
EGR1	database	hg19_refGene_NM_001143831	794	804	-	12.602	2.41e-05	0.0238	TGCGGAGGAGG
COL11A2	database	hg19_refGene_NM_001143831	291	300	+	12.0246	2.43e-05	0.0464	TAGGAAATAC
FLI1	hTFtarget	hg19_refGene_NM_001143831	653	677	+	-45.4091	2.43e-05	0.0147	CCTGACTTCCTAGCTTTCTGTACCC
SP1	hTFtarget	hg19_refGene_NM_001143831	757	772	-	11.9857	2.43e-05	0.017	AGAGAAGCTGGGGGAG
EWSR1	hTFtarget	hg19_refGene_NM_001143831	639	663	-	-10.9545	2.44e-05	0.0149	AGGAAGTCAGGGAAGCCCGAGATGA
POU2F1	hTFtarget	hg19_refGene_NM_001143831	755	770	+	12.7237	2.44e-05	0.0417	TGCTCCCCCAGCTTCT
TRIM28	hTFtarget	hg19_refGene_NM_001143831	329	344	-	12.3553	2.44e-05	0.0471	AAAGAAAAGAAAGACA
ERG	hTFtarget	hg19_refGene_NM_001143831	809	820	+	12.8289	2.44e-05	0.0455	TTTCCTCCTCCC
POU5F1	hTFtarget	hg19_refGene_NM_001143831	940	961	-	11.6842	2.45e-05	0.0189	GCGCGCGGCGGGGGTTGGCAGA
TP53	hTFtarget	hg19_refGene_NM_001143831	850	865	+	12.1324	2.45e-05	0.03	GAGAGAGAGACCAAGG
ASCL1	hTFtarget	hg19_refGene_NM_001143831	252	265	+	12.9697	2.46e-05	0.0381	GACCCAGCTGCTGC
EGR1	hTFtarget	hg19_refGene_NM_001143831	786	801	-	10.8788	2.46e-05	0.016	GGAGGAGGCGTGGGTG
NR3C1	hTFtarget	hg19_refGene_NM_001143831	597	614	-	12.1316	2.47e-05	0.0485	GAACGGCCTCTAATGATG
SUMO2/SUMO3	hTFtarget	hg19_refGene_NM_001143831	950	965	-	11.9211	2.47e-05	0.0239	CGCAGCGCGCGGCGGG
ELL2	hTFtarget	hg19_refGene_NM_001143831	949	969	+	11.4868	2.47e-05	0.0211	CCCCGCCGCGCGCTGCGGGAG
GTF2I	hTFtarget	hg19_refGene_NM_001143831	209	230	-	11.0395	2.48e-05	0.0468	CTACAGACAAGGGGATTGATGC
POLR2A	hTFtarget	hg19_refGene_NM_001143831	467	482	+	12.3766	2.48e-05	0.023	AGGAAGGGAAGCAAAG
SPI1	hTFtarget	hg19_refGene_NM_001143831	783	798	-	11.8	2.48e-05	0.0475	GGAGGCGTGGGTGGTG
E2F7	hTFtarget	hg19_refGene_NM_001143831	460	475	-	11.9429	2.5e-05	0.012	TCCCTTCCTTCACCAC
OTX2	hTFtarget	hg19_refGene_NM_001143831	379	393	+	12.4286	2.51e-05	0.0484	CTTTTCAGAGGCAGA
FOXM1	hTFtarget	hg19_refGene_NM_001143831	135	149	+	12.5065	2.52e-05	0.0479	TATCAAACAAAAACT
ARID3A	hTFtarget	hg19_refGene_NM_001143831	634	642	-	12.6711	2.52e-05	0.0496	ATGATTCAG
IRF1	hTFtarget	hg19_refGene_NM_001143831	385	400	+	12.6883	2.52e-05	0.0451	AGAGGCAGAAATGAAG
IRF3	hTFtarget	hg19_refGene_NM_001143831	385	400	+	12.4416	2.52e-05	0.046	AGAGGCAGAAATGAAG
MYC	hTFtarget	hg19_refGene_NM_001143831	786	801	+	10.5658	2.52e-05	0.0435	CACCCACGCCTCCTCC
TAF3	hTFtarget	hg19_refGene_NM_001143831	467	482	+	12.5263	2.52e-05	0.046	AGGAAGGGAAGCAAAG
TCF3	hTFtarget	hg19_refGene_NM_001143831	268	279	+	13.1212	2.52e-05	0.0248	GCACCTGGTTCC
POLR2A	hTFtarget	hg19_refGene_NM_001143831	257	272	-	11.2632	2.53e-05	0.0471	GGTGCTTGCAGCAGCT
CDK9	hTFtarget	hg19_refGene_NM_001143831	276	287	-	12.5921	2.53e-05	0.0347	GAATTTTGGGAA
SPI1	hTFtarget	hg19_refGene_NM_001143831	786	800	+	12.0395	2.54e-05	0.0493	CACCCACGCCTCCTC
EZH1	hTFtarget	hg19_refGene_NM_001143831	949	964	-	11.8158	2.55e-05	0.0246	GCAGCGCGCGGCGGGG
MYC	hTFtarget	hg19_refGene_NM_001143831	787	798	+	12.1974	2.55e-05	0.0491	ACCCACGCCTCC
SMAD1	hTFtarget	hg19_refGene_NM_001143831	294	305	+	12.5974	2.55e-05	0.0485	GAAATACAATGG
CTBP2	hTFtarget	hg19_refGene_NM_001143831	456	471	+	12.2	2.55e-05	0.016	GGGGGTGGTGAAGGAA
NR2F2	database	hg19_refGene_NM_001143831	243	257	-	12.0361	2.56e-05	0.0499	TGGGTCAAAGATTAA
ZNF143	hTFtarget	hg19_refGene_NM_001143831	949	969	-	10.5395	2.56e-05	0.0245	CTCCCGCAGCGCGCGGCGGGG
MYB	hTFtarget	hg19_refGene_NM_001143831	935	959	+	9.88158	2.57e-05	0.0253	GCCGTTCTGCCAACCCCCGCCGCGC
ERG	hTFtarget	hg19_refGene_NM_001143831	831	855	-	-18.8684	2.57e-05	0.0145	TCTCTCCTGCTCCTCACGTTCCCTC
ERG	hTFtarget	hg19_refGene_NM_001143831	465	476	-	12.5526	2.57e-05	0.0213	TTCCCTTCCTTC
NFYB	hTFtarget	hg19_refGene_NM_001143831	783	794	-	7.34211	2.58e-05	0.0498	GCGTGGGTGGTG
RELA	hTFtarget	hg19_refGene_NM_001143831	333	344	-	12.5526	2.59e-05	0.0492	AAAGAAAAGAAA
E2F7	hTFtarget	hg19_refGene_NM_001143831	453	468	-	10.8571	2.59e-05	0.0164	CTTCACCACCCCCATA
CTCF	hTFtarget	hg19_refGene_NM_001143831	557	565	+	12.75	2.6e-05	0.0499	AGAAGTGCA
EGR4	database	hg19_refGene_NM_001143831	948	958	-	11.5328	2.61e-05	0.0502	CGCGGCGGGGG
FLI1	hTFtarget	hg19_refGene_NM_001143831	467	482	+	11.7931	2.61e-05	0.0138	AGGAAGGGAAGCAAAG
IRF1	hTFtarget	hg19_refGene_NM_001143831	45	62	+	8.51515	2.61e-05	0.0485	GACGTGAAAATGCAAGAA
MAZ	database	hg19_refGene_NM_001143831	807	823	-	11.764	2.64e-05	0.0249	CATGGGAGGAGGAAAGC
ZNF219	database	hg19_refGene_NM_001143831	453	464	+	12.2809	2.65e-05	0.0514	TATGGGGGTGGT
CTCF	hTFtarget	hg19_refGene_NM_001143831	986	997	+	12.5132	2.65e-05	0.0519	GCTGCGCTTCCA
ZIC1	database	hg19_refGene_NM_001143831	783	791	-	11.8444	2.66e-05	0.0259	TGGGTGGTG
EZH2	hTFtarget	hg19_refGene_NM_001143831	453	474	-	12.2597	2.66e-05	0.0242	CCCTTCCTTCACCACCCCCATA
KDM1A	hTFtarget	hg19_refGene_NM_001143831	455	476	+	11.6197	2.66e-05	0.0163	TGGGGGTGGTGAAGGAAGGGAA
SPI1	hTFtarget	hg19_refGene_NM_001143831	463	474	+	12.6974	2.66e-05	0.0494	GTGAAGGAAGGG
SPI1	hTFtarget	hg19_refGene_NM_001143831	779	800	+	11.3286	2.66e-05	0.0508	GACACACCACCCACGCCTCCTC
IKZF1	database	hg19_refGene_NM_001143831	696	703	-	12.0244	2.67e-05	0.0517	TTGGGAGA
GTF2I	hTFtarget	hg19_refGene_NM_001143831	50	65	+	12.2821	2.67e-05	0.0498	GAAAATGCAAGAAGAA
PPARG	hTFtarget	hg19_refGene_NM_001143831	689	704	+	12.194	2.67e-05	0.0331	CGCCCCTTCTCCCAAT
REST	hTFtarget	hg19_refGene_NM_001143831	459	467	+	12.4605	2.67e-05	0.0525	GGTGGTGAA
SRF	hTFtarget	hg19_refGene_NM_001143831	333	344	-	12.75	2.68e-05	0.0324	AAAGAAAAGAAA
EGR1	hTFtarget	hg19_refGene_NM_001143831	789	804	+	11.1212	2.68e-05	0.0131	CCACGCCTCCTCCGCA
SP1	hTFtarget	hg19_refGene_NM_001143831	786	801	-	11.8	2.69e-05	0.017	GGAGGAGGCGTGGGTG
SPI1	hTFtarget	hg19_refGene_NM_001143831	784	799	-	11.9571	2.69e-05	0.0515	AGGAGGCGTGGGTGGT
SPI1	hTFtarget	hg19_refGene_NM_001143831	818	833	-	12.3506	2.69e-05	0.053	CTCTGGGAGCCATGGG
TAL1	hTFtarget	hg19_refGene_NM_001143831	746	761	+	12.6364	2.69e-05	0.0522	TTATCTACCTGCTCCC
MAZ	hTFtarget	hg19_refGene_NM_001143831	805	820	+	11.7727	2.7e-05	0.0257	CAGCTTTCCTCCTCCC
GTF2I	hTFtarget	hg19_refGene_NM_001143831	909	930	+	10.7895	2.71e-05	0.042	TATTCACCCACTGAGTCTATGC
MYC	hTFtarget	hg19_refGene_NM_001143831	946	967	-	10.5789	2.71e-05	0.0183	CCCGCAGCGCGCGGCGGGGGTT
POU6F1	database	hg19_refGene_NM_001143831	737	753	-	12.2289	2.72e-05	0.0534	GTAGATAATAAGGTTCT
SPI1	hTFtarget	hg19_refGene_NM_001143831	783	798	+	12.2571	2.72e-05	0.0527	CACCACCCACGCCTCC
ZNF384	hTFtarget	hg19_refGene_NM_001143831	789	804	-	12.2237	2.72e-05	0.026	TGCGGAGGAGGCGTGG
IRF1	hTFtarget	hg19_refGene_NM_001143831	849	864	-	12.3714	2.73e-05	0.0494	CTTGGTCTCTCTCTCC
ZNF263	hTFtarget	hg19_refGene_NM_001143831	829	850	+	11.4805	2.73e-05	0.00983	CAGAGGGAACGTGAGGAGCAGG
KLF1	database	hg19_refGene_NM_001143831	87	97	+	12.6239	2.74e-05	0.0538	CAAGGTGTGGT
ETS1	hTFtarget	hg19_refGene_NM_001143831	817	835	-	10.8537	2.74e-05	0.0178	CCCTCTGGGAGCCATGGGA
SETDB1	hTFtarget	hg19_refGene_NM_001143831	560	575	+	11.7632	2.74e-05	0.0267	AGTGCAGAAAATGCAA
HIVEP2	database	hg19_refGene_NM_001143831	645	658	-	12.0792	2.75e-05	0.0539	GTCAGGGAAGCCCG
GTF2I	hTFtarget	hg19_refGene_NM_001143831	300	311	+	12.7895	2.75e-05	0.0535	CAATGGGAATAA
BHLHE40	hTFtarget	hg19_refGene_NM_001143831	834	844	+	12.7273	2.76e-05	0.0546	GGAACGTGAGG
CTCF	hTFtarget	hg19_refGene_NM_001143831	985	996	-	12.2895	2.76e-05	0.054	GGAAGCGCAGCG
SOX9	database	hg19_refGene_NM_001143831	296	306	+	12.5526	2.77e-05	0.0537	AATACAATGGG
FLI1	hTFtarget	hg19_refGene_NM_001143831	652	671	+	-32.7879	2.77e-05	0.0255	CCCTGACTTCCTAGCTTTCT
HNF1A	database	hg19_refGene_NM_001143831	584	598	-	12.3	2.78e-05	0.0514	TGTTACTTATTAATA
EGR1	hTFtarget	hg19_refGene_NM_001143831	784	805	+	10.5455	2.78e-05	0.018	ACCACCCACGCCTCCTCCGCAC
EP300	hTFtarget	hg19_refGene_NM_001143831	950	961	-	10.3816	2.78e-05	0.0458	GCGCGCGGCGGG
MYB	hTFtarget	hg19_refGene_NM_001143831	256	264	+	12.7	2.8e-05	0.0276	CAGCTGCTG
REST	hTFtarget	hg19_refGene_NM_001143831	459	467	+	12.2895	2.8e-05	0.0548	GGTGGTGAA
NOTCH1	hTFtarget	hg19_refGene_NM_001143831	783	803	-	10.1184	2.81e-05	0.0177	GCGGAGGAGGCGTGGGTGGTG
DDX5	hTFtarget	hg19_refGene_NM_001143831	780	804	+	8.35065	2.81e-05	0.0295	ACACACCACCCACGCCTCCTCCGCA
ETS1	hTFtarget	hg19_refGene_NM_001143831	819	840	-	9.28947	2.83e-05	0.0542	ACGTTCCCTCTGGGAGCCATGG
BTAF1	hTFtarget	hg19_refGene_NM_001143831	785	809	+	1.42105	2.83e-05	0.017	CCACCCACGCCTCCTCCGCACAGCT
EGR3	database	hg19_refGene_NM_001143831	688	698	-	12.6055	2.84e-05	0.0563	AGAAGGGGCGT
NFYA	hTFtarget	hg19_refGene_NM_001143831	773	784	+	12.6974	2.84e-05	0.0561	CTGAGTGACACA
TRIM24	hTFtarget	hg19_refGene_NM_001143831	939	960	-	10.1974	2.84e-05	0.0292	CGCGCGGCGGGGGTTGGCAGAA
ASCL1	hTFtarget	hg19_refGene_NM_001143831	256	264	-	13.303	2.85e-05	0.056	CAGCAGCTG
PPARG	hTFtarget	hg19_refGene_NM_001143831	690	708	-	12.1127	2.85e-05	0.0264	AATGATTGGGAGAAGGGGC
SPI1	hTFtarget	hg19_refGene_NM_001143831	788	803	+	12.1184	2.85e-05	0.0552	CCCACGCCTCCTCCGC
ERG	hTFtarget	hg19_refGene_NM_001143831	407	425	+	12.5286	2.86e-05	0.0553	TTTGTACTTAAAGATAACC
FOSL1	hTFtarget	hg19_refGene_NM_001143831	892	911	+	8.71429	2.86e-05	0.0555	CGAGGCTTTAAGACCCTTAT
KDM1A	hTFtarget	hg19_refGene_NM_001143831	329	351	+	10.6974	2.86e-05	0.0496	TGTCTTTCTTTTCTTTAAATTAA
CTCF	hTFtarget	hg19_refGene_NM_001143831	985	996	-	12.3158	2.86e-05	0.0563	GGAAGCGCAGCG
SPI1	hTFtarget	hg19_refGene_NM_001143831	784	799	-	12.2571	2.87e-05	0.0546	AGGAGGCGTGGGTGGT
ZNF263	hTFtarget	hg19_refGene_NM_001143831	753	761	+	13.5857	2.87e-05	0.028	CCTGCTCCC
EOMES	hTFtarget	hg19_refGene_NM_001143831	624	645	+	12.2121	2.87e-05	0.0552	AGTCACACCTCTGAATCATCTC
HNF1A	database	hg19_refGene_NM_001143831	584	598	-	12.2078	2.88e-05	0.0553	TGTTACTTATTAATA
GATA1	hTFtarget	hg19_refGene_NM_001143831	790	805	-	11.6142	2.88e-05	0.0271	GTGCGGAGGAGGCGTG
TAL1	hTFtarget	hg19_refGene_NM_001143831	408	425	+	12.5857	2.88e-05	0.0561	TTGTACTTAAAGATAACC
SPI1	hTFtarget	hg19_refGene_NM_001143831	787	798	+	11.9286	2.89e-05	0.0557	ACCCACGCCTCC
MYC	hTFtarget	hg19_refGene_NM_001143831	948	969	+	10.4342	2.9e-05	0.0183	CCCCCGCCGCGCGCTGCGGGAG
KDM5B	hTFtarget	hg19_refGene_NM_001143831	467	482	-	12.1111	2.91e-05	0.019	CTTTGCTTCCCTTCCT
ATF3	hTFtarget	hg19_refGene_NM_001143831	635	646	-	12.9437	2.91e-05	0.0575	CGAGATGATTCA
TAF1	hTFtarget	hg19_refGene_NM_001143831	788	803	-	10.7105	2.91e-05	0.056	GCGGAGGAGGCGTGGG
ERG	hTFtarget	hg19_refGene_NM_001143831	461	476	-	12.5606	2.91e-05	0.0556	TTCCCTTCCTTCACCA
FOS	hTFtarget	hg19_refGene_NM_001143831	634	642	-	12.7857	2.92e-05	0.0578	ATGATTCAG
CHD1	hTFtarget	hg19_refGene_NM_001143831	950	965	-	11.6842	2.92e-05	0.0137	CGCAGCGCGCGGCGGG
GATA1	hTFtarget	hg19_refGene_NM_001143831	408	423	-	11.7121	2.93e-05	0.0577	TTATCTTTAAGTACAA
HOXB1	database	hg19_refGene_NM_001143831	209	218	-	10.6429	2.94e-05	0.0577	GGATTGATGC
NFAT5	database	hg19_refGene_NM_001143831	171	185	+	10.5505	2.94e-05	0.0579	GTGGAAAATCTAATG
ESR1	hTFtarget	hg19_refGene_NM_001143831	849	857	+	12.507	2.94e-05	0.0283	GGAGAGAGA
RELA	hTFtarget	hg19_refGene_NM_001143831	332	343	+	12.3896	2.94e-05	0.0546	CTTTCTTTTCTT
SIN3A	hTFtarget	hg19_refGene_NM_001143831	255	263	-	13.3816	2.94e-05	0.0576	AGCAGCTGG
SPI1	hTFtarget	hg19_refGene_NM_001143831	783	798	+	12.0857	2.94e-05	0.0565	CACCACCCACGCCTCC
IRF5	database	hg19_refGene_NM_001143831	8	27	+	4.7561	2.95e-05	0.0267	CAAAGAAATACAAAAAGTAA
EP300	hTFtarget	hg19_refGene_NM_001143831	841	856	-	12.0857	2.95e-05	0.0196	CTCTCTCCTGCTCCTC
TEAD2	database	hg19_refGene_NM_001143831	951	957	-	12.3061	2.96e-05	0.0585	GCGGCGG
E2F3	database	hg19_refGene_NM_001143831	949	955	-	12.4312	2.96e-05	0.0585	GGCGGGG
FLI1	hTFtarget	hg19_refGene_NM_001143831	466	481	+	11.5793	2.97e-05	0.0138	AAGGAAGGGAAGCAAA
ASCL1	hTFtarget	hg19_refGene_NM_001143831	252	263	+	12.6667	2.97e-05	0.058	GACCCAGCTGCT
MYC	hTFtarget	hg19_refGene_NM_001143831	947	958	+	10.9342	2.97e-05	0.0335	ACCCCCGCCGCG
BRD4	hTFtarget	hg19_refGene_NM_001143831	942	957	+	11.1974	2.97e-05	0.0122	TGCCAACCCCCGCCGC
CTCF	hTFtarget	hg19_refGene_NM_001143831	815	839	+	9.89394	2.97e-05	0.0282	CCTCCCATGGCTCCCAGAGGGAACG
AR	hTFtarget	hg19_refGene_NM_001143831	294	305	-	12.3571	2.98e-05	0.0569	CCATTGTATTTC
BHLHE40	hTFtarget	hg19_refGene_NM_001143831	833	843	-	12.6364	2.99e-05	0.0593	CTCACGTTCCC
TP53	hTFtarget	hg19_refGene_NM_001143831	465	476	+	12.4872	2.99e-05	0.0548	GAAGGAAGGGAA
MYBL2	hTFtarget	hg19_refGene_NM_001143831	883	907	+	11.2048	3e-05	0.0585	CCGAAACGACGAGGCTTTAAGACCC
EGR1	hTFtarget	hg19_refGene_NM_001143831	790	805	-	11.8939	3e-05	0.0276	GTGCGGAGGAGGCGTG
ZBTB7A	database	hg19_refGene_NM_001143831	861	877	-	12.0112	3.01e-05	0.0586	AGGCGAGGGTAGCCTTG
ESR1	hTFtarget	hg19_refGene_NM_001143831	830	854	+	11.1791	3.01e-05	0.0541	AGAGGGAACGTGAGGAGCAGGAGAG
CDK9	hTFtarget	hg19_refGene_NM_001143831	780	801	+	9.80263	3.02e-05	0.0278	ACACACCACCCACGCCTCCTCC
POLR3A	hTFtarget	hg19_refGene_NM_001143831	963	979	-	10.9143	3.03e-05	0.0592	CTGGCTTATACTCCCGC
NFATC4	database	hg19_refGene_NM_001143831	172	181	-	12.0612	3.04e-05	0.0575	AGATTTTCCA
EZH2	hTFtarget	hg19_refGene_NM_001143831	662	677	+	11.8077	3.04e-05	0.0297	CTAGCTTTCTGTACCC
DDX5	hTFtarget	hg19_refGene_NM_001143831	782	806	+	8.15584	3.04e-05	0.0295	ACACCACCCACGCCTCCTCCGCACA
PPARA	database	hg19_refGene_NM_001143831	244	256	-	12	3.05e-05	0.0584	GGGTCAAAGATTA
ZNF143	hTFtarget	hg19_refGene_NM_001143831	946	965	+	10.8143	3.05e-05	0.0156	AACCCCCGCCGCGCGCTGCG
EWSR1	hTFtarget	hg19_refGene_NM_001143831	467	482	+	-4.8	3.06e-05	0.0137	AGGAAGGGAAGCAAAG
NFATC3	database	hg19_refGene_NM_001143831	172	180	+	12.5408	3.07e-05	0.0595	TGGAAAATC
ZBTB4	database	hg19_refGene_NM_001143831	278	294	-	6.94898	3.08e-05	0.0537	CCTAGCTGAATTTTGGG
GATA1	hTFtarget	hg19_refGene_NM_001143831	252	263	+	12.3816	3.08e-05	0.0303	GACCCAGCTGCT
REST	hTFtarget	hg19_refGene_NM_001143831	459	467	+	12.25	3.08e-05	0.0604	GGTGGTGAA
ZNF92	hTFtarget	hg19_refGene_NM_001143831	139	163	-	10.5556	3.08e-05	0.0572	TTGTCAATAAGGTAAGTTTTTGTTT
GTF2I	hTFtarget	hg19_refGene_NM_001143831	212	232	+	7.51316	3.09e-05	0.0597	TCAATCCCCTTGTCTGTAGTG
HNF1A	database	hg19_refGene_NM_001143831	585	598	-	12.0101	3.1e-05	0.0574	TGTTACTTATTAAT
HNF1A	database	hg19_refGene_NM_001143831	585	598	-	12.0101	3.1e-05	0.0572	TGTTACTTATTAAT
FOXA2	hTFtarget	hg19_refGene_NM_001143831	691	702	-	11.3158	3.1e-05	0.0292	TGGGAGAAGGGG
SP1	hTFtarget	hg19_refGene_NM_001143831	788	799	+	11.9342	3.1e-05	0.0599	CCCACGCCTCCT
SPI1	hTFtarget	hg19_refGene_NM_001143831	784	799	+	11.8429	3.1e-05	0.0588	ACCACCCACGCCTCCT
FLI1	hTFtarget	hg19_refGene_NM_001143831	467	482	+	11.7612	3.11e-05	0.0286	AGGAAGGGAAGCAAAG
BRD4	hTFtarget	hg19_refGene_NM_001143831	456	471	-	11.1053	3.12e-05	0.0122	TTCCTTCACCACCCCC
STAT1	hTFtarget	hg19_refGene_NM_001143831	634	642	+	12.9211	3.12e-05	0.0616	CTGAATCAT
EGR1	hTFtarget	hg19_refGene_NM_001143831	793	804	+	11.9429	3.12e-05	0.024	GCCTCCTCCGCA
SPI1	hTFtarget	hg19_refGene_NM_001143831	466	480	-	12.25	3.13e-05	0.0586	TTGCTTCCCTTCCTT
TRIM28	database	hg19_refGene_NM_001143831	959	968	-	12.1341	3.14e-05	0.0615	TCCCGCAGCG
FLI1	hTFtarget	hg19_refGene_NM_001143831	460	481	-	-7.3	3.14e-05	0.0181	TTTGCTTCCCTTCCTTCACCAC
OTX2	hTFtarget	hg19_refGene_NM_001143831	915	923	-	12.4605	3.14e-05	0.0623	CTCAGTGGG
SMAD3	hTFtarget	hg19_refGene_NM_001143831	632	643	+	12.7571	3.14e-05	0.0619	CTCTGAATCATC
CDK7	hTFtarget	hg19_refGene_NM_001143831	944	964	+	10.8961	3.14e-05	0.0193	CCAACCCCCGCCGCGCGCTGC
CDK7	hTFtarget	hg19_refGene_NM_001143831	950	970	-	10.8961	3.14e-05	0.0193	ACTCCCGCAGCGCGCGGCGGG
POU3F1	database	hg19_refGene_NM_001143831	47	60	+	12.0594	3.15e-05	0.0598	CGTGAAAATGCAAG
THAP11	hTFtarget	hg19_refGene_NM_001143831	818	833	+	10.9211	3.15e-05	0.0613	CCCATGGCTCCCAGAG
TRIM28	hTFtarget	hg19_refGene_NM_001143831	575	583	-	12.9211	3.16e-05	0.0625	ATACCATTT
KLF5	hTFtarget	hg19_refGene_NM_001143831	457	465	-	12.2857	3.17e-05	0.0536	CACCACCCC
RELA	hTFtarget	hg19_refGene_NM_001143831	333	343	-	12.6579	3.17e-05	0.0593	AAGAAAAGAAA
SPI1	hTFtarget	hg19_refGene_NM_001143831	783	798	-	11.7571	3.17e-05	0.0615	GGAGGCGTGGGTGGTG
TRIM24	hTFtarget	hg19_refGene_NM_001143831	810	831	-	9.96053	3.17e-05	0.0292	CTGGGAGCCATGGGAGGAGGAA
ZNF280D	hTFtarget	hg19_refGene_NM_001143831	818	835	+	9.09211	3.17e-05	0.0611	CCCATGGCTCCCAGAGGG
E2F7	hTFtarget	hg19_refGene_NM_001143831	690	705	+	9.82895	3.17e-05	0.0267	GCCCCTTCTCCCAATC
EP300	hTFtarget	hg19_refGene_NM_001143831	194	205	+	8.15789	3.18e-05	0.0613	TAATGAAATGCA
ARNT2	database	hg19_refGene_NM_001143831	784	795	-	12.1313	3.19e-05	0.0617	GGCGTGGGTGGT
HNF4A	database	hg19_refGene_NM_001143831	244	256	-	11.7917	3.2e-05	0.0622	GGGTCAAAGATTA
BPTF	database	hg19_refGene_NM_001143831	137	148	-	11.5882	3.21e-05	0.062	GTTTTTGTTTGA
TAL1	hTFtarget	hg19_refGene_NM_001143831	407	424	+	12.3143	3.21e-05	0.063	TTTGTACTTAAAGATAAC
FLI1	hTFtarget	hg19_refGene_NM_001143831	464	481	+	-9.27273	3.22e-05	0.0279	TGAAGGAAGGGAAGCAAA
EP300	hTFtarget	hg19_refGene_NM_001143831	759	774	+	11.9714	3.22e-05	0.0196	CCCCCAGCTTCTCTCT
ZNF263	database	hg19_refGene_NM_001143831	459	479	+	11.0612	3.23e-05	0.00756	GGTGGTGAAGGAAGGGAAGCA
THRB	database	hg19_refGene_NM_001143831	831	847	+	11.9556	3.24e-05	0.063	GAGGGAACGTGAGGAGC
KDM5B	hTFtarget	hg19_refGene_NM_001143831	757	772	+	11.9028	3.24e-05	0.019	CTCCCCCAGCTTCTCT
FLI1	hTFtarget	hg19_refGene_NM_001143831	457	481	-	-24.0286	3.25e-05	0.025	TTTGCTTCCCTTCCTTCACCACCCC
JUND	hTFtarget	hg19_refGene_NM_001143831	634	642	-	12.8947	3.26e-05	0.0642	ATGATTCAG
MAX	hTFtarget	hg19_refGene_NM_001143831	634	642	+	12.6447	3.26e-05	0.0629	CTGAATCAT
ATF2	hTFtarget	hg19_refGene_NM_001143831	332	343	+	12.3553	3.27e-05	0.0604	CTTTCTTTTCTT
NCOR2	hTFtarget	hg19_refGene_NM_001143831	565	576	+	12.3662	3.27e-05	0.0317	AGAAAATGCAAA
BRD4	hTFtarget	hg19_refGene_NM_001143831	459	474	-	11.0132	3.27e-05	0.0122	CCCTTCCTTCACCACC
SPI1	hTFtarget	hg19_refGene_NM_001143831	783	807	+	9.11429	3.27e-05	0.0308	CACCACCCACGCCTCCTCCGCACAG
SPI1	hTFtarget	hg19_refGene_NM_001143831	455	472	+	11.6316	3.27e-05	0.063	TGGGGGTGGTGAAGGAAG
FLI1	hTFtarget	hg19_refGene_NM_001143831	385	400	-	-17.9394	3.28e-05	0.0304	CTTCATTTCTGCCTCT
NFYA	hTFtarget	hg19_refGene_NM_001143831	788	799	-	11.8857	3.28e-05	0.0643	AGGAGGCGTGGG
SP1	hTFtarget	hg19_refGene_NM_001143831	788	799	-	11.6579	3.28e-05	0.0635	AGGAGGCGTGGG
TP53	hTFtarget	hg19_refGene_NM_001143831	464	485	+	10.2564	3.28e-05	0.0356	TGAAGGAAGGGAAGCAAAGTCA
ASCL1	hTFtarget	hg19_refGene_NM_001143831	265	276	-	12.7121	3.29e-05	0.0645	ACCAGGTGCTTG
TEAD4	hTFtarget	hg19_refGene_NM_001143831	348	367	-	11.8701	3.29e-05	0.0629	AAATTACTTGCATAGCTTAA
USF1	hTFtarget	hg19_refGene_NM_001143831	792	803	+	10.4868	3.29e-05	0.0323	CGCCTCCTCCGC
ZNF263	hTFtarget	hg19_refGene_NM_001143831	741	762	-	11.1429	3.29e-05	0.00987	GGGGAGCAGGTAGATAATAAGG
ELK3	database	hg19_refGene_NM_001143831	989	1000	-	12.367	3.3e-05	0.0651	AGCTGGAAGCGC
SPI1	hTFtarget	hg19_refGene_NM_001143831	784	799	+	11.9	3.32e-05	0.0638	ACCACCCACGCCTCCT
TAL1	hTFtarget	hg19_refGene_NM_001143831	746	761	-	12.303	3.32e-05	0.0654	GGGAGCAGGTAGATAA
ERG	hTFtarget	hg19_refGene_NM_001143831	466	477	-	12.1711	3.32e-05	0.0213	CTTCCCTTCCTT
SUMO2	hTFtarget	hg19_refGene_NM_001143831	936	960	-	11.1711	3.34e-05	0.0619	CGCGCGGCGGGGGTTGGCAGAACGG
ELK3	hTFtarget	hg19_refGene_NM_001143831	456	471	+	11.2368	3.34e-05	0.0646	GGGGGTGGTGAAGGAA
FOXA2	hTFtarget	hg19_refGene_NM_001143831	945	966	+	10.1688	3.35e-05	0.0305	CAACCCCCGCCGCGCGCTGCGG
KDM5B	hTFtarget	hg19_refGene_NM_001143831	834	858	+	9.46154	3.35e-05	0.0134	GGAACGTGAGGAGCAGGAGAGAGAG
NCOR2	hTFtarget	hg19_refGene_NM_001143831	332	343	-	12.338	3.35e-05	0.0317	AAGAAAAGAAAG
ELL2	hTFtarget	hg19_refGene_NM_001143831	948	968	+	10.9079	3.35e-05	0.0211	CCCCCGCCGCGCGCTGCGGGA
ATF3	hTFtarget	hg19_refGene_NM_001143831	634	645	-	12.9342	3.36e-05	0.0659	GAGATGATTCAG
NR2C2	hTFtarget	hg19_refGene_NM_001143831	244	255	-	12.1842	3.36e-05	0.0644	GGTCAAAGATTA
RUNX1	hTFtarget	hg19_refGene_NM_001143831	466	480	-	12.1974	3.36e-05	0.0631	TTGCTTCCCTTCCTT
NR5A1	database	hg19_refGene_NM_001143831	860	868	+	11.8289	3.37e-05	0.0659	CCAAGGCTA
ZNF263	database	hg19_refGene_NM_001143831	743	763	-	10.9796	3.37e-05	0.00756	GGGGGAGCAGGTAGATAATAA
TCF3	database	hg19_refGene_NM_001143831	331	343	+	12.0299	3.37e-05	0.0612	TCTTTCTTTTCTT
GATA2	hTFtarget	hg19_refGene_NM_001143831	809	817	-	12.4868	3.37e-05	0.0626	AGGAGGAAA
MYB	hTFtarget	hg19_refGene_NM_001143831	943	967	-	9.27632	3.37e-05	0.0253	CCCGCAGCGCGCGGCGGGGGTTGGC
NANOG	hTFtarget	hg19_refGene_NM_001143831	334	344	+	11.9861	3.37e-05	0.0325	TTCTTTTCTTT
NCOR2	hTFtarget	hg19_refGene_NM_001143831	569	577	-	12.4699	3.37e-05	0.0652	TTTTGCATT
JUND	hTFtarget	hg19_refGene_NM_001143831	631	646	+	11.6	3.38e-05	0.0654	CCTCTGAATCATCTCG
USF1	hTFtarget	hg19_refGene_NM_001143831	946	957	+	10.4079	3.38e-05	0.0323	AACCCCCGCCGC
ZNF263	hTFtarget	hg19_refGene_NM_001143831	841	852	-	11.7429	3.38e-05	0.0239	CTCCTGCTCCTC
ZNF148	database	hg19_refGene_NM_001143831	943	957	-	11.4607	3.39e-05	0.0317	GCGGCGGGGGTTGGC
GLYR1	hTFtarget	hg19_refGene_NM_001143831	753	772	-	4.27632	3.39e-05	0.0652	AGAGAAGCTGGGGGAGCAGG
TP53	hTFtarget	hg19_refGene_NM_001143831	842	860	+	4.11268	3.39e-05	0.0288	AGGAGCAGGAGAGAGAGAC
XBP1	hTFtarget	hg19_refGene_NM_001143831	943	961	+	11.4211	3.39e-05	0.0666	GCCAACCCCCGCCGCGCGC
CREB1	hTFtarget	hg19_refGene_NM_001143831	682	693	+	12.4079	3.39e-05	0.065	GCAGTGACGCCC
RFX2	hTFtarget	hg19_refGene_NM_001143831	788	799	-	10.9605	3.4e-05	0.0652	AGGAGGCGTGGG
TAL1	hTFtarget	hg19_refGene_NM_001143831	408	423	-	12.303	3.4e-05	0.0353	TTATCTTTAAGTACAA
ZNF143	hTFtarget	hg19_refGene_NM_001143831	786	805	+	10.6	3.4e-05	0.0156	CACCCACGCCTCCTCCGCAC
ELL2	hTFtarget	hg19_refGene_NM_001143831	946	966	+	10.8816	3.4e-05	0.0211	AACCCCCGCCGCGCGCTGCGG
GTF2I	hTFtarget	hg19_refGene_NM_001143831	911	932	+	9.42105	3.42e-05	0.0655	TTCACCCACTGAGTCTATGCCC
CACD	database	hg19_refGene_NM_001143831	456	463	-	12.3673	3.43e-05	0.0668	CCACCCCC
CREB1	hTFtarget	hg19_refGene_NM_001143831	837	861	+	-7.98485	3.43e-05	0.0597	ACGTGAGGAGCAGGAGAGAGAGACC
CREBBP	hTFtarget	hg19_refGene_NM_001143831	844	859	+	0.0285714	3.43e-05	0.0656	GAGCAGGAGAGAGAGA
GATA1	hTFtarget	hg19_refGene_NM_001143831	521	536	+	0.184211	3.44e-05	0.0674	AATAAATTTTAACGGA
NANOG	hTFtarget	hg19_refGene_NM_001143831	328	339	-	11.9444	3.44e-05	0.0534	AAAGAAAGACAT
POLR2A	hTFtarget	hg19_refGene_NM_001143831	784	803	+	10.122	3.44e-05	0.0323	ACCACCCACGCCTCCTCCGC
CTCF	hTFtarget	hg19_refGene_NM_001143831	555	566	+	11.9605	3.45e-05	0.0649	TAAGAAGTGCAG
ZBTB7B	database	hg19_refGene_NM_001143831	946	967	-	8.15306	3.46e-05	0.0344	CCCGCAGCGCGCGGCGGGGGTT
NANOG	hTFtarget	hg19_refGene_NM_001143831	378	393	+	12.0139	3.46e-05	0.0672	CCTTTTCAGAGGCAGA
PPARGC1A	hTFtarget	hg19_refGene_NM_001143831	952	967	+	11.4868	3.47e-05	0.066	CGCCGCGCGCTGCGGG
SIX5	hTFtarget	hg19_refGene_NM_001143831	818	836	+	8.69737	3.47e-05	0.0673	CCCATGGCTCCCAGAGGGA
TBP	hTFtarget	hg19_refGene_NM_001143831	787	798	+	11.8026	3.47e-05	0.0676	ACCCACGCCTCC
RELA	hTFtarget	hg19_refGene_NM_001143831	333	344	-	12.2237	3.48e-05	0.0588	AAAGAAAAGAAA
REST	hTFtarget	hg19_refGene_NM_001143831	459	467	+	12.1184	3.48e-05	0.0685	GGTGGTGAA
CREBBP	hTFtarget	hg19_refGene_NM_001143831	755	775	-	-10.3143	3.48e-05	0.0315	CAGAGAGAAGCTGGGGGAGCA
MYC	hTFtarget	hg19_refGene_NM_001143831	757	775	-	-9	3.49e-05	0.0326	CAGAGAGAAGCTGGGGGAG
PAX3	hTFtarget	hg19_refGene_NM_001143831	255	263	-	12.8026	3.49e-05	0.0689	AGCAGCTGG
ZBTB7A	hTFtarget	hg19_refGene_NM_001143831	688	701	+	12.1212	3.49e-05	0.0418	ACGCCCCTTCTCCC
MYC	hTFtarget	hg19_refGene_NM_001143831	790	801	+	10.5263	3.5e-05	0.0335	CACGCCTCCTCC
NFIC	hTFtarget	hg19_refGene_NM_001143831	333	344	+	12.5263	3.5e-05	0.0613	TTTCTTTTCTTT
POLR3A	hTFtarget	hg19_refGene_NM_001143831	110	125	-	12.1026	3.5e-05	0.0657	TTTAACAACAAGAAAA
ERG	hTFtarget	hg19_refGene_NM_001143831	809	820	+	12.0921	3.5e-05	0.0213	TTTCCTCCTCCC
EP300	hTFtarget	hg19_refGene_NM_001143831	945	960	+	9.08571	3.51e-05	0.0329	CAACCCCCGCCGCGCG
KLF13	database	hg19_refGene_NM_001143831	812	824	-	12.2844	3.52e-05	0.0227	CCATGGGAGGAGG
CDK9	hTFtarget	hg19_refGene_NM_001143831	825	836	-	11.9605	3.52e-05	0.0347	TCCCTCTGGGAG
PAX5	database	hg19_refGene_NM_001143831	865	883	-	11.8036	3.54e-05	0.0684	GGGTTCAGGCGAGGGTAGC
SMAD4	hTFtarget	hg19_refGene_NM_001143831	953	968	+	10.4507	3.54e-05	0.0328	GCCGCGCGCTGCGGGA
SMARCA4	hTFtarget	hg19_refGene_NM_001143831	941	965	-	11.3377	3.54e-05	0.0218	CGCAGCGCGCGGCGGGGGTTGGCAG
ZBTB17	hTFtarget	hg19_refGene_NM_001143831	852	867	-	9.42105	3.54e-05	0.0667	AGCCTTGGTCTCTCTC
GATA6	database	hg19_refGene_NM_001143831	416	425	+	9.07317	3.55e-05	0.0703	AAAGATAACC
PPARG	hTFtarget	hg19_refGene_NM_001143831	244	259	+	11.806	3.55e-05	0.0331	TAATCTTTGACCCAGC
GLIS3	database	hg19_refGene_NM_001143831	783	792	-	12.2247	3.56e-05	0.0697	GTGGGTGGTG
USF2	hTFtarget	hg19_refGene_NM_001143831	788	799	-	11.4429	3.56e-05	0.0679	AGGAGGCGTGGG
ZNF143	hTFtarget	hg19_refGene_NM_001143831	949	965	+	10.3421	3.56e-05	0.0695	CCCCGCCGCGCGCTGCG
EP300	hTFtarget	hg19_refGene_NM_001143831	940	964	+	8.92105	3.56e-05	0.013	TCTGCCAACCCCCGCCGCGCGCTGC
POU2F1	database	hg19_refGene_NM_001143831	568	579	-	11.2302	3.57e-05	0.0681	CATTTTGCATTT
SPI1	hTFtarget	hg19_refGene_NM_001143831	779	803	+	10.7	3.57e-05	0.0366	GACACACCACCCACGCCTCCTCCGC
STAT5A	database	hg19_refGene_NM_001143831	556	563	-	8.34211	3.58e-05	0.0695	CACTTCTT
NFE4	database	hg19_refGene_NM_001143831	946	957	+	12.3525	3.59e-05	0.0689	AACCCCCGCCGC
FOSL2	hTFtarget	hg19_refGene_NM_001143831	634	642	+	12.8	3.59e-05	0.0708	CTGAATCAT
MYC	hTFtarget	hg19_refGene_NM_001143831	634	642	-	12.7237	3.59e-05	0.0707	ATGATTCAG
SPI1	hTFtarget	hg19_refGene_NM_001143831	634	642	+	12.1184	3.59e-05	0.0586	CTGAATCAT
ZNF263	hTFtarget	hg19_refGene_NM_001143831	690	701	-	10.9	3.59e-05	0.0218	GGGAGAAGGGGC
EZH1	hTFtarget	hg19_refGene_NM_001143831	788	803	-	10.6842	3.6e-05	0.0209	GCGGAGGAGGCGTGGG
TAL1	hTFtarget	hg19_refGene_NM_001143831	746	761	+	12.2424	3.6e-05	0.0353	TTATCTACCTGCTCCC
TP53	hTFtarget	hg19_refGene_NM_001143831	844	859	+	11.6471	3.61e-05	0.03	GAGCAGGAGAGAGAGA
SPI1	hTFtarget	hg19_refGene_NM_001143831	783	798	-	10.7895	3.62e-05	0.0383	GGAGGCGTGGGTGGTG
SPI1	hTFtarget	hg19_refGene_NM_001143831	788	799	-	11.7	3.62e-05	0.0697	AGGAGGCGTGGG
CDK8	hTFtarget	hg19_refGene_NM_001143831	784	808	+	11.1169	3.62e-05	0.0105	ACCACCCACGCCTCCTCCGCACAGC
CDK8	hTFtarget	hg19_refGene_NM_001143831	823	847	-	11.1169	3.62e-05	0.0105	GCTCCTCACGTTCCCTCTGGGAGCC
HIF1A	database	hg19_refGene_NM_001143831	833	844	+	12.3485	3.63e-05	0.0719	GGGAACGTGAGG
SP1	database	hg19_refGene_NM_001143831	457	467	+	11.0183	3.63e-05	0.0703	GGGGTGGTGAA
SMAD1	hTFtarget	hg19_refGene_NM_001143831	975	996	+	8.26316	3.63e-05	0.0171	GCCAGCCCTGCGCTGCGCTTCC
STAT1	hTFtarget	hg19_refGene_NM_001143831	276	291	-	3.25	3.63e-05	0.071	AGCTGAATTTTGGGAA
MED1	hTFtarget	hg19_refGene_NM_001143831	255	263	+	12.3286	3.64e-05	0.0717	CCAGCTGCT
CREB1	hTFtarget	hg19_refGene_NM_001143831	843	858	+	11.5859	3.64e-05	0.0329	GGAGCAGGAGAGAGAG
E2F1	hTFtarget	hg19_refGene_NM_001143831	951	966	-	12.0909	3.64e-05	0.0353	CCGCAGCGCGCGGCGG
CEBPB	hTFtarget	hg19_refGene_NM_001143831	332	343	-	12.1579	3.65e-05	0.0679	AAGAAAAGAAAG
STAT6	database	hg19_refGene_NM_001143831	656	663	+	10.1316	3.66e-05	0.0612	GACTTCCT
SPI1	hTFtarget	hg19_refGene_NM_001143831	809	820	+	12.3429	3.66e-05	0.0456	TTTCCTCCTCCC
SPI1	hTFtarget	hg19_refGene_NM_001143831	809	824	+	11.9342	3.66e-05	0.0335	TTTCCTCCTCCCATGG
NR3C1	database	hg19_refGene_NM_001143831	847	864	+	11.5317	3.67e-05	0.0695	CAGGAGAGAGAGACCAAG
ZBTB7B	database	hg19_refGene_NM_001143831	807	828	-	7.9898	3.67e-05	0.0344	GGAGCCATGGGAGGAGGAAAGC
MEF2A	database	hg19_refGene_NM_001143831	578	589	+	10.9091	3.67e-05	0.05	TGGTATTATTAA
NR2C2	hTFtarget	hg19_refGene_NM_001143831	242	257	+	10.9737	3.67e-05	0.0703	TTTAATCTTTGACCCA
REST	hTFtarget	hg19_refGene_NM_001143831	459	467	+	12.25	3.67e-05	0.0719	GGTGGTGAA
SMARCB1	hTFtarget	hg19_refGene_NM_001143831	777	787	+	12.0921	3.67e-05	0.072	GTGACACACCA
CBFB	hTFtarget	hg19_refGene_NM_001143831	936	960	-	7.32895	3.68e-05	0.0698	CGCGCGGCGGGGGTTGGCAGAACGG
STAT5B	hTFtarget	hg19_refGene_NM_001143831	754	769	+	9.68421	3.68e-05	0.0714	CTGCTCCCCCAGCTTC
KLF9	hTFtarget	hg19_refGene_NM_001143831	783	798	-	10.2429	3.69e-05	0.0712	GGAGGCGTGGGTGGTG
POU5F1	hTFtarget	hg19_refGene_NM_001143831	944	959	+	11.5325	3.69e-05	0.0222	CCAACCCCCGCCGCGC
SETDB1	hTFtarget	hg19_refGene_NM_001143831	282	297	-	4.81579	3.69e-05	0.0726	TTTCCTAGCTGAATTT
BTAF1	hTFtarget	hg19_refGene_NM_001143831	941	965	+	0.513158	3.7e-05	0.017	CTGCCAACCCCCGCCGCGCGCTGCG
TOP1	hTFtarget	hg19_refGene_NM_001143831	384	395	+	12.0921	3.7e-05	0.0724	CAGAGGCAGAAA
JUND	hTFtarget	hg19_refGene_NM_001143831	775	786	+	12.3	3.71e-05	0.0728	GAGTGACACACC
MYOD1	hTFtarget	hg19_refGene_NM_001143831	256	267	-	12.5	3.71e-05	0.0721	TTGCAGCAGCTG
POU5F1	hTFtarget	hg19_refGene_NM_001143831	954	969	-	11.5195	3.71e-05	0.0222	CTCCCGCAGCGCGCGG
STAT2	hTFtarget	hg19_refGene_NM_001143831	812	823	-	12.3	3.71e-05	0.0716	CATGGGAGGAGG
ZNF263	hTFtarget	hg19_refGene_NM_001143831	792	803	+	11.5714	3.71e-05	0.0239	CGCCTCCTCCGC
ZNF384	hTFtarget	hg19_refGene_NM_001143831	770	794	+	11.3735	3.71e-05	0.037	TCTCTGAGTGACACACCACCCACGC
CREB1	hTFtarget	hg19_refGene_NM_001143831	675	693	+	11.3939	3.71e-05	0.0728	CCCTCCAGCAGTGACGCCC
NR2C2	database	hg19_refGene_NM_001143831	244	258	-	10.7286	3.72e-05	0.0701	CTGGGTCAAAGATTA
ASCL1	hTFtarget	hg19_refGene_NM_001143831	811	822	-	12.169	3.72e-05	0.0179	ATGGGAGGAGGA
BRD4	hTFtarget	hg19_refGene_NM_001143831	831	852	-	11.4286	3.72e-05	0.0147	CTCCTGCTCCTCACGTTCCCTC
SMARCA4	hTFtarget	hg19_refGene_NM_001143831	975	999	+	11.2468	3.72e-05	0.0218	GCCAGCCCTGCGCTGCGCTTCCAGC
SPI1	hTFtarget	hg19_refGene_NM_001143831	948	959	-	11.8289	3.72e-05	0.0722	GCGCGGCGGGGG
TP53	hTFtarget	hg19_refGene_NM_001143831	329	344	-	9.13158	3.73e-05	0.0699	AAAGAAAAGAAAGACA
FLI1	hTFtarget	hg19_refGene_NM_001143831	690	705	+	11.6053	3.74e-05	0.0165	GCCCCTTCTCCCAATC
GLI2	hTFtarget	hg19_refGene_NM_001143831	788	799	-	12.0429	3.74e-05	0.0727	AGGAGGCGTGGG
SPI1	hTFtarget	hg19_refGene_NM_001143831	942	963	-	10.7143	3.74e-05	0.0356	CAGCGCGCGGCGGGGGTTGGCA
TCF3	database	hg19_refGene_NM_001143831	266	276	-	12.3026	3.75e-05	0.0741	ACCAGGTGCTT
FOS	hTFtarget	hg19_refGene_NM_001143831	634	642	+	12.7857	3.75e-05	0.0738	CTGAATCAT
SPI1	hTFtarget	hg19_refGene_NM_001143831	783	798	-	11.4	3.75e-05	0.0719	GGAGGCGTGGGTGGTG
BCOR	hTFtarget	hg19_refGene_NM_001143831	48	59	+	11.9028	3.76e-05	0.0425	GTGAAAATGCAA
SPI1	hTFtarget	hg19_refGene_NM_001143831	784	799	+	11.7857	3.76e-05	0.0728	ACCACCCACGCCTCCT
CREB1	hTFtarget	hg19_refGene_NM_001143831	749	773	+	11.2027	3.76e-05	0.0343	TCTACCTGCTCCCCCAGCTTCTCTC
FOXA1	hTFtarget	hg19_refGene_NM_001143831	843	854	-	11.8947	3.77e-05	0.0686	CTCTCCTGCTCC
TP53	hTFtarget	hg19_refGene_NM_001143831	324	345	-	9.96154	3.77e-05	0.0356	TAAAGAAAAGAAAGACATTGCA
CHD1	hTFtarget	hg19_refGene_NM_001143831	789	804	-	11.2105	3.78e-05	0.0142	TGCGGAGGAGGCGTGG
GLIS3	database	hg19_refGene_NM_001143831	783	792	-	12.1348	3.8e-05	0.0737	GTGGGTGGTG
ZNF143	hTFtarget	hg19_refGene_NM_001143831	327	347	-	11.7179	3.8e-05	0.036	TTTAAAGAAAAGAAAGACATT
NR2C2	hTFtarget	hg19_refGene_NM_001143831	242	257	-	10.3816	3.81e-05	0.0723	TGGGTCAAAGATTAAA
SPI1	hTFtarget	hg19_refGene_NM_001143831	786	804	+	10.8429	3.81e-05	0.054	CACCCACGCCTCCTCCGCA
STAT5A	hTFtarget	hg19_refGene_NM_001143831	579	594	-	7.84211	3.81e-05	0.0724	ACTTATTAATAATACC
FLI1	hTFtarget	hg19_refGene_NM_001143831	805	819	+	12.2121	3.82e-05	0.0367	CAGCTTTCCTCCTCC
KLF4	hTFtarget	hg19_refGene_NM_001143831	781	795	-	12.1818	3.82e-05	0.0746	GGCGTGGGTGGTGTG
NFAT5	hTFtarget	hg19_refGene_NM_001143831	684	694	+	12.3026	3.82e-05	0.0757	AGTGACGCCCC
GTF2I	hTFtarget	hg19_refGene_NM_001143831	457	465	+	12.3026	3.83e-05	0.0682	GGGGTGGTG
RUNX3	hTFtarget	hg19_refGene_NM_001143831	332	343	-	12.3421	3.83e-05	0.0711	AAGAAAAGAAAG
SPI1	hTFtarget	hg19_refGene_NM_001143831	773	781	-	12.1842	3.83e-05	0.0752	GTCACTCAG
SPI1	hTFtarget	hg19_refGene_NM_001143831	633	644	+	12.2368	3.83e-05	0.0756	TCTGAATCATCT
VEZF1	hTFtarget	hg19_refGene_NM_001143831	943	964	+	10.3	3.83e-05	0.0136	GCCAACCCCCGCCGCGCGCTGC
FOXA2	hTFtarget	hg19_refGene_NM_001143831	254	262	+	12.5263	3.84e-05	0.0423	CCCAGCTGC
SMAD3	hTFtarget	hg19_refGene_NM_001143831	676	687	+	11.8429	3.84e-05	0.0621	CCTCCAGCAGTG
ETS1	hTFtarget	hg19_refGene_NM_001143831	798	813	-	11.4	3.85e-05	0.0377	GGAAAGCTGTGCGGAG
TFAP4	hTFtarget	hg19_refGene_NM_001143831	255	266	+	12.6061	3.85e-05	0.0754	CCAGCTGCTGCA
KLF1	hTFtarget	hg19_refGene_NM_001143831	783	798	+	11.0921	3.86e-05	0.0739	CACCACCCACGCCTCC
MAX	hTFtarget	hg19_refGene_NM_001143831	856	871	+	11.9605	3.86e-05	0.0755	GAGACCAAGGCTACCC
PCGF2	hTFtarget	hg19_refGene_NM_001143831	834	855	-	11.7237	3.86e-05	0.0177	TCTCTCCTGCTCCTCACGTTCC
ZNF219	database	hg19_refGene_NM_001143831	451	462	-	9.45122	3.87e-05	0.0745	CACCCCCATAAC
SPI1	hTFtarget	hg19_refGene_NM_001143831	451	475	-	10.5286	3.87e-05	0.0366	TCCCTTCCTTCACCACCCCCATAAC
BACH2	hTFtarget	hg19_refGene_NM_001143831	333	344	+	12.039	3.88e-05	0.0379	TTTCTTTTCTTT
SPI1	hTFtarget	hg19_refGene_NM_001143831	783	798	+	10.7	3.88e-05	0.0626	CACCACCCACGCCTCC
FOSL1	database	hg19_refGene_NM_001143831	632	645	-	11.8222	3.89e-05	0.0755	GAGATGATTCAGAG
ETS1	hTFtarget	hg19_refGene_NM_001143831	974	989	+	11.3857	3.89e-05	0.0377	AGCCAGCCCTGCGCTG
ASCL1	hTFtarget	hg19_refGene_NM_001143831	265	278	+	12.1212	3.89e-05	0.0381	CAAGCACCTGGTTC
TAL1	hTFtarget	hg19_refGene_NM_001143831	408	424	+	11.8939	3.89e-05	0.0756	TTGTACTTAAAGATAAC
EGR1	database	hg19_refGene_NM_001143831	794	804	-	11.569	3.9e-05	0.0382	TGCGGAGGAGG
FLI1	hTFtarget	hg19_refGene_NM_001143831	463	478	+	11.4328	3.9e-05	0.0286	GTGAAGGAAGGGAAGC
EWSR1	hTFtarget	hg19_refGene_NM_001143831	654	673	-	6.44355	3.9e-05	0.0499	ACAGAAAGCTAGGAAGTCAG
IRF3	hTFtarget	hg19_refGene_NM_001143831	843	864	+	10.5634	3.9e-05	0.0714	GGAGCAGGAGAGAGAGACCAAG
EGR1	database	hg19_refGene_NM_001143831	942	955	+	11.4038	3.91e-05	0.0187	TGCCAACCCCCGCC
EWSR1	hTFtarget	hg19_refGene_NM_001143831	464	482	+	-1.74242	3.91e-05	0.0276	TGAAGGAAGGGAAGCAAAG
ASCL1	hTFtarget	hg19_refGene_NM_001143831	253	264	-	12.5	3.91e-05	0.0613	CAGCAGCTGGGT
NFYB	hTFtarget	hg19_refGene_NM_001143831	788	799	-	11.5921	3.91e-05	0.0764	AGGAGGCGTGGG
SPI1	hTFtarget	hg19_refGene_NM_001143831	634	642	-	11.8421	3.92e-05	0.0775	ATGATTCAG
ETS1	hTFtarget	hg19_refGene_NM_001143831	788	803	+	11.0122	3.93e-05	0.0757	CCCACGCCTCCTCCGC
KDM5B	hTFtarget	hg19_refGene_NM_001143831	842	866	+	9.03846	3.93e-05	0.0134	AGGAGCAGGAGAGAGAGACCAAGGC
SIN3A	hTFtarget	hg19_refGene_NM_001143831	989	1000	+	11.7237	3.93e-05	0.0768	GCGCTTCCAGCT
SP2	hTFtarget	hg19_refGene_NM_001143831	786	799	+	11.9286	3.93e-05	0.0766	CACCCACGCCTCCT
SPI1	hTFtarget	hg19_refGene_NM_001143831	783	804	-	9.81579	3.93e-05	0.0636	TGCGGAGGAGGCGTGGGTGGTG
ZNF263	hTFtarget	hg19_refGene_NM_001143831	811	826	-	10.7143	3.93e-05	0.0222	AGCCATGGGAGGAGGA
E2F7	hTFtarget	hg19_refGene_NM_001143831	810	821	+	11.1974	3.95e-05	0.0375	TTCCTCCTCCCA
JUND	hTFtarget	hg19_refGene_NM_001143831	332	343	-	11.9079	3.96e-05	0.0735	AAGAAAAGAAAG
MYC	hTFtarget	hg19_refGene_NM_001143831	843	864	+	10.8947	3.96e-05	0.0243	GGAGCAGGAGAGAGAGACCAAG
SP1	hTFtarget	hg19_refGene_NM_001143831	459	474	+	11.0714	3.96e-05	0.0188	GGTGGTGAAGGAAGGG
T	hTFtarget	hg19_refGene_NM_001143831	676	687	+	12.0143	3.97e-05	0.0348	CCTCCAGCAGTG
CREB1	hTFtarget	hg19_refGene_NM_001143831	631	642	-	12.3684	3.97e-05	0.0774	ATGATTCAGAGG
KMT2A	hTFtarget	hg19_refGene_NM_001143831	807	828	-	10.3158	3.98e-05	0.0371	GGAGCCATGGGAGGAGGAAAGC
CDK8	hTFtarget	hg19_refGene_NM_001143831	938	962	+	10.9481	3.98e-05	0.0105	GTTCTGCCAACCCCCGCCGCGCGCT
EZH2	hTFtarget	hg19_refGene_NM_001143831	954	969	+	10.3553	3.99e-05	0.0502	CCGCGCGCTGCGGGAG
FOS	hTFtarget	hg19_refGene_NM_001143831	632	643	+	12.1667	3.99e-05	0.0786	CTCTGAATCATC
NCOR2	hTFtarget	hg19_refGene_NM_001143831	948	959	+	11.7237	3.99e-05	0.0766	CCCCCGCCGCGC
SPI1	hTFtarget	hg19_refGene_NM_001143831	943	958	-	10.5658	3.99e-05	0.0383	CGCGGCGGGGGTTGGC
MYOD1	hTFtarget	hg19_refGene_NM_001143831	253	268	-	11.9697	4e-05	0.0775	CTTGCAGCAGCTGGGT
PML	hTFtarget	hg19_refGene_NM_001143831	408	423	-	12.0857	4e-05	0.0777	TTATCTTTAAGTACAA
HIF1A	hTFtarget	hg19_refGene_NM_001143831	846	863	-	3.25	4.01e-05	0.0227	TTGGTCTCTCTCTCCTGC
NFYA	hTFtarget	hg19_refGene_NM_001143831	788	799	-	11.3947	4.01e-05	0.0779	AGGAGGCGTGGG
REST	hTFtarget	hg19_refGene_NM_001143831	459	467	+	12.0132	4.01e-05	0.079	GGTGGTGAA
ESR1	database	hg19_refGene_NM_001143831	858	877	+	11.2097	4.02e-05	0.0786	GACCAAGGCTACCCTCGCCT
ESR1	database	hg19_refGene_NM_001143831	858	877	+	11.2097	4.02e-05	0.0783	GACCAAGGCTACCCTCGCCT
AR	hTFtarget	hg19_refGene_NM_001143831	195	203	+	12.2597	4.03e-05	0.0773	AATGAAATG
T	hTFtarget	hg19_refGene_NM_001143831	674	688	-	11.8485	4.03e-05	0.0565	TCACTGCTGGAGGGT
SPI1	hTFtarget	hg19_refGene_NM_001143831	788	799	-	11.6447	4.04e-05	0.0777	AGGAGGCGTGGG
POLR2A	hTFtarget	hg19_refGene_NM_001143831	788	803	+	10.4737	4.05e-05	0.0768	CCCACGCCTCCTCCGC
BRD4	hTFtarget	hg19_refGene_NM_001143831	842	863	-	11.2857	4.05e-05	0.0147	TTGGTCTCTCTCTCCTGCTCCT
HNF4A	database	hg19_refGene_NM_001143831	243	256	-	11.7683	4.06e-05	0.0791	GGGTCAAAGATTAA
TAL1	hTFtarget	hg19_refGene_NM_001143831	269	280	+	11.5658	4.06e-05	0.0799	CACCTGGTTCCC
CTCF	hTFtarget	hg19_refGene_NM_001143831	823	838	-	10.5303	4.06e-05	0.0785	GTTCCCTCTGGGAGCC
RREB1	database	hg19_refGene_NM_001143831	782	801	+	5.3578	4.07e-05	0.0628	ACACCACCCACGCCTCCTCC
EZH2	hTFtarget	hg19_refGene_NM_001143831	815	834	-	9.27632	4.07e-05	0.0786	CCTCTGGGAGCCATGGGAGG
NR2E3	database	hg19_refGene_NM_001143831	727	740	+	11.5	4.08e-05	0.0781	ATAGTCAAAAAGAA
TAF1	hTFtarget	hg19_refGene_NM_001143831	458	481	+	11.2368	4.08e-05	0.0147	GGGTGGTGAAGGAAGGGAAGCAAA
CREBBP	hTFtarget	hg19_refGene_NM_001143831	849	860	+	11.47	4.08e-05	0.0756	GGAGAGAGAGAC
MYB	hTFtarget	hg19_refGene_NM_001143831	506	514	+	11.5857	4.1e-05	0.0804	CAACTGCCA
SMAD3	hTFtarget	hg19_refGene_NM_001143831	379	394	-	11.5769	4.1e-05	0.0798	TTCTGCCTCTGAAAAG
SP2	hTFtarget	hg19_refGene_NM_001143831	8	23	-	11.875	4.1e-05	0.038	TTTTTGTATTTCTTTG
ZNF143	hTFtarget	hg19_refGene_NM_001143831	953	968	-	10.6711	4.1e-05	0.0793	TCCCGCAGCGCGCGGC
ERG	hTFtarget	hg19_refGene_NM_001143831	468	479	+	12.4342	4.11e-05	0.0766	GGAAGGGAAGCA
SOX9	database	hg19_refGene_NM_001143831	294	307	+	11.878	4.12e-05	0.0804	GAAATACAATGGGA
TCF21	hTFtarget	hg19_refGene_NM_001143831	255	263	+	12.4079	4.12e-05	0.0809	CCAGCTGCT
ZNF143	hTFtarget	hg19_refGene_NM_001143831	947	967	-	9.52632	4.12e-05	0.0263	CCCGCAGCGCGCGGCGGGGGT
EGR1	hTFtarget	hg19_refGene_NM_001143831	452	472	+	7.12857	4.12e-05	0.02	TTATGGGGGTGGTGAAGGAAG
MAZ	hTFtarget	hg19_refGene_NM_001143831	809	830	-	9.75714	4.13e-05	0.0135	TGGGAGCCATGGGAGGAGGAAA
ZNF143	hTFtarget	hg19_refGene_NM_001143831	818	839	+	8.96053	4.13e-05	0.0791	CCCATGGCTCCCAGAGGGAACG
ZNF263	hTFtarget	hg19_refGene_NM_001143831	812	820	+	12.9	4.13e-05	0.048	CCTCCTCCC
MEIS1	database	hg19_refGene_NM_001143831	502	514	-	11.6667	4.14e-05	0.0818	TGGCAGTTGAATG
POU6F1	database	hg19_refGene_NM_001143831	737	753	-	11.6826	4.14e-05	0.0758	GTAGATAATAAGGTTCT
FLI1	hTFtarget	hg19_refGene_NM_001143831	805	820	+	11.4342	4.15e-05	0.0165	CAGCTTTCCTCCTCCC
ZNF92	hTFtarget	hg19_refGene_NM_001143831	944	968	+	11.1842	4.15e-05	0.026	CCAACCCCCGCCGCGCGCTGCGGGA
HNF1B	database	hg19_refGene_NM_001143831	584	597	+	11.6235	4.16e-05	0.0406	TATTAATAAGTAAC
TBL1XR1	hTFtarget	hg19_refGene_NM_001143831	781	796	+	11.4079	4.16e-05	0.0263	CACACCACCCACGCCT
TCF3	hTFtarget	hg19_refGene_NM_001143831	256	267	-	11.8571	4.16e-05	0.0475	TTGCAGCAGCTG
ZNF217	hTFtarget	hg19_refGene_NM_001143831	747	768	-	11.5	4.16e-05	0.079	AAGCTGGGGGAGCAGGTAGATA
EP300	hTFtarget	hg19_refGene_NM_001143831	793	815	+	11.4474	4.16e-05	0.0257	GCCTCCTCCGCACAGCTTTCCTC
SNAI1	database	hg19_refGene_NM_001143831	268	275	-	13.0976	4.17e-05	0.0822	CCAGGTGC
MAZ	hTFtarget	hg19_refGene_NM_001143831	456	471	-	11.6623	4.17e-05	0.0469	TTCCTTCACCACCCCC
STAT1	hTFtarget	hg19_refGene_NM_001143831	276	287	-	12.0263	4.17e-05	0.0819	GAATTTTGGGAA
SUMO2/SUMO3	hTFtarget	hg19_refGene_NM_001143831	949	964	+	10.7763	4.17e-05	0.0269	CCCCGCCGCGCGCTGC
TP53	hTFtarget	hg19_refGene_NM_001143831	325	347	-	8.54545	4.17e-05	0.0773	TTTAAAGAAAAGAAAGACATTGC
SOX17	hTFtarget	hg19_refGene_NM_001143831	57	72	-	9.77632	4.18e-05	0.0821	GGCATCTTTCTTCTTG
SP1	hTFtarget	hg19_refGene_NM_001143831	784	799	-	9.72727	4.18e-05	0.0811	AGGAGGCGTGGGTGGT
SPI1	hTFtarget	hg19_refGene_NM_001143831	784	799	+	11.2714	4.18e-05	0.0792	ACCACCCACGCCTCCT
SPI1	hTFtarget	hg19_refGene_NM_001143831	455	472	-	10.6316	4.18e-05	0.0805	CTTCCTTCACCACCCCCA
STAT5A	hTFtarget	hg19_refGene_NM_001143831	536	551	+	6.67105	4.18e-05	0.0566	ATGTAGGAAGAATCGT
CBX3	hTFtarget	hg19_refGene_NM_001143831	498	513	-	10.5789	4.19e-05	0.0805	GGCAGTTGAATGTCTT
E2F7	hTFtarget	hg19_refGene_NM_001143831	753	768	+	9.01316	4.2e-05	0.0267	CCTGCTCCCCCAGCTT
POU2F2	database	hg19_refGene_NM_001143831	568	580	-	11.7414	4.21e-05	0.0817	CCATTTTGCATTT
BHLHE40	hTFtarget	hg19_refGene_NM_001143831	834	845	+	12.0455	4.21e-05	0.0813	GGAACGTGAGGA
ESR1	hTFtarget	hg19_refGene_NM_001143831	843	858	+	7.46479	4.23e-05	0.0265	GGAGCAGGAGAGAGAG
BCL6	hTFtarget	hg19_refGene_NM_001143831	569	577	-	12.3506	4.23e-05	0.0817	TTTTGCATT
NFATC1	database	hg19_refGene_NM_001143831	172	184	+	11.3333	4.24e-05	0.0827	TGGAAAATCTAAT
KLF5	hTFtarget	hg19_refGene_NM_001143831	788	799	-	11.3421	4.24e-05	0.0494	AGGAGGCGTGGG
PBX1	hTFtarget	hg19_refGene_NM_001143831	788	799	-	11.5789	4.24e-05	0.0818	AGGAGGCGTGGG
RXRG	hTFtarget	hg19_refGene_NM_001143831	464	475	-	11.9857	4.26e-05	0.0828	TCCCTTCCTTCA
SPI1	hTFtarget	hg19_refGene_NM_001143831	455	470	+	10.9211	4.26e-05	0.0635	TGGGGGTGGTGAAGGA
CTCF	hTFtarget	hg19_refGene_NM_001143831	555	566	-	11.8026	4.26e-05	0.0823	CTGCACTTCTTA
POLR2A	hTFtarget	hg19_refGene_NM_001143831	944	959	+	11	4.27e-05	0.0656	CCAACCCCCGCCGCGC
STAT1	hTFtarget	hg19_refGene_NM_001143831	462	477	-	11.7606	4.27e-05	0.0584	CTTCCCTTCCTTCACC
POU5F1	hTFtarget	hg19_refGene_NM_001143831	781	802	-	10.6711	4.28e-05	0.0189	CGGAGGAGGCGTGGGTGGTGTG
SPI1	hTFtarget	hg19_refGene_NM_001143831	778	799	+	10.2	4.28e-05	0.0394	TGACACACCACCCACGCCTCCT
SUMO2/SUMO3	hTFtarget	hg19_refGene_NM_001143831	913	932	+	10.6974	4.28e-05	0.0837	CACCCACTGAGTCTATGCCC
EP300	hTFtarget	hg19_refGene_NM_001143831	503	514	-	12	4.28e-05	0.0838	TGGCAGTTGAAT
ORC1	hTFtarget	hg19_refGene_NM_001143831	782	797	+	9.58571	4.29e-05	0.0414	ACACCACCCACGCCTC
ZBTB33	hTFtarget	hg19_refGene_NM_001143831	685	700	+	10.1447	4.29e-05	0.0284	GTGACGCCCCTTCTCC
ZBTB7A	hTFtarget	hg19_refGene_NM_001143831	944	957	+	11.7576	4.29e-05	0.0418	CCAACCCCCGCCGC
ZNF76	hTFtarget	hg19_refGene_NM_001143831	651	666	+	10.8947	4.29e-05	0.0826	TCCCTGACTTCCTAGC
MYB	hTFtarget	hg19_refGene_NM_001143831	506	514	+	11.4714	4.3e-05	0.0838	CAACTGCCA
EGR1	hTFtarget	hg19_refGene_NM_001143831	452	467	+	11.1061	4.3e-05	0.0276	TTATGGGGGTGGTGAA
IRF1	database	hg19_refGene_NM_001143831	45	65	-	10.0645	4.31e-05	0.0796	TTCTTCTTGCATTTTCACGTC
TCF12	hTFtarget	hg19_refGene_NM_001143831	248	256	-	12.0132	4.31e-05	0.0827	GGGTCAAAG
ARNT	hTFtarget	hg19_refGene_NM_001143831	832	851	-	11.7879	4.32e-05	0.0847	TCCTGCTCCTCACGTTCCCT
RELA	hTFtarget	hg19_refGene_NM_001143831	818	835	-	9.98684	4.32e-05	0.0843	CCCTCTGGGAGCCATGGG
ZNF263	hTFtarget	hg19_refGene_NM_001143831	448	469	+	10.6364	4.32e-05	0.0111	GCAGTTATGGGGGTGGTGAAGG
FLI1	hTFtarget	hg19_refGene_NM_001143831	465	480	+	-0.685714	4.33e-05	0.0295	GAAGGAAGGGAAGCAA
IRF2	hTFtarget	hg19_refGene_NM_001143831	44	62	+	7.75758	4.33e-05	0.081	AGACGTGAAAATGCAAGAA
EHF	hTFtarget	hg19_refGene_NM_001143831	836	857	+	11.6438	4.33e-05	0.0387	AACGTGAGGAGCAGGAGAGAGA
FLI1	hTFtarget	hg19_refGene_NM_001143831	807	820	+	-10.2105	4.34e-05	0.028	GCTTTCCTCCTCCC
FOXA2	hTFtarget	hg19_refGene_NM_001143831	679	687	-	12.2895	4.34e-05	0.0423	CACTGCTGG
GATA1	hTFtarget	hg19_refGene_NM_001143831	408	424	-	12.1061	4.34e-05	0.0853	GTTATCTTTAAGTACAA
JUN	hTFtarget	hg19_refGene_NM_001143831	634	642	-	12.7429	4.34e-05	0.0858	ATGATTCAG
STAT5A	database	hg19_refGene_NM_001143831	292	299	-	8.8	4.35e-05	0.0843	TATTTCCT
KLF4	hTFtarget	hg19_refGene_NM_001143831	786	794	+	12.3	4.36e-05	0.0856	CACCCACGC
KDM1A	hTFtarget	hg19_refGene_NM_001143831	811	832	-	10.7183	4.37e-05	0.0201	TCTGGGAGCCATGGGAGGAGGA
PPARG	database	hg19_refGene_NM_001143831	243	260	-	11.4819	4.38e-05	0.0836	AGCTGGGTCAAAGATTAA
RELA	hTFtarget	hg19_refGene_NM_001143831	333	344	+	12.1579	4.38e-05	0.0483	TTTCTTTTCTTT
CXXC1	database	hg19_refGene_NM_001143831	511	517	-	10.2073	4.39e-05	0.0873	CGTTGGC
JUNB	database	hg19_refGene_NM_001143831	634	643	-	11.8554	4.39e-05	0.0855	GATGATTCAG
MYF6	database	hg19_refGene_NM_001143831	256	262	-	13.1651	4.39e-05	0.0863	GCAGCTG
SNAI2	database	hg19_refGene_NM_001143831	269	275	-	12.9344	4.39e-05	0.0868	CCAGGTG
TWIST1	database	hg19_refGene_NM_001143831	269	275	+	12.5918	4.39e-05	0.0872	CACCTGG
ERMAP	hTFtarget	hg19_refGene_NM_001143831	472	478	-	11.0789	4.39e-05	0.0428	GCTTCCC
ERMAP	hTFtarget	hg19_refGene_NM_001143831	648	654	+	11.0789	4.39e-05	0.0428	GCTTCCC
ETV5	hTFtarget	hg19_refGene_NM_001143831	255	261	-	12.9737	4.39e-05	0.0867	CAGCTGG
GATA2	hTFtarget	hg19_refGene_NM_001143831	256	262	+	12.5921	4.39e-05	0.086	CAGCTGC
GATA2	hTFtarget	hg19_refGene_NM_001143831	255	261	-	12.4868	4.39e-05	0.0857	CAGCTGG
GATA2	hTFtarget	hg19_refGene_NM_001143831	256	262	+	12.5921	4.39e-05	0.086	CAGCTGC
GRHL2	hTFtarget	hg19_refGene_NM_001143831	634	642	-	12.5263	4.39e-05	0.0852	ATGATTCAG
ASCL1	hTFtarget	hg19_refGene_NM_001143831	256	262	+	12.1667	4.39e-05	0.0858	CAGCTGC
ASCL1	hTFtarget	hg19_refGene_NM_001143831	268	274	-	12.7763	4.39e-05	0.0868	CAGGTGC
ASCL1	hTFtarget	hg19_refGene_NM_001143831	256	262	+	11.9143	4.39e-05	0.0868	CAGCTGC
ASCL1	hTFtarget	hg19_refGene_NM_001143831	256	263	-	12.5	4.39e-05	0.0863	AGCAGCTG
ASCL1	hTFtarget	hg19_refGene_NM_001143831	269	275	+	12.5571	4.39e-05	0.0865	CACCTGG
LIN9	hTFtarget	hg19_refGene_NM_001143831	619	630	-	12.0132	4.39e-05	0.0865	TGTGACTGGTTA
MED1	hTFtarget	hg19_refGene_NM_001143831	269	275	+	13.2368	4.39e-05	0.0869	CACCTGG
MYB	hTFtarget	hg19_refGene_NM_001143831	268	274	-	12.6143	4.39e-05	0.0868	CAGGTGC
BRD4	hTFtarget	hg19_refGene_NM_001143831	269	275	+	12.4211	4.39e-05	0.0869	CACCTGG
TCF12	hTFtarget	hg19_refGene_NM_001143831	269	275	+	12.9429	4.39e-05	0.0868	CACCTGG
TCF12	hTFtarget	hg19_refGene_NM_001143831	256	262	+	12.6143	4.39e-05	0.0867	CAGCTGC
TCF3	hTFtarget	hg19_refGene_NM_001143831	255	261	-	12.2857	4.39e-05	0.0867	CAGCTGG
TEAD4	hTFtarget	hg19_refGene_NM_001143831	256	262	+	11.2	4.39e-05	0.0864	CAGCTGC
CREBBP	hTFtarget	hg19_refGene_NM_001143831	268	274	-	12.5286	4.39e-05	0.0868	CAGGTGC
EP300	hTFtarget	hg19_refGene_NM_001143831	255	261	-	13.4474	4.39e-05	0.0868	CAGCTGG
EP300	hTFtarget	hg19_refGene_NM_001143831	256	262	-	12.7237	4.39e-05	0.0868	GCAGCTG
EP300	hTFtarget	hg19_refGene_NM_001143831	256	262	+	12.6857	4.39e-05	0.0861	CAGCTGC
HOXA7	database	hg19_refGene_NM_001143831	356	371	-	11.3391	4.41e-05	0.0867	GTATAAATTACTTGCA
YY1	hTFtarget	hg19_refGene_NM_001143831	788	803	-	10.2105	4.41e-05	0.0482	GCGGAGGAGGCGTGGG
FLI1	hTFtarget	hg19_refGene_NM_001143831	657	672	-	10.9172	4.43e-05	0.0165	CAGAAAGCTAGGAAGT
ASCL1	hTFtarget	hg19_refGene_NM_001143831	267	275	+	12.1061	4.44e-05	0.0436	AGCACCTGG
MED1	hTFtarget	hg19_refGene_NM_001143831	423	431	+	12.5395	4.44e-05	0.0872	ACCTCAGCA
BRD4	hTFtarget	hg19_refGene_NM_001143831	649	673	-	10.8052	4.44e-05	0.0809	ACAGAAAGCTAGGAAGTCAGGGAAG
SPI1	hTFtarget	hg19_refGene_NM_001143831	788	799	-	11.2714	4.44e-05	0.0855	AGGAGGCGTGGG
PLAG1	database	hg19_refGene_NM_001143831	812	828	-	11.2022	4.45e-05	0.0837	GGAGCCATGGGAGGAGG
MAFB	hTFtarget	hg19_refGene_NM_001143831	793	804	+	10.4605	4.46e-05	0.0862	GCCTCCTCCGCA
CBX3	hTFtarget	hg19_refGene_NM_001143831	474	489	+	10.2727	4.46e-05	0.0854	GAAGCAAAGTCATTTG
EP300	hTFtarget	hg19_refGene_NM_001143831	787	806	+	-1.1	4.46e-05	0.0832	ACCCACGCCTCCTCCGCACA
EGR1	hTFtarget	hg19_refGene_NM_001143831	940	955	-	9.27273	4.47e-05	0.0218	GGCGGGGGTTGGCAGA
NFKB1	database	hg19_refGene_NM_001143831	645	655	-	11.4342	4.48e-05	0.0866	AGGGAAGCCCG
DMRT3	database	hg19_refGene_NM_001143831	19	33	-	11.1236	4.48e-05	0.0854	TCATTGTTACTTTTT
BHLHE41	database	hg19_refGene_NM_001143831	835	844	-	11.7339	4.48e-05	0.0881	CCTCACGTTC
GTF2I	hTFtarget	hg19_refGene_NM_001143831	753	774	+	9.75	4.48e-05	0.042	CCTGCTCCCCCAGCTTCTCTCT
CREB1	hTFtarget	hg19_refGene_NM_001143831	457	481	-	10.9189	4.48e-05	0.0343	TTTGCTTCCCTTCCTTCACCACCCC
ELL2	hTFtarget	hg19_refGene_NM_001143831	945	965	-	10.3421	4.48e-05	0.0211	CGCAGCGCGCGGCGGGGGTTG
FLI1	hTFtarget	hg19_refGene_NM_001143831	462	477	-	11.3026	4.49e-05	0.0165	CTTCCCTTCCTTCACC
SPI1	hTFtarget	hg19_refGene_NM_001143831	783	798	+	11.0143	4.49e-05	0.0869	CACCACCCACGCCTCC
SPI1	hTFtarget	hg19_refGene_NM_001143831	783	798	-	10.8143	4.49e-05	0.0831	GGAGGCGTGGGTGGTG
VEZF1	hTFtarget	hg19_refGene_NM_001143831	840	861	-	9.97143	4.49e-05	0.0136	GGTCTCTCTCTCCTGCTCCTCA
ZNF263	hTFtarget	hg19_refGene_NM_001143831	787	802	-	10.7576	4.49e-05	0.0214	CGGAGGAGGCGTGGGT
EPAS1	database	hg19_refGene_NM_001143831	788	800	-	11.7706	4.5e-05	0.0883	GAGGAGGCGTGGG
EZH1	hTFtarget	hg19_refGene_NM_001143831	944	959	+	10.2237	4.5e-05	0.0209	CCAACCCCCGCCGCGC
FLI1	hTFtarget	hg19_refGene_NM_001143831	749	773	+	-25.7571	4.5e-05	0.025	TCTACCTGCTCCCCCAGCTTCTCTC
MYB	hTFtarget	hg19_refGene_NM_001143831	939	963	+	8.61842	4.5e-05	0.0253	TTCTGCCAACCCCCGCCGCGCGCTG
SUZ12	hTFtarget	hg19_refGene_NM_001143831	596	611	-	10.2763	4.5e-05	0.0887	CGGCCTCTAATGATGT
MYOD1	database	hg19_refGene_NM_001143831	255	263	-	11.9878	4.51e-05	0.0893	AGCAGCTGG
EWSR1	hTFtarget	hg19_refGene_NM_001143831	465	480	+	6.54286	4.51e-05	0.0268	GAAGGAAGGGAAGCAA
TCF3	hTFtarget	hg19_refGene_NM_001143831	264	275	-	12.3788	4.51e-05	0.0296	CCAGGTGCTTGC
ZNF263	hTFtarget	hg19_refGene_NM_001143831	842	853	+	10.3286	4.52e-05	0.0218	AGGAGCAGGAGA
ZNF143	hTFtarget	hg19_refGene_NM_001143831	949	965	-	9.39474	4.53e-05	0.0832	CGCAGCGCGCGGCGGGG
ZIC3	database	hg19_refGene_NM_001143831	457	465	+	10.8242	4.54e-05	0.0449	GGGGTGGTG
CBX3	hTFtarget	hg19_refGene_NM_001143831	396	408	-	11.0423	4.54e-05	0.0897	AAAGCAGACTTCA
ZNF143	hTFtarget	hg19_refGene_NM_001143831	951	971	-	9.65789	4.54e-05	0.0442	TACTCCCGCAGCGCGCGGCGG
ESR1	hTFtarget	hg19_refGene_NM_001143831	645	660	-	11.4697	4.55e-05	0.0894	AAGTCAGGGAAGCCCG
MEF2A	hTFtarget	hg19_refGene_NM_001143831	333	344	-	11.9211	4.55e-05	0.0432	AAAGAAAAGAAA
POLR2A	hTFtarget	hg19_refGene_NM_001143831	258	272	+	9.82895	4.55e-05	0.0873	GCTGCTGCAAGCACC
ZBTB33	hTFtarget	hg19_refGene_NM_001143831	456	471	-	10.0132	4.55e-05	0.0284	TTCCTTCACCACCCCC
PDX1	database	hg19_refGene_NM_001143831	180	188	-	12.0714	4.56e-05	0.0903	GCTCATTAG
RELA	database	hg19_refGene_NM_001143831	645	654	+	11.3673	4.56e-05	0.09	CGGGCTTCCC
RARG	hTFtarget	hg19_refGene_NM_001143831	251	259	-	11.8286	4.56e-05	0.0904	GCTGGGTCA
USF2	hTFtarget	hg19_refGene_NM_001143831	787	798	+	10.4342	4.56e-05	0.0871	ACCCACGCCTCC
ZNF384	hTFtarget	hg19_refGene_NM_001143831	11	35	+	0.861111	4.56e-05	0.0234	AGAAATACAAAAAGTAACAATGATC
IRF4	database	hg19_refGene_NM_001143831	333	348	-	11.5763	4.57e-05	0.0426	ATTTAAAGAAAAGAAA
FOS	hTFtarget	hg19_refGene_NM_001143831	634	644	+	11.8788	4.57e-05	0.0888	CTGAATCATCT
SPI1	hTFtarget	hg19_refGene_NM_001143831	456	471	-	11.0526	4.57e-05	0.0882	TTCCTTCACCACCCCC
FOS	database	hg19_refGene_NM_001143831	620	631	-	11.4746	4.58e-05	0.0893	GTGTGACTGGTT
FOXA2	hTFtarget	hg19_refGene_NM_001143831	791	802	-	10.3158	4.58e-05	0.0292	CGGAGGAGGCGT
JUN	hTFtarget	hg19_refGene_NM_001143831	633	644	+	11.9211	4.58e-05	0.0901	TCTGAATCATCT
ELF1	hTFtarget	hg19_refGene_NM_001143831	809	820	+	11.9342	4.58e-05	0.0873	TTTCCTCCTCCC
TCF12	hTFtarget	hg19_refGene_NM_001143831	462	477	+	11.4342	4.6e-05	0.075	GGTGAAGGAAGGGAAG
E2F7	hTFtarget	hg19_refGene_NM_001143831	753	768	-	9.24286	4.6e-05	0.0265	AAGCTGGGGGAGCAGG
ESR1	database	hg19_refGene_NM_001143831	643	660	-	11.2	4.61e-05	0.0902	AAGTCAGGGAAGCCCGAG
SPI1	hTFtarget	hg19_refGene_NM_001143831	948	963	+	11.3158	4.62e-05	0.0491	CCCCCGCCGCGCGCTG
TP53	hTFtarget	hg19_refGene_NM_001143831	844	862	+	3.12676	4.62e-05	0.0288	GAGCAGGAGAGAGAGACCA
SPZ1	database	hg19_refGene_NM_001143831	859	874	-	11.6486	4.63e-05	0.0913	CGAGGGTAGCCTTGGT
SP1	hTFtarget	hg19_refGene_NM_001143831	690	701	-	11.6286	4.63e-05	0.0502	GGGAGAAGGGGC
SRF	hTFtarget	hg19_refGene_NM_001143831	943	958	+	10.4474	4.63e-05	0.0635	GCCAACCCCCGCCGCG
ZNF384	hTFtarget	hg19_refGene_NM_001143831	796	820	+	11.012	4.63e-05	0.037	TCCTCCGCACAGCTTTCCTCCTCCC
EP300	hTFtarget	hg19_refGene_NM_001143831	956	967	+	8.89474	4.63e-05	0.0458	GCGCGCTGCGGG
MEF2A	hTFtarget	hg19_refGene_NM_001143831	105	116	-	11.8947	4.64e-05	0.0432	AAGAAAAAGAGA
SPI1	hTFtarget	hg19_refGene_NM_001143831	787	798	+	11.5	4.64e-05	0.0899	ACCCACGCCTCC
TRIM28	hTFtarget	hg19_refGene_NM_001143831	651	672	+	8.35065	4.65e-05	0.0889	TCCCTGACTTCCTAGCTTTCTG
JUN	hTFtarget	hg19_refGene_NM_001143831	30	41	+	11.8961	4.67e-05	0.0923	ATGATCCCATCA
SPI1	hTFtarget	hg19_refGene_NM_001143831	686	701	+	11.3553	4.67e-05	0.0887	TGACGCCCCTTCTCCC
TRIM28	hTFtarget	hg19_refGene_NM_001143831	846	866	+	7.14474	4.67e-05	0.0879	GCAGGAGAGAGAGACCAAGGC
CDK8	hTFtarget	hg19_refGene_NM_001143831	9	24	-	11.5844	4.67e-05	0.0581	CTTTTTGTATTTCTTT
ASCL1	hTFtarget	hg19_refGene_NM_001143831	253	264	+	12.0758	4.68e-05	0.0722	ACCCAGCTGCTG
SPI1	hTFtarget	hg19_refGene_NM_001143831	688	703	+	11.1711	4.69e-05	0.0916	ACGCCCCTTCTCCCAA
E2F7	hTFtarget	hg19_refGene_NM_001143831	789	804	+	9.32857	4.7e-05	0.0223	CCACGCCTCCTCCGCA
SPI1	hTFtarget	hg19_refGene_NM_001143831	633	644	+	12.2895	4.71e-05	0.0926	TCTGAATCATCT
ESR1	hTFtarget	hg19_refGene_NM_001143831	459	474	-	10.9518	4.72e-05	0.0444	CCCTTCCTTCACCACC
HDAC2	hTFtarget	hg19_refGene_NM_001143831	948	969	-	8.94737	4.72e-05	0.0278	CTCCCGCAGCGCGCGGCGGGGG
FLI1	hTFtarget	hg19_refGene_NM_001143831	648	663	-	11.1493	4.73e-05	0.0286	AGGAAGTCAGGGAAGC
FLI1	hTFtarget	hg19_refGene_NM_001143831	465	482	+	-11.0606	4.74e-05	0.0279	GAAGGAAGGGAAGCAAAG
MXI1	hTFtarget	hg19_refGene_NM_001143831	989	1000	-	11.5526	4.74e-05	0.0919	AGCTGGAAGCGC
BCOR	hTFtarget	hg19_refGene_NM_001143831	564	575	+	11.625	4.74e-05	0.0425	CAGAAAATGCAA
SREBF1	hTFtarget	hg19_refGene_NM_001143831	818	836	-	5.31579	4.74e-05	0.0904	TCCCTCTGGGAGCCATGGG
STAG1	hTFtarget	hg19_refGene_NM_001143831	858	879	+	9.12121	4.74e-05	0.0917	GACCAAGGCTACCCTCGCCTGA
EP300	hTFtarget	hg19_refGene_NM_001143831	854	868	+	5.57143	4.74e-05	0.0664	GAGAGACCAAGGCTA
POU5F1	hTFtarget	hg19_refGene_NM_001143831	951	966	+	11.0519	4.75e-05	0.0222	CCGCCGCGCGCTGCGG
SPI1	hTFtarget	hg19_refGene_NM_001143831	466	477	-	12.0714	4.75e-05	0.0456	CTTCCCTTCCTT
CCNT2	hTFtarget	hg19_refGene_NM_001143831	746	761	+	11.7714	4.75e-05	0.0873	TTATCTACCTGCTCCC
CREB1	hTFtarget	hg19_refGene_NM_001143831	950	961	-	9.51316	4.75e-05	0.0457	GCGCGCGGCGGG
SPI1	hTFtarget	hg19_refGene_NM_001143831	472	483	-	11.4474	4.77e-05	0.0938	ACTTTGCTTCCC
GTF2I	hTFtarget	hg19_refGene_NM_001143831	794	802	+	12.1143	4.78e-05	0.0465	CCTCCTCCG
BACH2	hTFtarget	hg19_refGene_NM_001143831	466	477	-	11.7662	4.78e-05	0.0379	CTTCCCTTCCTT
RAD21	hTFtarget	hg19_refGene_NM_001143831	858	879	+	8.92857	4.78e-05	0.0917	GACCAAGGCTACCCTCGCCTGA
BRD4	hTFtarget	hg19_refGene_NM_001143831	808	819	+	11.3421	4.78e-05	0.0228	CTTTCCTCCTCC
SPI1	hTFtarget	hg19_refGene_NM_001143831	784	799	+	11.3429	4.78e-05	0.092	ACCACCCACGCCTCCT
ZNF143	hTFtarget	hg19_refGene_NM_001143831	942	957	-	10.5132	4.78e-05	0.0305	GCGGCGGGGGTTGGCA
FLI1	hTFtarget	hg19_refGene_NM_001143831	467	478	+	10.2254	4.79e-05	0.0209	AGGAAGGGAAGC
TP53	hTFtarget	hg19_refGene_NM_001143831	842	857	+	11.2794	4.79e-05	0.03	AGGAGCAGGAGAGAGA
REST	hTFtarget	hg19_refGene_NM_001143831	459	467	+	11.1711	4.8e-05	0.0951	GGTGGTGAA
COL11A2	database	hg19_refGene_NM_001143831	108	117	-	11.4508	4.81e-05	0.0464	CAAGAAAAAG
TAF1	hTFtarget	hg19_refGene_NM_001143831	796	819	-	10.9342	4.81e-05	0.0147	GGAGGAGGAAAGCTGTGCGGAGGA
CDK9	hTFtarget	hg19_refGene_NM_001143831	53	68	+	11.6026	4.81e-05	0.044	AATGCAAGAAGAAAGA
AP2	database	hg19_refGene_NM_001143831	950	965	-	11.7041	4.82e-05	0.0468	CGCAGCGCGCGGCGGG
REST	hTFtarget	hg19_refGene_NM_001143831	459	467	+	11.4211	4.82e-05	0.0775	GGTGGTGAA
IRF5	database	hg19_refGene_NM_001143831	51	70	+	3.23577	4.83e-05	0.0292	AAAATGCAAGAAGAAAGATG
SOX5	database	hg19_refGene_NM_001143831	25	32	+	11.5904	4.83e-05	0.0927	TAACAATG
FOSL2	hTFtarget	hg19_refGene_NM_001143831	634	642	+	12.2273	4.83e-05	0.0941	CTGAATCAT
GATA3	hTFtarget	hg19_refGene_NM_001143831	634	642	-	12.6842	4.83e-05	0.0946	ATGATTCAG
IRF1	hTFtarget	hg19_refGene_NM_001143831	48	64	+	10.0303	4.83e-05	0.0894	GTGAAAATGCAAGAAGA
PCGF2	hTFtarget	hg19_refGene_NM_001143831	930	951	+	11.5132	4.83e-05	0.0437	CCCTGGCCGTTCTGCCAACCCC
TFAP2C	hTFtarget	hg19_refGene_NM_001143831	824	839	+	11.7121	4.84e-05	0.0927	GCTCCCAGAGGGAACG
RUNX1	hTFtarget	hg19_refGene_NM_001143831	652	663	-	11.9	4.85e-05	0.0936	AGGAAGTCAGGG
SPI1	hTFtarget	hg19_refGene_NM_001143831	818	833	+	11.3947	4.85e-05	0.0952	CCCATGGCTCCCAGAG
SPI1	hTFtarget	hg19_refGene_NM_001143831	685	693	+	12.1711	4.85e-05	0.0963	GTGACGCCC
ERG	hTFtarget	hg19_refGene_NM_001143831	453	477	-	-22.2105	4.85e-05	0.0187	CTTCCCTTCCTTCACCACCCCCATA
BRD4	hTFtarget	hg19_refGene_NM_001143831	944	965	-	9.44156	4.87e-05	0.0448	CGCAGCGCGCGGCGGGGGTTGG
ESR2	hTFtarget	hg19_refGene_NM_001143831	777	785	+	12.1053	4.89e-05	0.0852	GTGACACAC
KDM5B	hTFtarget	hg19_refGene_NM_001143831	50	65	-	11.0556	4.89e-05	0.0215	TTCTTCTTGCATTTTC
ZNF263	hTFtarget	hg19_refGene_NM_001143831	753	761	+	12.6	4.89e-05	0.048	CCTGCTCCC
FOXJ3	database	hg19_refGene_NM_001143831	138	150	-	10.8358	4.9e-05	0.094	AAGTTTTTGTTTG
ZFX	database	hg19_refGene_NM_001143831	974	992	-	10.9091	4.9e-05	0.047	GCGCAGCGCAGGGCTGGCT
WT1	database	hg19_refGene_NM_001143831	757	766	+	11.8876	4.9e-05	0.0957	CTCCCCCAGC
T	hTFtarget	hg19_refGene_NM_001143831	947	958	+	11.7	4.9e-05	0.0348	ACCCCCGCCGCG
CTCF	hTFtarget	hg19_refGene_NM_001143831	323	338	-	11.5789	4.9e-05	0.0492	AAGAAAGACATTGCAG
MYC	hTFtarget	hg19_refGene_NM_001143831	809	817	-	12.0526	4.91e-05	0.0903	AGGAGGAAA
TBP	hTFtarget	hg19_refGene_NM_001143831	930	951	+	9.83133	4.91e-05	0.0905	CCCTGGCCGTTCTGCCAACCCC
HIF1A	hTFtarget	hg19_refGene_NM_001143831	756	773	+	2.60526	4.92e-05	0.0227	GCTCCCCCAGCTTCTCTC
PRKDC	hTFtarget	hg19_refGene_NM_001143831	774	784	-	11.8	4.92e-05	0.095	TGTGTCACTCA
RAD21	hTFtarget	hg19_refGene_NM_001143831	858	879	+	9.75714	4.92e-05	0.0944	GACCAAGGCTACCCTCGCCTGA
RCOR1	hTFtarget	hg19_refGene_NM_001143831	849	864	-	10.5352	4.92e-05	0.0933	CTTGGTCTCTCTCTCC
SPI1	hTFtarget	hg19_refGene_NM_001143831	784	799	-	11.3857	4.92e-05	0.0926	AGGAGGCGTGGGTGGT
EP300	hTFtarget	hg19_refGene_NM_001143831	188	201	+	6.85714	4.92e-05	0.0917	CATTAGTAATGAAA
SMAD1	hTFtarget	hg19_refGene_NM_001143831	949	960	+	9.44737	4.93e-05	0.0475	CCCCGCCGCGCG
MAZ	database	hg19_refGene_NM_001143831	806	819	-	11.2697	4.94e-05	0.0791	GGAGGAGGAAAGCT
MAZ	hTFtarget	hg19_refGene_NM_001143831	835	856	+	9.37143	4.94e-05	0.0135	GAACGTGAGGAGCAGGAGAGAG
INSM1	database	hg19_refGene_NM_001143831	451	462	+	10.7959	4.95e-05	0.0488	GTTATGGGGGTG
INSM1	database	hg19_refGene_NM_001143831	451	462	+	10.7959	4.95e-05	0.0488	GTTATGGGGGTG
FLI1	hTFtarget	hg19_refGene_NM_001143831	331	342	-	10.169	4.95e-05	0.0209	AGAAAAGAAAGA
POU5F1	hTFtarget	hg19_refGene_NM_001143831	936	957	-	10.3947	4.95e-05	0.0189	GCGGCGGGGGTTGGCAGAACGG
REST	hTFtarget	hg19_refGene_NM_001143831	459	467	+	12.0132	4.95e-05	0.097	GGTGGTGAA
CREB1	hTFtarget	hg19_refGene_NM_001143831	678	693	-	11.5758	4.95e-05	0.0973	GGGCGTCACTGCTGGA
E2F4	hTFtarget	hg19_refGene_NM_001143831	948	956	-	11.4342	4.95e-05	0.0968	CGGCGGGGG
GTF2I	database	hg19_refGene_NM_001143831	534	542	+	12.4715	4.96e-05	0.0954	GGATGTAGG
IRF1	hTFtarget	hg19_refGene_NM_001143831	788	812	+	10.9091	4.96e-05	0.023	CCCACGCCTCCTCCGCACAGCTTTC
FLI1	hTFtarget	hg19_refGene_NM_001143831	798	822	-	2.80303	4.97e-05	0.0433	ATGGGAGGAGGAAAGCTGTGCGGAG
REST	hTFtarget	hg19_refGene_NM_001143831	459	467	+	11.8553	4.97e-05	0.098	GGTGGTGAA
SMARCA4	hTFtarget	hg19_refGene_NM_001143831	777	785	+	10.9605	4.97e-05	0.0967	GTGACACAC
MAZ	hTFtarget	hg19_refGene_NM_001143831	942	957	+	10.4545	4.98e-05	0.0388	TGCCAACCCCCGCCGC
SP1	hTFtarget	hg19_refGene_NM_001143831	779	800	-	9.06061	4.99e-05	0.0479	GAGGAGGCGTGGGTGGTGTGTC
JUND	database	hg19_refGene_NM_001143831	26	40	+	11.3617	5e-05	0.0986	AACAATGATCCCATC
MAF	database	hg19_refGene_NM_001143831	688	703	-	6.70732	5.01e-05	0.0957	TTGGGAGAAGGGGCGT
FLI1	hTFtarget	hg19_refGene_NM_001143831	652	663	-	10.1338	5.01e-05	0.0209	AGGAAGTCAGGG
SETDB1	hTFtarget	hg19_refGene_NM_001143831	114	125	-	10.5395	5.01e-05	0.0978	TTTAACAACAAG
SPI1	hTFtarget	hg19_refGene_NM_001143831	634	642	-	11.4935	5.01e-05	0.0978	ATGATTCAG
SPI1	hTFtarget	hg19_refGene_NM_001143831	786	800	-	11.1842	5.01e-05	0.0973	GAGGAGGCGTGGGTG
SPI1	hTFtarget	hg19_refGene_NM_001143831	634	642	-	11.6901	5.01e-05	0.0986	ATGATTCAG
ZBTB33	hTFtarget	hg19_refGene_NM_001143831	907	915	-	11.8026	5.01e-05	0.096	GTGAATAAG
RELA	hTFtarget	hg19_refGene_NM_001143831	456	471	-	11.3684	5.03e-05	0.0534	TTCCTTCACCACCCCC
MAZ	database	hg19_refGene_NM_001143831	789	805	-	10.5169	5.04e-05	0.0317	GTGCGGAGGAGGCGTGG
MAZ	hTFtarget	hg19_refGene_NM_001143831	829	850	+	9.32857	5.04e-05	0.0135	CAGAGGGAACGTGAGGAGCAGG
CTCF	hTFtarget	hg19_refGene_NM_001143831	551	566	+	11.5395	5.04e-05	0.0492	TTTGTAAGAAGTGCAG
SP1:SP3	database	hg19_refGene_NM_001143831	948	958	+	11.6735	5.06e-05	0.0481	CCCCCGCCGCG
NR2F6	database	hg19_refGene_NM_001143831	244	257	+	11.6055	5.06e-05	0.0972	TAATCTTTGACCCA
ESR1	hTFtarget	hg19_refGene_NM_001143831	842	863	+	-1.39437	5.06e-05	0.0577	AGGAGCAGGAGAGAGAGACCAA
RB1	hTFtarget	hg19_refGene_NM_001143831	788	799	-	10.9079	5.06e-05	0.0984	AGGAGGCGTGGG
STAT3	hTFtarget	hg19_refGene_NM_001143831	685	693	+	11.8421	5.06e-05	0.1	GTGACGCCC
SPI1	hTFtarget	hg19_refGene_NM_001143831	945	960	+	10.7143	5.07e-05	0.0489	CAACCCCCGCCGCGCG
MAZ	hTFtarget	hg19_refGene_NM_001143831	843	858	-	11.3377	5.08e-05	0.0469	CTCTCTCTCCTGCTCC
STAT1	hTFtarget	hg19_refGene_NM_001143831	458	479	+	8.54545	5.08e-05	0.0949	GGGTGGTGAAGGAAGGGAAGCA
E2	database	hg19_refGene_NM_001143831	80	95	-	10.8469	5.09e-05	0.0997	CACACCTTGTTGGGTT
SPI1	hTFtarget	hg19_refGene_NM_001143831	788	799	-	11.5857	5.09e-05	0.0987	AGGAGGCGTGGG
GTF2I	hTFtarget	hg19_refGene_NM_001143831	806	829	-	10.8182	5.1e-05	0.0581	GGGAGCCATGGGAGGAGGAAAGCT
KDM1A	hTFtarget	hg19_refGene_NM_001143831	71	93	-	9.44737	5.1e-05	0.0496	CACCTTGTTGGGTTTTACAATGG
KLF5	hTFtarget	hg19_refGene_NM_001143831	455	466	+	10.9605	5.1e-05	0.0494	TGGGGGTGGTGA
SPI1	hTFtarget	hg19_refGene_NM_001143831	783	798	+	11.1316	5.1e-05	0.0491	CACCACCCACGCCTCC
TCF12	hTFtarget	hg19_refGene_NM_001143831	268	276	+	12.1818	5.1e-05	0.0852	GCACCTGGT
ZNF143	hTFtarget	hg19_refGene_NM_001143831	818	833	+	9.56579	5.1e-05	0.0993	CCCATGGCTCCCAGAG
MAZ	hTFtarget	hg19_refGene_NM_001143831	794	815	-	9.3	5.11e-05	0.0135	GAGGAAAGCTGTGCGGAGGAGG
POLR3A	hTFtarget	hg19_refGene_NM_001143831	887	908	-	4.82857	5.11e-05	0.1	AGGGTCTTAAAGCCTCGTCGTT
EP300	hTFtarget	hg19_refGene_NM_001143831	188	202	-	1.89474	5.11e-05	0.0987	ATTTCATTACTAATG
PPARG	hTFtarget	hg19_refGene_NM_001143831	689	708	-	11.2394	5.12e-05	0.0472	AATGATTGGGAGAAGGGGCG
SP1	hTFtarget	hg19_refGene_NM_001143831	462	477	+	10.5714	5.12e-05	0.0194	GGTGAAGGAAGGGAAG
CDK9	hTFtarget	hg19_refGene_NM_001143831	818	835	+	6.35714	5.12e-05	0.0989	CCCATGGCTCCCAGAGGG
EP300	hTFtarget	hg19_refGene_NM_001143831	376	391	+	8.94737	5.12e-05	0.101	CGCCTTTTCAGAGGCA
YY1	hTFtarget	hg19_refGene_NM_001143831	942	957	-	9.88158	5.13e-05	0.0482	GCGGCGGGGGTTGGCA
FOS	hTFtarget	hg19_refGene_NM_001143831	788	799	-	10.9079	5.14e-05	0.098	AGGAGGCGTGGG
BRD4	hTFtarget	hg19_refGene_NM_001143831	938	962	+	8.42105	5.14e-05	0.0606	GTTCTGCCAACCCCCGCCGCGCGCT
KMT2B	hTFtarget	hg19_refGene_NM_001143831	632	643	+	11.8333	5.15e-05	0.1	CTCTGAATCATC
STAT1	hTFtarget	hg19_refGene_NM_001143831	811	822	-	10.7368	5.16e-05	0.096	ATGGGAGGAGGA
E2F3	database	hg19_refGene_NM_001143831	823	837	-	10.5172	5.17e-05	0.0991	TTCCCTCTGGGAGCC
ASCL1	hTFtarget	hg19_refGene_NM_001143831	840	851	+	11.662	5.17e-05	0.0199	TGAGGAGCAGGA
SMARCA4	hTFtarget	hg19_refGene_NM_001143831	783	807	+	10.6364	5.17e-05	0.0218	CACCACCCACGCCTCCTCCGCACAG
RELA	hTFtarget	hg19_refGene_NM_001143831	105	116	+	11.8026	5.19e-05	0.0483	TCTCTTTTTCTT
ZNF263	hTFtarget	hg19_refGene_NM_001143831	814	829	-	10.1571	5.19e-05	0.0222	GGGAGCCATGGGAGGA
EZH2	hTFtarget	hg19_refGene_NM_001143831	823	838	-	9.78947	5.21e-05	0.0502	GTTCCCTCTGGGAGCC
FLI1	hTFtarget	hg19_refGene_NM_001143831	469	482	-	-10.4605	5.21e-05	0.028	CTTTGCTTCCCTTC
FOSL2	hTFtarget	hg19_refGene_NM_001143831	634	642	-	11.9697	5.21e-05	0.101	ATGATTCAG
EGLN2	hTFtarget	hg19_refGene_NM_001143831	835	851	+	11.4848	5.21e-05	0.102	GAACGTGAGGAGCAGGA
REST	hTFtarget	hg19_refGene_NM_001143831	459	467	+	11.2237	5.22e-05	0.102	GGTGGTGAA
HNF1A	database	hg19_refGene_NM_001143831	581	601	-	11.1505	5.23e-05	0.0501	TGATGTTACTTATTAATAATA
RBCK1	hTFtarget	hg19_refGene_NM_001143831	788	799	+	11.1316	5.23e-05	0.0909	CCCACGCCTCCT
PURA	database	hg19_refGene_NM_001143831	458	474	+	11.3564	5.24e-05	0.0499	GGGTGGTGAAGGAAGGG
EZH2	hTFtarget	hg19_refGene_NM_001143831	840	861	-	11.1688	5.24e-05	0.0318	GGTCTCTCTCTCCTGCTCCTCA
MYC	hTFtarget	hg19_refGene_NM_001143831	753	774	+	11.0789	5.24e-05	0.0485	CCTGCTCCCCCAGCTTCTCTCT
POU5F1	hTFtarget	hg19_refGene_NM_001143831	945	966	-	10.2895	5.24e-05	0.0189	CCGCAGCGCGCGGCGGGGGTTG
EP300	hTFtarget	hg19_refGene_NM_001143831	819	835	+	0.394737	5.25e-05	0.103	CCATGGCTCCCAGAGGG
FOS	hTFtarget	hg19_refGene_NM_001143831	788	799	-	11.1579	5.27e-05	0.102	AGGAGGCGTGGG
RBL2	hTFtarget	hg19_refGene_NM_001143831	810	821	-	11.0789	5.28e-05	0.0504	TGGGAGGAGGAA
AP4	database	hg19_refGene_NM_001143831	254	263	-	12.1707	5.29e-05	0.104	AGCAGCTGGG
POLR2A	hTFtarget	hg19_refGene_NM_001143831	457	472	-	8.98684	5.3e-05	0.0508	CTTCCTTCACCACCCC
FLI1	hTFtarget	hg19_refGene_NM_001143831	490	501	+	10.0141	5.31e-05	0.0209	AGAAAGTAAAGA
RARA	hTFtarget	hg19_refGene_NM_001143831	462	475	+	11.5	5.31e-05	0.1	GGTGAAGGAAGGGA
SPI1	hTFtarget	hg19_refGene_NM_001143831	784	799	+	10.8571	5.31e-05	0.101	ACCACCCACGCCTCCT
SPI1	hTFtarget	hg19_refGene_NM_001143831	809	820	-	11.5526	5.31e-05	0.101	GGGAGGAGGAAA
SPI1	hTFtarget	hg19_refGene_NM_001143831	818	833	+	11.2632	5.31e-05	0.104	CCCATGGCTCCCAGAG
EGR1	hTFtarget	hg19_refGene_NM_001143831	790	801	+	10.7714	5.31e-05	0.024	CACGCCTCCTCC
POLR3A	database	hg19_refGene_NM_001143831	710	725	+	10.2455	5.32e-05	0.105	TCAGGGGTTTCAGTGC
SPI1	hTFtarget	hg19_refGene_NM_001143831	783	798	+	10.7714	5.32e-05	0.0902	CACCACCCACGCCTCC
SPI1	hTFtarget	hg19_refGene_NM_001143831	62	77	-	11.4103	5.32e-05	0.0516	ACAATGGCATCTTTCT
T	hTFtarget	hg19_refGene_NM_001143831	959	970	-	11.5857	5.32e-05	0.0348	ACTCCCGCAGCG
IRF5	hTFtarget	hg19_refGene_NM_001143831	871	886	+	11.2208	5.33e-05	0.105	CTCGCCTGAACCCCGA
JUN	hTFtarget	hg19_refGene_NM_001143831	634	642	+	12.4429	5.33e-05	0.105	CTGAATCAT
MYC	hTFtarget	hg19_refGene_NM_001143831	842	860	+	-11.0921	5.33e-05	0.0332	AGGAGCAGGAGAGAGAGAC
C17orf96	hTFtarget	hg19_refGene_NM_001143831	450	474	+	11.0759	5.34e-05	0.0314	AGTTATGGGGGTGGTGAAGGAAGGG
SP1	database	hg19_refGene_NM_001143831	949	958	+	11.4382	5.35e-05	0.0498	CCCCGCCGCG
MED1	hTFtarget	hg19_refGene_NM_001143831	425	431	+	13.0526	5.35e-05	0.105	CTCAGCA
NFYA	hTFtarget	hg19_refGene_NM_001143831	371	377	+	12.1286	5.35e-05	0.106	CCAATCG
NFYA	hTFtarget	hg19_refGene_NM_001143831	371	377	+	11.8714	5.35e-05	0.106	CCAATCG
PAX6	hTFtarget	hg19_refGene_NM_001143831	915	923	+	11.8947	5.35e-05	0.105	CCCACTGAG
SP1	hTFtarget	hg19_refGene_NM_001143831	371	377	+	12.1447	5.35e-05	0.106	CCAATCG
SP1	hTFtarget	hg19_refGene_NM_001143831	371	377	+	11.8553	5.35e-05	0.106	CCAATCG
SP2	hTFtarget	hg19_refGene_NM_001143831	371	377	+	11.8684	5.35e-05	0.106	CCAATCG
SPI1	hTFtarget	hg19_refGene_NM_001143831	783	798	-	10.0921	5.35e-05	0.0858	GGAGGCGTGGGTGGTG
CDK8	hTFtarget	hg19_refGene_NM_001143831	812	836	+	10.4026	5.36e-05	0.0124	CCTCCTCCCATGGCTCCCAGAGGGA
FOXG1	hTFtarget	hg19_refGene_NM_001143831	929	953	+	9.68831	5.37e-05	0.0283	GCCCTGGCCGTTCTGCCAACCCCCG
HIF1A	hTFtarget	hg19_refGene_NM_001143831	848	866	+	7.85526	5.37e-05	0.103	AGGAGAGAGAGACCAAGGC
RELA	hTFtarget	hg19_refGene_NM_001143831	333	344	-	11.6234	5.37e-05	0.0789	AAAGAAAAGAAA
CLOCK	hTFtarget	hg19_refGene_NM_001143831	787	798	+	11.3289	5.38e-05	0.104	ACCCACGCCTCC
ZNF263	database	hg19_refGene_NM_001143831	740	760	-	10.0816	5.39e-05	0.0107	GGAGCAGGTAGATAATAAGGT
MYC	hTFtarget	hg19_refGene_NM_001143831	936	957	-	10.3026	5.39e-05	0.0249	GCGGCGGGGGTTGGCAGAACGG
ZNF143	hTFtarget	hg19_refGene_NM_001143831	953	968	+	10.0132	5.39e-05	0.0825	GCCGCGCGCTGCGGGA
EWSR1	hTFtarget	hg19_refGene_NM_001143831	650	669	-	5.62097	5.41e-05	0.0499	AAAGCTAGGAAGTCAGGGAA
KDM5B	hTFtarget	hg19_refGene_NM_001143831	841	865	+	8.15385	5.42e-05	0.0154	GAGGAGCAGGAGAGAGAGACCAAGG
MAZ	hTFtarget	hg19_refGene_NM_001143831	788	803	+	10.2576	5.42e-05	0.0388	CCCACGCCTCCTCCGC
REST	hTFtarget	hg19_refGene_NM_001143831	459	467	+	11.3026	5.42e-05	0.107	GGTGGTGAA
FLI1	hTFtarget	hg19_refGene_NM_001143831	464	477	-	-10.5132	5.43e-05	0.028	CTTCCCTTCCTTCA
OTX2	hTFtarget	hg19_refGene_NM_001143831	634	642	-	12.5132	5.43e-05	0.107	ATGATTCAG
POLR2A	hTFtarget	hg19_refGene_NM_001143831	944	958	-	10.3714	5.43e-05	0.103	CGCGGCGGGGGTTGG
RUNX1	hTFtarget	hg19_refGene_NM_001143831	809	820	-	11.4737	5.43e-05	0.0512	GGGAGGAGGAAA
SIX5	hTFtarget	hg19_refGene_NM_001143831	467	478	-	10.4211	5.44e-05	0.0726	GCTTCCCTTCCT
CDK9	hTFtarget	hg19_refGene_NM_001143831	953	968	+	10.9474	5.44e-05	0.105	GCCGCGCGCTGCGGGA
GTF2I	hTFtarget	hg19_refGene_NM_001143831	278	297	-	5.42105	5.45e-05	0.107	TTTCCTAGCTGAATTTTGGG
MAX	hTFtarget	hg19_refGene_NM_001143831	463	478	+	11.1818	5.45e-05	0.101	GTGAAGGAAGGGAAGC
SMARCA4	hTFtarget	hg19_refGene_NM_001143831	378	393	+	11.2113	5.45e-05	0.105	CCTTTTCAGAGGCAGA
ATF3	database	hg19_refGene_NM_001143831	685	693	+	10.7959	5.46e-05	0.108	GTGACGCCC
TBL1XR1	hTFtarget	hg19_refGene_NM_001143831	941	956	+	10.9474	5.46e-05	0.0263	CTGCCAACCCCCGCCG
RAC3	hTFtarget	hg19_refGene_NM_001143831	250	258	-	11.9342	5.47e-05	0.0775	CTGGGTCAA
FLI1	hTFtarget	hg19_refGene_NM_001143831	467	475	+	11.2368	5.48e-05	0.0891	AGGAAGGGA
HDAC2	hTFtarget	hg19_refGene_NM_001143831	950	971	-	8.56579	5.49e-05	0.0278	TACTCCCGCAGCGCGCGGCGGG
NR3C1	hTFtarget	hg19_refGene_NM_001143831	634	642	-	11.9079	5.5e-05	0.108	ATGATTCAG
SPI1	hTFtarget	hg19_refGene_NM_001143831	634	642	-	11.5493	5.5e-05	0.108	ATGATTCAG
EP300	hTFtarget	hg19_refGene_NM_001143831	645	660	+	11	5.5e-05	0.054	CGGGCTTCCCTGACTT
FOXA1	hTFtarget	hg19_refGene_NM_001143831	645	660	-	10.6447	5.51e-05	0.108	AAGTCAGGGAAGCCCG
KLF5	hTFtarget	hg19_refGene_NM_001143831	783	791	+	11.8143	5.52e-05	0.0536	CACCACCCA
RBPJ	hTFtarget	hg19_refGene_NM_001143831	596	611	-	10.7455	5.52e-05	0.108	CGGCCTCTAATGATGT
FLI1	hTFtarget	hg19_refGene_NM_001143831	463	474	+	9.9507	5.53e-05	0.0209	GTGAAGGAAGGG
OTX2	hTFtarget	hg19_refGene_NM_001143831	915	923	-	12.0789	5.53e-05	0.108	CTCAGTGGG
PCGF2	hTFtarget	hg19_refGene_NM_001143831	842	863	-	11.1579	5.53e-05	0.0203	TTGGTCTCTCTCTCCTGCTCCT
SP2	hTFtarget	hg19_refGene_NM_001143831	774	785	-	11.8289	5.53e-05	0.108	GTGTGTCACTCA
NFE2L2	database	hg19_refGene_NM_001143831	776	787	-	11.184	5.54e-05	0.109	TGGTGTGTCACT
TGIF2	database	hg19_refGene_NM_001143831	429	444	+	11.0788	5.54e-05	0.109	GCATAGCTGACAATCC
MAX	hTFtarget	hg19_refGene_NM_001143831	331	342	-	11.6494	5.55e-05	0.103	AGAAAAGAAAGA
E2F4	hTFtarget	hg19_refGene_NM_001143831	941	955	+	11.4545	5.55e-05	0.107	CTGCCAACCCCCGCC
CREB1	database	hg19_refGene_NM_001143831	682	693	+	11.7273	5.56e-05	0.11	GCAGTGACGCCC
ZBTB4	database	hg19_refGene_NM_001143831	827	843	+	5.12245	5.57e-05	0.0537	CCCAGAGGGAACGTGAG
POLR2A	hTFtarget	hg19_refGene_NM_001143831	258	273	-	10.1053	5.57e-05	0.105	AGGTGCTTGCAGCAGC
TAF1	hTFtarget	hg19_refGene_NM_001143831	456	476	-	9.80263	5.57e-05	0.0591	TTCCCTTCCTTCACCACCCCC
TAL1	hTFtarget	hg19_refGene_NM_001143831	408	423	-	11.7576	5.57e-05	0.054	TTATCTTTAAGTACAA
ZNF263	hTFtarget	hg19_refGene_NM_001143831	809	830	-	10.1558	5.57e-05	0.0114	TGGGAGCCATGGGAGGAGGAAA
CTCF	hTFtarget	hg19_refGene_NM_001143831	985	996	-	11.0526	5.57e-05	0.11	GGAAGCGCAGCG
STAT3	hTFtarget	hg19_refGene_NM_001143831	813	821	-	11.9079	5.58e-05	0.0755	TGGGAGGAG
EP300	hTFtarget	hg19_refGene_NM_001143831	848	863	-	10.9737	5.58e-05	0.054	TTGGTCTCTCTCTCCT
GTF2I	hTFtarget	hg19_refGene_NM_001143831	768	779	+	10.8947	5.59e-05	0.108	TCTCTCTGAGTG
RUNX1	hTFtarget	hg19_refGene_NM_001143831	464	475	+	11.4079	5.59e-05	0.0512	TGAAGGAAGGGA
SPI1	hTFtarget	hg19_refGene_NM_001143831	943	964	-	7.9	5.59e-05	0.0526	GCAGCGCGCGGCGGGGGTTGGC
E2F7	hTFtarget	hg19_refGene_NM_001143831	788	803	-	8.71429	5.59e-05	0.0265	GCGGAGGAGGCGTGGG
MYB	hTFtarget	hg19_refGene_NM_001143831	941	965	+	8.10526	5.6e-05	0.0253	CTGCCAACCCCCGCCGCGCGCTGCG
SPI1	hTFtarget	hg19_refGene_NM_001143831	455	470	-	11.0286	5.6e-05	0.106	TCCTTCACCACCCCCA
IRF8	database	hg19_refGene_NM_001143831	45	56	+	9.26606	5.62e-05	0.11	GACGTGAAAATG
TAL1	database	hg19_refGene_NM_001143831	254	263	+	9.26016	5.62e-05	0.111	CCCAGCTGCT
NR3C1	hTFtarget	hg19_refGene_NM_001143831	634	642	-	11.4474	5.62e-05	0.11	ATGATTCAG
RELA	hTFtarget	hg19_refGene_NM_001143831	645	655	-	11.1053	5.62e-05	0.11	AGGGAAGCCCG
TP53	hTFtarget	hg19_refGene_NM_001143831	842	863	+	-6.76389	5.62e-05	0.0575	AGGAGCAGGAGAGAGAGACCAA
CREB1	hTFtarget	hg19_refGene_NM_001143831	685	693	-	12.3026	5.62e-05	0.111	GGGCGTCAC
LMNB1	hTFtarget	hg19_refGene_NM_001143831	814	829	+	6.69512	5.63e-05	0.104	TCCTCCCATGGCTCCC
CBX3	hTFtarget	hg19_refGene_NM_001143831	109	120	-	10.7763	5.65e-05	0.0549	CAACAAGAAAAA
PHF8	hTFtarget	hg19_refGene_NM_001143831	952	967	+	10.9091	5.66e-05	0.0341	CGCCGCGCGCTGCGGG
CDK9	hTFtarget	hg19_refGene_NM_001143831	945	966	-	9.15789	5.66e-05	0.0544	CCGCAGCGCGCGGCGGGGGTTG
SPI1	hTFtarget	hg19_refGene_NM_001143831	771	795	+	8.82857	5.67e-05	0.0268	CTCTGAGTGACACACCACCCACGCC
NFE2	hTFtarget	hg19_refGene_NM_001143831	632	643	-	11.3158	5.68e-05	0.112	GATGATTCAGAG
PAX5	hTFtarget	hg19_refGene_NM_001143831	953	968	-	11	5.68e-05	0.111	TCCCGCAGCGCGCGGC
ZNF143	database	hg19_refGene_NM_001143831	645	666	-	8.44944	5.69e-05	0.108	GCTAGGAAGTCAGGGAAGCCCG
HNF1A	database	hg19_refGene_NM_001143831	583	600	+	11.1522	5.69e-05	0.0549	TTATTAATAAGTAACATC
SPI1	hTFtarget	hg19_refGene_NM_001143831	780	798	+	9.94286	5.69e-05	0.054	ACACACCACCCACGCCTCC
ZNF263	hTFtarget	hg19_refGene_NM_001143831	841	862	+	10.1169	5.69e-05	0.0114	GAGGAGCAGGAGAGAGAGACCA
EP300	hTFtarget	hg19_refGene_NM_001143831	105	116	-	11.5974	5.69e-05	0.0534	AAGAAAAAGAGA
MYC	hTFtarget	hg19_refGene_NM_001143831	634	642	-	12.1053	5.7e-05	0.112	ATGATTCAG
MYC	hTFtarget	hg19_refGene_NM_001143831	634	642	-	12.1053	5.7e-05	0.112	ATGATTCAG
CNOT3	database	hg19_refGene_NM_001143831	949	958	+	11.1951	5.71e-05	0.0556	CCCCGCCGCG
RUNX1T1	hTFtarget	hg19_refGene_NM_001143831	808	819	-	11.7	5.71e-05	0.109	GGAGGAGGAAAG
HOXB7	database	hg19_refGene_NM_001143831	356	371	-	11.0171	5.72e-05	0.111	GTATAAATTACTTGCA
JUN	hTFtarget	hg19_refGene_NM_001143831	634	645	+	10.9091	5.72e-05	0.113	CTGAATCATCTC
CREB1	hTFtarget	hg19_refGene_NM_001143831	681	694	+	11.5606	5.72e-05	0.113	AGCAGTGACGCCCC
ETS1	hTFtarget	hg19_refGene_NM_001143831	818	833	+	9.59211	5.73e-05	0.111	CCCATGGCTCCCAGAG
MYC	hTFtarget	hg19_refGene_NM_001143831	940	955	+	8.69737	5.74e-05	0.0435	TCTGCCAACCCCCGCC
GATA4	hTFtarget	hg19_refGene_NM_001143831	949	957	-	11.25	5.75e-05	0.113	GCGGCGGGG
BRD4	hTFtarget	hg19_refGene_NM_001143831	465	486	+	10.8846	5.75e-05	0.0445	GAAGGAAGGGAAGCAAAGTCAT
STAT1	hTFtarget	hg19_refGene_NM_001143831	329	344	+	9.73684	5.75e-05	0.108	TGTCTTTCTTTTCTTT
T	hTFtarget	hg19_refGene_NM_001143831	945	959	-	11.2727	5.75e-05	0.0565	GCGCGGCGGGGGTTG
EP300	hTFtarget	hg19_refGene_NM_001143831	746	761	+	11.5758	5.75e-05	0.0933	TTATCTACCTGCTCCC
TRIM28	hTFtarget	hg19_refGene_NM_001143831	395	410	+	9.39474	5.77e-05	0.112	ATGAAGTCTGCTTTTG
SMAD4	hTFtarget	hg19_refGene_NM_001143831	634	642	-	12.1714	5.79e-05	0.114	ATGATTCAG
SPI1	hTFtarget	hg19_refGene_NM_001143831	777	800	-	9.78947	5.79e-05	0.0547	GAGGAGGCGTGGGTGGTGTGTCAC
SMAD1	hTFtarget	hg19_refGene_NM_001143831	408	425	+	11.697	5.81e-05	0.114	TTGTACTTAAAGATAACC
STAT1	hTFtarget	hg19_refGene_NM_001143831	814	822	-	11.7763	5.81e-05	0.0741	ATGGGAGGA
GATA1	hTFtarget	hg19_refGene_NM_001143831	257	268	-	11.3684	5.82e-05	0.0382	CTTGCAGCAGCT
BTAF1	hTFtarget	hg19_refGene_NM_001143831	938	962	+	-1.07895	5.82e-05	0.0214	GTTCTGCCAACCCCCGCCGCGCGCT
EP300	hTFtarget	hg19_refGene_NM_001143831	632	646	+	11.5714	5.82e-05	0.114	CTCTGAATCATCTCG
FLI1	hTFtarget	hg19_refGene_NM_001143831	653	677	+	-27.1714	5.83e-05	0.025	CCTGACTTCCTAGCTTTCTGTACCC
IRF5	hTFtarget	hg19_refGene_NM_001143831	988	999	-	9.57895	5.83e-05	0.093	GCTGGAAGCGCA
POLR2A	hTFtarget	hg19_refGene_NM_001143831	945	960	-	8.89474	5.84e-05	0.0553	CGCGCGGCGGGGGTTG
SIN3A	hTFtarget	hg19_refGene_NM_001143831	827	835	-	11.8289	5.84e-05	0.114	CCCTCTGGG
ZNF263	hTFtarget	hg19_refGene_NM_001143831	830	845	+	9.91429	5.84e-05	0.0222	AGAGGGAACGTGAGGA
ERG	hTFtarget	hg19_refGene_NM_001143831	805	820	+	11.5606	5.84e-05	0.0557	CAGCTTTCCTCCTCCC
NR1H2:RXRA	database	hg19_refGene_NM_001143831	242	258	-	-4.78652	5.85e-05	0.114	CTGGGTCAAAGATTAAA
GATA2	hTFtarget	hg19_refGene_NM_001143831	407	425	+	11.5	5.86e-05	0.0877	TTTGTACTTAAAGATAACC
MED1	hTFtarget	hg19_refGene_NM_001143831	777	785	+	11.2254	5.86e-05	0.115	GTGACACAC
TAF1	hTFtarget	hg19_refGene_NM_001143831	844	867	+	10.5658	5.86e-05	0.0153	GAGCAGGAGAGAGAGACCAAGGCT
FLI1	hTFtarget	hg19_refGene_NM_001143831	808	829	+	-9.97143	5.87e-05	0.0232	CTTTCCTCCTCCCATGGCTCCC
BARX2	hTFtarget	hg19_refGene_NM_001143831	788	799	-	11.3	5.87e-05	0.114	AGGAGGCGTGGG
PRAME	hTFtarget	hg19_refGene_NM_001143831	948	959	-	11.0658	5.87e-05	0.0574	GCGCGGCGGGGG
GATA1	hTFtarget	hg19_refGene_NM_001143831	746	761	+	11.1667	5.89e-05	0.0579	TTATCTACCTGCTCCC
SP2	hTFtarget	hg19_refGene_NM_001143831	932	946	-	10	5.89e-05	0.0759	TGGCAGAACGGCCAG
BTAF1	hTFtarget	hg19_refGene_NM_001143831	107	122	-	10.8205	5.89e-05	0.0548	AACAACAAGAAAAAGA
ZNF143	hTFtarget	hg19_refGene_NM_001143831	953	968	+	9.60526	5.9e-05	0.0573	GCCGCGCGCTGCGGGA
BHLHE40	hTFtarget	hg19_refGene_NM_001143831	833	844	+	11.6212	5.91e-05	0.117	GGGAACGTGAGG
USF2	hTFtarget	hg19_refGene_NM_001143831	809	820	+	9.82895	5.91e-05	0.038	TTTCCTCCTCCC
MEF2A	hTFtarget	hg19_refGene_NM_001143831	634	642	-	12.1143	5.92e-05	0.116	ATGATTCAG
YY1	hTFtarget	hg19_refGene_NM_001143831	863	884	+	7.30263	5.92e-05	0.0689	AGGCTACCCTCGCCTGAACCCC
BHLHE40	hTFtarget	hg19_refGene_NM_001143831	810	821	+	10.0395	5.93e-05	0.113	TTCCTCCTCCCA
SMARCA4	hTFtarget	hg19_refGene_NM_001143831	943	967	+	10.3766	5.93e-05	0.0218	GCCAACCCCCGCCGCGCGCTGCGGG
FLI1	hTFtarget	hg19_refGene_NM_001143831	804	828	+	-51.4697	5.95e-05	0.027	ACAGCTTTCCTCCTCCCATGGCTCC
SPI1	hTFtarget	hg19_refGene_NM_001143831	773	781	+	11.6711	5.95e-05	0.0586	CTGAGTGAC
TFAP2C	hTFtarget	hg19_refGene_NM_001143831	953	968	+	10.4342	5.95e-05	0.116	GCCGCGCGCTGCGGGA
EGR1	hTFtarget	hg19_refGene_NM_001143831	938	959	+	8.48485	5.95e-05	0.0288	GTTCTGCCAACCCCCGCCGCGC
EP300	hTFtarget	hg19_refGene_NM_001143831	752	767	+	9.26316	5.95e-05	0.0565	ACCTGCTCCCCCAGCT
JUND	hTFtarget	hg19_refGene_NM_001143831	633	648	+	10.7143	5.96e-05	0.117	TCTGAATCATCTCGGG
CTCF	hTFtarget	hg19_refGene_NM_001143831	557	566	+	11.3553	5.96e-05	0.115	AGAAGTGCAG
ALX1	database	hg19_refGene_NM_001143831	311	322	+	11.3118	5.98e-05	0.118	ATAATCATATTA
IKZF1	hTFtarget	hg19_refGene_NM_001143831	839	854	-	11.2576	5.99e-05	0.0334	CTCTCCTGCTCCTCAC
SPI1	hTFtarget	hg19_refGene_NM_001143831	634	642	-	11.507	5.99e-05	0.115	ATGATTCAG
STAT5A	hTFtarget	hg19_refGene_NM_001143831	806	821	-	5.63158	5.99e-05	0.0566	TGGGAGGAGGAAAGCT
YY1	hTFtarget	hg19_refGene_NM_001143831	573	584	+	11.6447	5.99e-05	0.117	CAAAATGGTATT
STAT3	hTFtarget	hg19_refGene_NM_001143831	104	119	-	11.2179	6e-05	0.111	AACAAGAAAAAGAGAT
E2F7	hTFtarget	hg19_refGene_NM_001143831	253	261	+	11.9868	6e-05	0.0707	ACCCAGCTG
BRD4	hTFtarget	hg19_refGene_NM_001143831	467	475	+	11.0857	6.01e-05	0.0881	AGGAAGGGA
ZNF384	hTFtarget	hg19_refGene_NM_001143831	97	118	+	3.52778	6.02e-05	0.0389	TAGATACATCTCTTTTTCTTGT
EGR1	hTFtarget	hg19_refGene_NM_001143831	944	955	+	10.4571	6.02e-05	0.024	CCAACCCCCGCC
ELF1	hTFtarget	hg19_refGene_NM_001143831	787	798	+	9.44737	6.02e-05	0.117	ACCCACGCCTCC
YY1	hTFtarget	hg19_refGene_NM_001143831	943	958	+	9	6.03e-05	0.038	GCCAACCCCCGCCGCG
C17orf96	hTFtarget	hg19_refGene_NM_001143831	841	865	+	10.8734	6.04e-05	0.0314	GAGGAGCAGGAGAGAGAGACCAAGG
TAF1	hTFtarget	hg19_refGene_NM_001143831	457	472	-	8.44737	6.05e-05	0.115	CTTCCTTCACCACCCC
ZBTB17	hTFtarget	hg19_refGene_NM_001143831	164	179	+	9.98684	6.05e-05	0.118	GGGTCTAGTGGAAAAT
YY1	database	hg19_refGene_NM_001143831	569	585	-	10.6531	6.06e-05	0.118	TAATACCATTTTGCATT
PBX3	hTFtarget	hg19_refGene_NM_001143831	787	798	-	9.59211	6.06e-05	0.0755	GGAGGCGTGGGT
EP300	hTFtarget	hg19_refGene_NM_001143831	943	958	+	9.22368	6.06e-05	0.0565	GCCAACCCCCGCCGCG
FLI1	hTFtarget	hg19_refGene_NM_001143831	805	820	-	-2.02857	6.07e-05	0.0295	GGGAGGAGGAAAGCTG
KLF5	hTFtarget	hg19_refGene_NM_001143831	88	96	-	11.7286	6.08e-05	0.119	CCACACCTT
EGR2	database	hg19_refGene_NM_001143831	788	802	+	10.7541	6.09e-05	0.0501	CCCACGCCTCCTCCG
FOS	hTFtarget	hg19_refGene_NM_001143831	634	642	-	11.2727	6.09e-05	0.117	ATGATTCAG
JUND	hTFtarget	hg19_refGene_NM_001143831	634	642	+	11.7424	6.09e-05	0.118	CTGAATCAT
TP53	hTFtarget	hg19_refGene_NM_001143831	332	347	+	9.92105	6.09e-05	0.0889	CTTTCTTTTCTTTAAA
ZNF384	hTFtarget	hg19_refGene_NM_001143831	784	808	+	10.5542	6.09e-05	0.037	ACCACCCACGCCTCCTCCGCACAGC
ZKSCAN1	hTFtarget	hg19_refGene_NM_001143831	915	930	+	10.4079	6.1e-05	0.12	CCCACTGAGTCTATGC
MAX	hTFtarget	hg19_refGene_NM_001143831	788	799	+	9.07895	6.11e-05	0.117	CCCACGCCTCCT
MYC	hTFtarget	hg19_refGene_NM_001143831	650	671	-	4.03947	6.11e-05	0.115	AGAAAGCTAGGAAGTCAGGGAA
EGR1	hTFtarget	hg19_refGene_NM_001143831	453	464	-	10.4286	6.11e-05	0.024	ACCACCCCCATA
POLR2A	hTFtarget	hg19_refGene_NM_001143831	447	468	-	8.80263	6.12e-05	0.0588	CTTCACCACCCCCATAACTGCC
ESR1	hTFtarget	hg19_refGene_NM_001143831	250	258	-	11.6842	6.13e-05	0.121	CTGGGTCAA
STAT2	hTFtarget	hg19_refGene_NM_001143831	329	344	-	9.27273	6.13e-05	0.114	AAAGAAAAGAAAGACA
HSF2	database	hg19_refGene_NM_001143831	541	550	+	10.7528	6.14e-05	0.121	GGAAGAATCG
WT1	database	hg19_refGene_NM_001143831	793	801	+	10.9694	6.14e-05	0.119	GCCTCCTCC
HDAC2	hTFtarget	hg19_refGene_NM_001143831	945	966	+	8.27632	6.14e-05	0.0278	CAACCCCCGCCGCGCGCTGCGG
CASP8AP2	hTFtarget	hg19_refGene_NM_001143831	792	807	-	9.35526	6.14e-05	0.119	CTGTGCGGAGGAGGCG
ERG	hTFtarget	hg19_refGene_NM_001143831	836	860	-	-23.4868	6.14e-05	0.0187	GTCTCTCTCTCCTGCTCCTCACGTT
TRIM28	hTFtarget	hg19_refGene_NM_001143831	644	663	-	6.22368	6.15e-05	0.12	AGGAAGTCAGGGAAGCCCGA
ZNF263	hTFtarget	hg19_refGene_NM_001143831	784	799	-	10.1061	6.15e-05	0.0235	AGGAGGCGTGGGTGGT
GTF2I	hTFtarget	hg19_refGene_NM_001143831	794	817	-	10.4935	6.17e-05	0.0581	AGGAGGAAAGCTGTGCGGAGGAGG
IKZF1	hTFtarget	hg19_refGene_NM_001143831	567	582	-	11.2237	6.17e-05	0.0692	TACCATTTTGCATTTT
EGR1	hTFtarget	hg19_refGene_NM_001143831	445	466	-	9.51429	6.17e-05	0.0593	TCACCACCCCCATAACTGCCCA
ELK1	hTFtarget	hg19_refGene_NM_001143831	82	93	-	11.3902	6.17e-05	0.12	CACCTTGTTGGG
TAL1	hTFtarget	hg19_refGene_NM_001143831	743	760	-	11.6	6.18e-05	0.121	GGAGCAGGTAGATAATAA
CDK9	hTFtarget	hg19_refGene_NM_001143831	818	833	+	5.55714	6.18e-05	0.121	CCCATGGCTCCCAGAG
CREB1	hTFtarget	hg19_refGene_NM_001143831	467	482	+	10.7969	6.18e-05	0.0372	AGGAAGGGAAGCAAAG
JUND	hTFtarget	hg19_refGene_NM_001143831	31	42	-	11.5658	6.19e-05	0.119	CTGATGGGATCA
FOXA2	hTFtarget	hg19_refGene_NM_001143831	679	687	-	11.5658	6.2e-05	0.121	CACTGCTGG
EP300	hTFtarget	hg19_refGene_NM_001143831	679	687	-	11.3684	6.2e-05	0.122	CACTGCTGG
BACH2	hTFtarget	hg19_refGene_NM_001143831	489	500	-	11.3636	6.21e-05	0.0379	CTTTACTTTCTC
TBX5	database	hg19_refGene_NM_001143831	87	98	+	11.9326	6.23e-05	0.0612	CAAGGTGTGGTA
CTCF	hTFtarget	hg19_refGene_NM_001143831	557	565	+	11.5395	6.24e-05	0.121	AGAAGTGCA
EP300	hTFtarget	hg19_refGene_NM_001143831	446	454	-	10.9	6.24e-05	0.0612	TAACTGCCC
JUNB	database	hg19_refGene_NM_001143831	634	644	-	11.449	6.25e-05	0.123	AGATGATTCAG
FLI1	hTFtarget	hg19_refGene_NM_001143831	653	670	-	-12.3788	6.25e-05	0.0279	GAAAGCTAGGAAGTCAGG
RUNX1	hTFtarget	hg19_refGene_NM_001143831	826	837	-	11.2237	6.25e-05	0.121	TTCCCTCTGGGA
EP300	hTFtarget	hg19_refGene_NM_001143831	190	203	+	5.75714	6.25e-05	0.118	TTAGTAATGAAATG
EGR1	database	hg19_refGene_NM_001143831	453	466	-	10.4423	6.26e-05	0.0239	TCACCACCCCCATA
MAFG	hTFtarget	hg19_refGene_NM_001143831	557	577	+	7.98571	6.26e-05	0.121	AGAAGTGCAGAAAATGCAAAA
JUND	database	hg19_refGene_NM_001143831	633	643	+	10.9455	6.27e-05	0.123	TCTGAATCATC
ASCL1	hTFtarget	hg19_refGene_NM_001143831	266	277	-	11.5455	6.27e-05	0.0613	AACCAGGTGCTT
JUN	hTFtarget	hg19_refGene_NM_001143831	635	643	-	11.9857	6.27e-05	0.124	GATGATTCA
POU2F1	database	hg19_refGene_NM_001143831	569	577	+	10.888	6.28e-05	0.121	AATGCAAAA
IRF5	hTFtarget	hg19_refGene_NM_001143831	327	342	-	2.09091	6.28e-05	0.058	AGAAAAGAAAGACATT
TP53	hTFtarget	hg19_refGene_NM_001143831	850	861	+	10.8217	6.28e-05	0.0463	GAGAGAGAGACC
E2F4	hTFtarget	hg19_refGene_NM_001143831	948	959	-	10.5	6.28e-05	0.0679	GCGCGGCGGGGG
FOSL2	database	hg19_refGene_NM_001143831	634	644	-	10.7636	6.29e-05	0.124	AGATGATTCAG
FLI1	hTFtarget	hg19_refGene_NM_001143831	805	820	+	11.3788	6.29e-05	0.0583	CAGCTTTCCTCCTCCC
HDAC2	hTFtarget	hg19_refGene_NM_001143831	570	581	-	10.9024	6.29e-05	0.121	ACCATTTTGCAT
CDK9	hTFtarget	hg19_refGene_NM_001143831	385	400	+	11.1795	6.29e-05	0.044	AGAGGCAGAAATGAAG
SPI1	hTFtarget	hg19_refGene_NM_001143831	634	642	-	11.507	6.3e-05	0.123	ATGATTCAG
FOXA1	hTFtarget	hg19_refGene_NM_001143831	827	835	-	11.9342	6.31e-05	0.0949	CCCTCTGGG
STAT1	hTFtarget	hg19_refGene_NM_001143831	467	482	-	11.1972	6.31e-05	0.0584	CTTTGCTTCCCTTCCT
RREB1	database	hg19_refGene_NM_001143831	779	800	-	8.14444	6.32e-05	0.121	GAGGAGGCGTGGGTGGTGTGTC
SPI1	hTFtarget	hg19_refGene_NM_001143831	462	477	-	11.1316	6.32e-05	0.117	CTTCCCTTCCTTCACC
WT1	database	hg19_refGene_NM_001143831	753	765	-	10.9213	6.34e-05	0.0609	CTGGGGGAGCAGG
STAT6	database	hg19_refGene_NM_001143831	807	814	+	9.81579	6.34e-05	0.0612	GCTTTCCT
NFATC1	hTFtarget	hg19_refGene_NM_001143831	905	920	+	10.8939	6.34e-05	0.113	CCCTTATTCACCCACT
CDK8	hTFtarget	hg19_refGene_NM_001143831	332	347	+	11.1169	6.34e-05	0.0581	CTTTCTTTTCTTTAAA
SP1	hTFtarget	hg19_refGene_NM_001143831	788	799	+	10.5921	6.35e-05	0.123	CCCACGCCTCCT
TAF1	hTFtarget	hg19_refGene_NM_001143831	750	770	+	9.52632	6.35e-05	0.0591	CTACCTGCTCCCCCAGCTTCT
ZNF384	hTFtarget	hg19_refGene_NM_001143831	8	32	+	-0.430556	6.35e-05	0.0234	CAAAGAAATACAAAAAGTAACAATG
SPI1	hTFtarget	hg19_refGene_NM_001143831	784	799	-	10.2368	6.36e-05	0.124	AGGAGGCGTGGGTGGT
ETS1	hTFtarget	hg19_refGene_NM_001143831	818	833	-	8.84211	6.37e-05	0.124	CTCTGGGAGCCATGGG
POU2F1	hTFtarget	hg19_refGene_NM_001143831	842	857	-	11.3289	6.37e-05	0.0417	TCTCTCTCCTGCTCCT
RP58	database	hg19_refGene_NM_001143831	254	265	-	6.86842	6.38e-05	0.125	GCAGCAGCTGGG
CREM	database	hg19_refGene_NM_001143831	683	693	-	11.551	6.38e-05	0.0641	GGGCGTCACTG
SMARCA4	hTFtarget	hg19_refGene_NM_001143831	634	642	+	11.1447	6.39e-05	0.125	CTGAATCAT
RREB1	database	hg19_refGene_NM_001143831	780	793	+	7.57798	6.41e-05	0.123	ACACACCACCCACG
ESR1	hTFtarget	hg19_refGene_NM_001143831	849	863	-	10.8657	6.41e-05	0.0584	TTGGTCTCTCTCTCC
RCOR1	hTFtarget	hg19_refGene_NM_001143831	459	467	+	11.0921	6.41e-05	0.125	GGTGGTGAA
SPI1	hTFtarget	hg19_refGene_NM_001143831	787	798	+	9.93421	6.42e-05	0.125	ACCCACGCCTCC
TCF7L2	hTFtarget	hg19_refGene_NM_001143831	107	122	+	11.1194	6.42e-05	0.124	TCTTTTTCTTGTTGTT
CREB1	hTFtarget	hg19_refGene_NM_001143831	839	863	+	-10.9697	6.42e-05	0.0597	GTGAGGAGCAGGAGAGAGAGACCAA
CTCF	hTFtarget	hg19_refGene_NM_001143831	986	997	+	10.9211	6.42e-05	0.127	GCTGCGCTTCCA
ESR1	hTFtarget	hg19_refGene_NM_001143831	840	861	+	-2.35211	6.43e-05	0.0577	TGAGGAGCAGGAGAGAGAGACC
FLI1	hTFtarget	hg19_refGene_NM_001143831	656	671	-	2.28788	6.43e-05	0.0298	AGAAAGCTAGGAAGTC
PHF8	hTFtarget	hg19_refGene_NM_001143831	785	800	-	9.97368	6.43e-05	0.0726	GAGGAGGCGTGGGTGG
SPI1	hTFtarget	hg19_refGene_NM_001143831	807	831	+	7.28571	6.43e-05	0.0403	GCTTTCCTCCTCCCATGGCTCCCAG
TP53	hTFtarget	hg19_refGene_NM_001143831	756	777	-	-7.40278	6.43e-05	0.0575	CTCAGAGAGAAGCTGGGGGAGC
CREB1	hTFtarget	hg19_refGene_NM_001143831	844	868	-	10.3243	6.43e-05	0.0343	TAGCCTTGGTCTCTCTCTCCTGCTC
SP1	database	hg19_refGene_NM_001143831	779	797	-	10.2584	6.44e-05	0.0485	GAGGCGTGGGTGGTGTGTC
UBTF	hTFtarget	hg19_refGene_NM_001143831	852	867	+	9.44737	6.44e-05	0.126	GAGAGAGACCAAGGCT
NFATC4	database	hg19_refGene_NM_001143831	172	181	+	11.6122	6.45e-05	0.125	TGGAAAATCT
REST	hTFtarget	hg19_refGene_NM_001143831	459	467	+	10.5921	6.45e-05	0.127	GGTGGTGAA
TBP	database	hg19_refGene_NM_001143831	363	370	-	11.7717	6.46e-05	0.126	TATAAATT
KLF5	hTFtarget	hg19_refGene_NM_001143831	813	821	+	11.1184	6.46e-05	0.124	CTCCTCCCA
REST	hTFtarget	hg19_refGene_NM_001143831	458	469	+	11.1053	6.46e-05	0.127	GGGTGGTGAAGG
SMAD3	hTFtarget	hg19_refGene_NM_001143831	634	642	+	12.0714	6.46e-05	0.127	CTGAATCAT
SPI1	hTFtarget	hg19_refGene_NM_001143831	456	471	+	10.8429	6.46e-05	0.0615	GGGGGTGGTGAAGGAA
TAL1	hTFtarget	hg19_refGene_NM_001143831	408	423	-	11.6515	6.46e-05	0.0636	TTATCTTTAAGTACAA
TCF3	database	hg19_refGene_NM_001143831	11	23	-	11.2388	6.47e-05	0.0612	TTTTTGTATTTCT
ASCL1	hTFtarget	hg19_refGene_NM_001143831	761	772	-	11.2958	6.47e-05	0.0208	AGAGAAGCTGGG
POU5F1	hTFtarget	hg19_refGene_NM_001143831	944	965	-	9.88158	6.47e-05	0.0195	CGCAGCGCGCGGCGGGGGTTGG
SPI1	hTFtarget	hg19_refGene_NM_001143831	809	820	-	11.0132	6.47e-05	0.0827	GGGAGGAGGAAA
CTCF	hTFtarget	hg19_refGene_NM_001143831	557	568	+	10.9605	6.47e-05	0.0634	AGAAGTGCAGAA
RELA	database	hg19_refGene_NM_001143831	645	655	+	10.7931	6.48e-05	0.127	CGGGCTTCCCT
EZH2	hTFtarget	hg19_refGene_NM_001143831	666	681	+	11.1948	6.48e-05	0.0239	CTTTCTGTACCCTCCA
NFYB	hTFtarget	hg19_refGene_NM_001143831	454	465	+	4.38158	6.48e-05	0.0627	ATGGGGGTGGTG
SPI1	hTFtarget	hg19_refGene_NM_001143831	943	958	+	9.52857	6.49e-05	0.0626	GCCAACCCCCGCCGCG
EP300	hTFtarget	hg19_refGene_NM_001143831	659	680	+	-3.67105	6.5e-05	0.0629	TTCCTAGCTTTCTGTACCCTCC
NFAT2	database	hg19_refGene_NM_001143831	171	177	-	11	6.51e-05	0.125	TTTCCAC
CREM	database	hg19_refGene_NM_001143831	421	431	+	11.5102	6.51e-05	0.0641	TAACCTCAGCA
SPI1	database	hg19_refGene_NM_001143831	657	663	-	12.4333	6.51e-05	0.124	AGGAAGT
ETV4	database	hg19_refGene_NM_001143831	657	663	-	10.8889	6.51e-05	0.128	AGGAAGT
EZH2	hTFtarget	hg19_refGene_NM_001143831	564	575	+	11.2394	6.51e-05	0.127	CAGAAAATGCAA
FOSL2	hTFtarget	hg19_refGene_NM_001143831	634	642	-	11.5915	6.51e-05	0.127	ATGATTCAG
HIF1A	hTFtarget	hg19_refGene_NM_001143831	829	844	-	11.0909	6.51e-05	0.059	CCTCACGTTCCCTCTG
BCL6	hTFtarget	hg19_refGene_NM_001143831	657	663	+	12.1579	6.51e-05	0.128	ACTTCCT
NFYA	hTFtarget	hg19_refGene_NM_001143831	700	706	+	11.8714	6.51e-05	0.129	CCAATCA
SETDB1	hTFtarget	hg19_refGene_NM_001143831	388	403	-	8	6.51e-05	0.119	AGACTTCATTTCTGCC
SP2	hTFtarget	hg19_refGene_NM_001143831	700	706	+	12.9474	6.51e-05	0.129	CCAATCA
NKX6-1	database	hg19_refGene_NM_001143831	579	594	-	10.9595	6.52e-05	0.127	ACTTATTAATAATACC
POLR2A	hTFtarget	hg19_refGene_NM_001143831	842	857	+	11.2208	6.52e-05	0.0403	AGGAGCAGGAGAGAGA
REST	hTFtarget	hg19_refGene_NM_001143831	719	734	-	-0.166667	6.52e-05	0.127	TTGACTATGGCACTGA
SUZ12	hTFtarget	hg19_refGene_NM_001143831	784	799	+	10.2368	6.53e-05	0.123	ACCACCCACGCCTCCT
HNF1B	hTFtarget	hg19_refGene_NM_001143831	240	255	-	10.1061	6.55e-05	0.0458	GGTCAAAGATTAAAAG
RELA	hTFtarget	hg19_refGene_NM_001143831	645	660	+	10.6061	6.55e-05	0.127	CGGGCTTCCCTGACTT
EPAS1	hTFtarget	hg19_refGene_NM_001143831	634	642	-	11.9342	6.55e-05	0.129	ATGATTCAG
NANOG	hTFtarget	hg19_refGene_NM_001143831	379	394	-	10.8873	6.56e-05	0.126	TTCTGCCTCTGAAAAG
SPI1	hTFtarget	hg19_refGene_NM_001143831	944	959	-	9.88158	6.56e-05	0.0635	GCGCGGCGGGGGTTGG
FOS	database	hg19_refGene_NM_001143831	633	643	+	11.4894	6.57e-05	0.127	TCTGAATCATC
LEF1	hTFtarget	hg19_refGene_NM_001143831	69	77	-	10.6806	6.57e-05	0.0868	ACAATGGCA
TRIM28	hTFtarget	hg19_refGene_NM_001143831	961	976	-	1.94737	6.57e-05	0.128	GCTTATACTCCCGCAG
ETS1	hTFtarget	hg19_refGene_NM_001143831	648	663	+	10.9481	6.58e-05	0.127	GCTTCCCTGACTTCCT
JUN	hTFtarget	hg19_refGene_NM_001143831	634	642	-	11.3521	6.58e-05	0.129	ATGATTCAG
BRCA1	hTFtarget	hg19_refGene_NM_001143831	788	799	+	10.0658	6.58e-05	0.127	CCCACGCCTCCT
SP4	database	hg19_refGene_NM_001143831	812	822	+	9.70408	6.59e-05	0.0727	CCTCCTCCCAT
PBX3	hTFtarget	hg19_refGene_NM_001143831	774	783	-	11.7571	6.59e-05	0.126	GTGTCACTCA
EP300	hTFtarget	hg19_refGene_NM_001143831	839	860	-	6.51316	6.59e-05	0.124	GTCTCTCTCTCCTGCTCCTCAC
TRIM63	database	hg19_refGene_NM_001143831	44	58	-	11.0899	6.6e-05	0.128	TGCATTTTCACGTCT
FLI1	hTFtarget	hg19_refGene_NM_001143831	468	483	+	-2.37143	6.6e-05	0.0295	GGAAGGGAAGCAAAGT
EWSR1	hTFtarget	hg19_refGene_NM_001143831	389	400	-	8.64286	6.6e-05	0.062	CTTCATTTCTGC
ZNF263	hTFtarget	hg19_refGene_NM_001143831	838	849	-	10.3429	6.61e-05	0.032	CTGCTCCTCACG
RREB1	database	hg19_refGene_NM_001143831	780	799	+	3.78899	6.62e-05	0.0628	ACACACCACCCACGCCTCCT
MXI1	hTFtarget	hg19_refGene_NM_001143831	787	798	+	9.44737	6.62e-05	0.129	ACCCACGCCTCC
BRD4	hTFtarget	hg19_refGene_NM_001143831	779	803	+	7.80263	6.62e-05	0.0606	GACACACCACCCACGCCTCCTCCGC
ZNF384	hTFtarget	hg19_refGene_NM_001143831	9	33	+	-0.597222	6.62e-05	0.0234	AAAGAAATACAAAAAGTAACAATGA
GTF3C2	hTFtarget	hg19_refGene_NM_001143831	590	611	-	10.5769	6.63e-05	0.129	CGGCCTCTAATGATGTTACTTA
BCOR	hTFtarget	hg19_refGene_NM_001143831	333	344	-	11.2083	6.63e-05	0.0425	AAAGAAAAGAAA
NFYA	hTFtarget	hg19_refGene_NM_001143831	788	799	-	10.6974	6.64e-05	0.129	AGGAGGCGTGGG
RXRA	hTFtarget	hg19_refGene_NM_001143831	244	255	+	10.9701	6.64e-05	0.127	TAATCTTTGACC
SPI1	hTFtarget	hg19_refGene_NM_001143831	948	969	-	8.51316	6.64e-05	0.0636	CTCCCGCAGCGCGCGGCGGGGG
ASCL1	hTFtarget	hg19_refGene_NM_001143831	265	276	+	11.0152	6.65e-05	0.0651	CAAGCACCTGGT
SPIB	hTFtarget	hg19_refGene_NM_001143831	466	477	+	11.1316	6.65e-05	0.124	AAGGAAGGGAAG
ERG	hTFtarget	hg19_refGene_NM_001143831	834	858	-	-23.9211	6.65e-05	0.0187	CTCTCTCTCCTGCTCCTCACGTTCC
SF1	database	hg19_refGene_NM_001143831	860	868	-	11.4045	6.66e-05	0.13	TAGCCTTGG
AR	hTFtarget	hg19_refGene_NM_001143831	599	614	+	10.9481	6.66e-05	0.131	TCATTAGAGGCCGTTC
RELA	hTFtarget	hg19_refGene_NM_001143831	105	115	-	11.4868	6.67e-05	0.0625	AGAAAAAGAGA
CDK7	hTFtarget	hg19_refGene_NM_001143831	938	958	+	9.35065	6.67e-05	0.0307	GTTCTGCCAACCCCCGCCGCG
FLI1	hTFtarget	hg19_refGene_NM_001143831	653	674	+	-10.5429	6.68e-05	0.0232	CCTGACTTCCTAGCTTTCTGTA
SMARCA4	hTFtarget	hg19_refGene_NM_001143831	47	62	+	10.9722	6.68e-05	0.0627	CGTGAAAATGCAAGAA
EWSR1	hTFtarget	hg19_refGene_NM_001143831	465	483	+	-3.78788	6.69e-05	0.0276	GAAGGAAGGGAAGCAAAGT
OTX2	hTFtarget	hg19_refGene_NM_001143831	679	687	-	11.25	6.69e-05	0.131	CACTGCTGG
TCF4	hTFtarget	hg19_refGene_NM_001143831	753	768	+	10.9718	6.7e-05	0.127	CCTGCTCCCCCAGCTT
YY1	hTFtarget	hg19_refGene_NM_001143831	459	474	+	9.36842	6.7e-05	0.0635	GGTGGTGAAGGAAGGG
TBX5	database	hg19_refGene_NM_001143831	87	96	+	11.5204	6.71e-05	0.133	CAAGGTGTGG
STAT3	hTFtarget	hg19_refGene_NM_001143831	645	665	+	8.35526	6.71e-05	0.131	CGGGCTTCCCTGACTTCCTAG
TFAP2C	hTFtarget	hg19_refGene_NM_001143831	671	685	+	11.1364	6.71e-05	0.0837	TGTACCCTCCAGCAG
ZBTB10	hTFtarget	hg19_refGene_NM_001143831	212	227	-	10.5395	6.71e-05	0.0422	CAGACAAGGGGATTGA
MED1	hTFtarget	hg19_refGene_NM_001143831	9	24	+	10.9221	6.72e-05	0.0707	AAAGAAATACAAAAAG
ASCL1	hTFtarget	hg19_refGene_NM_001143831	252	263	-	11.3939	6.73e-05	0.066	AGCAGCTGGGTC
STAT1	hTFtarget	hg19_refGene_NM_001143831	327	344	+	10.169	6.73e-05	0.125	AATGTCTTTCTTTTCTTT
AP4	database	hg19_refGene_NM_001143831	268	276	-	11.4128	6.74e-05	0.0664	ACCAGGTGC
ELL2	hTFtarget	hg19_refGene_NM_001143831	942	962	-	9.51316	6.75e-05	0.0223	AGCGCGCGGCGGGGGTTGGCA
ZBTB10	hTFtarget	hg19_refGene_NM_001143831	831	846	+	10.5263	6.76e-05	0.0422	GAGGGAACGTGAGGAG
SPI1	hTFtarget	hg19_refGene_NM_001143831	458	469	-	11.1053	6.77e-05	0.0663	CCTTCACCACCC
CEBPA	hTFtarget	hg19_refGene_NM_001143831	466	474	-	11.6842	6.78e-05	0.13	CCCTTCCTT
KLF13	database	hg19_refGene_NM_001143831	863	875	-	11.5046	6.79e-05	0.0328	GCGAGGGTAGCCT
FLI1	hTFtarget	hg19_refGene_NM_001143831	53	68	+	10.1931	6.79e-05	0.0192	AATGCAAGAAGAAAGA
SPI1	hTFtarget	hg19_refGene_NM_001143831	809	820	-	10.9079	6.79e-05	0.08	GGGAGGAGGAAA
EP300	hTFtarget	hg19_refGene_NM_001143831	634	642	+	11.5634	6.79e-05	0.132	CTGAATCAT
VEZF1	hTFtarget	hg19_refGene_NM_001143831	813	821	+	11.4342	6.8e-05	0.129	CTCCTCCCA
EP300	hTFtarget	hg19_refGene_NM_001143831	927	941	-	4.51429	6.8e-05	0.0664	GAACGGCCAGGGCAT
FOS	hTFtarget	hg19_refGene_NM_001143831	634	645	-	11.6061	6.81e-05	0.133	GAGATGATTCAG
HCFC1	hTFtarget	hg19_refGene_NM_001143831	472	483	-	10.6447	6.81e-05	0.132	ACTTTGCTTCCC
SPI1	hTFtarget	hg19_refGene_NM_001143831	786	801	-	10.1447	6.81e-05	0.0707	GGAGGAGGCGTGGGTG
TAF1	hTFtarget	hg19_refGene_NM_001143831	789	804	-	9.44737	6.81e-05	0.131	TGCGGAGGAGGCGTGG
TEAD4	hTFtarget	hg19_refGene_NM_001143831	746	769	-	10.8289	6.81e-05	0.128	GAAGCTGGGGGAGCAGGTAGATAA
ZFP42	hTFtarget	hg19_refGene_NM_001143831	788	798	+	8.98684	6.81e-05	0.131	CCCACGCCTCC
TGIF1	database	hg19_refGene_NM_001143831	429	445	-	10.8848	6.82e-05	0.133	AGGATTGTCAGCTATGC
POU6F1	database	hg19_refGene_NM_001143831	176	192	+	10.8434	6.82e-05	0.0669	AAATCTAATGAGCATTA
CREB1	database	hg19_refGene_NM_001143831	685	693	+	11.5286	6.83e-05	0.135	GTGACGCCC
POLR2A	hTFtarget	hg19_refGene_NM_001143831	790	805	+	10.1286	6.83e-05	0.0656	CACGCCTCCTCCGCAC
FOXP1	database	hg19_refGene_NM_001143831	332	346	-	11.0282	6.84e-05	0.0745	TTAAAGAAAAGAAAG
REST	hTFtarget	hg19_refGene_NM_001143831	719	734	-	-0.651515	6.84e-05	0.133	TTGACTATGGCACTGA
SPI1	hTFtarget	hg19_refGene_NM_001143831	456	467	+	10.5921	6.84e-05	0.134	GGGGGTGGTGAA
CTBP2	hTFtarget	hg19_refGene_NM_001143831	759	774	-	10.5143	6.84e-05	0.0321	AGAGAGAAGCTGGGGG
POU2F1	hTFtarget	hg19_refGene_NM_001143831	458	473	-	11.2105	6.86e-05	0.0417	CCTTCCTTCACCACCC
AIRE	database	hg19_refGene_NM_001143831	619	643	-	-9.5102	6.88e-05	0.134	GATGATTCAGAGGTGTGACTGGTTA
GATA3	hTFtarget	hg19_refGene_NM_001143831	30	41	+	11.1579	6.88e-05	0.0865	ATGATCCCATCA
MYC	hTFtarget	hg19_refGene_NM_001143831	949	964	+	8.26316	6.88e-05	0.0435	CCCCGCCGCGCGCTGC
T	hTFtarget	hg19_refGene_NM_001143831	677	688	-	11.0571	6.88e-05	0.0801	TCACTGCTGGAG
EBF1	hTFtarget	hg19_refGene_NM_001143831	824	838	-	9.87879	6.88e-05	0.134	GTTCCCTCTGGGAGC
ETV5	database	hg19_refGene_NM_001143831	384	396	+	11.0606	6.89e-05	0.134	CAGAGGCAGAAAT
EGR1	hTFtarget	hg19_refGene_NM_001143831	787	802	-	9.9697	6.89e-05	0.0328	CGGAGGAGGCGTGGGT
HSF1	hTFtarget	hg19_refGene_NM_001143831	783	798	-	10.2763	6.9e-05	0.0261	GGAGGCGTGGGTGGTG
HSF1	hTFtarget	hg19_refGene_NM_001143831	945	960	-	10.2763	6.9e-05	0.0261	CGCGCGGCGGGGGTTG
CTCF	hTFtarget	hg19_refGene_NM_001143831	555	566	+	10.9605	6.9e-05	0.136	TAAGAAGTGCAG
EP300	hTFtarget	hg19_refGene_NM_001143831	635	642	+	10.9605	6.9e-05	0.136	TGAATCAT
NFKB1	database	hg19_refGene_NM_001143831	645	655	+	10.5273	6.91e-05	0.132	CGGGCTTCCCT
IKZF1	hTFtarget	hg19_refGene_NM_001143831	648	663	+	11.0909	6.91e-05	0.0334	GCTTCCCTGACTTCCT
RXRA	hTFtarget	hg19_refGene_NM_001143831	948	968	+	6.72368	6.92e-05	0.132	CCCCCGCCGCGCGCTGCGGGA
SPI1	hTFtarget	hg19_refGene_NM_001143831	857	881	-	6.72368	6.92e-05	0.132	GTTCAGGCGAGGGTAGCCTTGGTCT
CDK9	hTFtarget	hg19_refGene_NM_001143831	975	996	+	7.90789	6.92e-05	0.0336	GCCAGCCCTGCGCTGCGCTTCC
NANOG	hTFtarget	hg19_refGene_NM_001143831	676	687	-	11.1	6.93e-05	0.134	CACTGCTGGAGG
VEZF1	hTFtarget	hg19_refGene_NM_001143831	843	864	-	9.04286	6.94e-05	0.0181	CTTGGTCTCTCTCTCCTGCTCC
EP300	hTFtarget	hg19_refGene_NM_001143831	806	828	+	10.5921	6.94e-05	0.0321	AGCTTTCCTCCTCCCATGGCTCC
FLI1	hTFtarget	hg19_refGene_NM_001143831	462	473	-	-10.4429	6.95e-05	0.0658	CCTTCCTTCACC
VDR	hTFtarget	hg19_refGene_NM_001143831	566	577	-	11.2727	6.95e-05	0.0777	TTTTGCATTTTC
ZNF143	hTFtarget	hg19_refGene_NM_001143831	107	131	+	10.9359	6.96e-05	0.13	TCTTTTTCTTGTTGTTAAATCCTGA
ZNF384	hTFtarget	hg19_refGene_NM_001143831	9	30	-	3.01389	6.96e-05	0.0389	TTGTTACTTTTTGTATTTCTTT
IRF1	hTFtarget	hg19_refGene_NM_001143831	44	63	+	9.1831	6.98e-05	0.133	AGACGTGAAAATGCAAGAAG
EP300	hTFtarget	hg19_refGene_NM_001143831	788	803	+	10.9143	6.99e-05	0.0286	CCCACGCCTCCTCCGC
IKZF1	hTFtarget	hg19_refGene_NM_001143831	814	829	+	11.0758	7e-05	0.0334	TCCTCCCATGGCTCCC
BCOR	hTFtarget	hg19_refGene_NM_001143831	570	577	+	11.2727	7e-05	0.137	ATGCAAAA
TCF12	database	hg19_refGene_NM_001143831	254	261	+	7.9187	7.01e-05	0.139	CCCAGCTG
ASCL1	hTFtarget	hg19_refGene_NM_001143831	268	276	-	11.9091	7.02e-05	0.0692	ACCAGGTGC
TCF3	hTFtarget	hg19_refGene_NM_001143831	263	274	+	11.1714	7.02e-05	0.0475	TGCAAGCACCTG
SP3	database	hg19_refGene_NM_001143831	943	962	-	10.4404	7.03e-05	0.0451	AGCGCGCGGCGGGGGTTGGC
STAT4	hTFtarget	hg19_refGene_NM_001143831	808	819	+	11.4211	7.04e-05	0.132	CTTTCCTCCTCC
TAL1	hTFtarget	hg19_refGene_NM_001143831	803	816	-	11.2571	7.04e-05	0.138	GGAGGAAAGCTGTG
TP53	hTFtarget	hg19_refGene_NM_001143831	847	858	+	11.2051	7.04e-05	0.0645	CAGGAGAGAGAG
RXRG	hTFtarget	hg19_refGene_NM_001143831	809	817	+	11.3429	7.05e-05	0.136	TTTCCTCCT
TRIM24	hTFtarget	hg19_refGene_NM_001143831	456	477	+	8.15789	7.05e-05	0.0346	GGGGGTGGTGAAGGAAGGGAAG
YY1	hTFtarget	hg19_refGene_NM_001143831	942	957	+	7.36842	7.05e-05	0.0516	TGCCAACCCCCGCCGC
MYBL2	database	hg19_refGene_NM_001143831	505	514	-	10.3423	7.07e-05	0.138	TGGCAGTTGA
GTF2I	hTFtarget	hg19_refGene_NM_001143831	813	821	-	11.1842	7.07e-05	0.0682	TGGGAGGAG
TCF12	hTFtarget	hg19_refGene_NM_001143831	255	263	-	12.0455	7.08e-05	0.0697	AGCAGCTGG
ATF1	database	hg19_refGene_NM_001143831	655	665	-	10.2661	7.09e-05	0.14	CTAGGAAGTCA
MTA3	hTFtarget	hg19_refGene_NM_001143831	463	478	-	11.0779	7.09e-05	0.0677	GCTTCCCTTCCTTCAC
PRAME	hTFtarget	hg19_refGene_NM_001143831	371	379	+	11.8816	7.09e-05	0.14	CCAATCGCC
SPI1	hTFtarget	hg19_refGene_NM_001143831	634	642	-	11.1972	7.09e-05	0.14	ATGATTCAG
SPI1	hTFtarget	hg19_refGene_NM_001143831	635	643	-	11.9286	7.09e-05	0.14	GATGATTCA
CTCF	hTFtarget	hg19_refGene_NM_001143831	556	567	-	10.8947	7.09e-05	0.0696	TCTGCACTTCTT
UBN1	hTFtarget	hg19_refGene_NM_001143831	170	184	-	10.9868	7.1e-05	0.134	ATTAGATTTTCCACT
ELL2	hTFtarget	hg19_refGene_NM_001143831	952	972	+	9.40789	7.1e-05	0.0223	CGCCGCGCGCTGCGGGAGTAT
FOXO3	hTFtarget	hg19_refGene_NM_001143831	634	642	-	11.2237	7.11e-05	0.14	ATGATTCAG
MYC	hTFtarget	hg19_refGene_NM_001143831	953	968	-	9.94737	7.11e-05	0.137	TCCCGCAGCGCGCGGC
BHLHE40	database	hg19_refGene_NM_001143831	835	843	+	11.2759	7.12e-05	0.141	GAACGTGAG
EWSR1	hTFtarget	hg19_refGene_NM_001143831	652	670	-	-4.0303	7.12e-05	0.0276	GAAAGCTAGGAAGTCAGGG
REST	hTFtarget	hg19_refGene_NM_001143831	459	467	+	11	7.12e-05	0.139	GGTGGTGAA
CDK9	hTFtarget	hg19_refGene_NM_001143831	818	833	+	5.35714	7.12e-05	0.139	CCCATGGCTCCCAGAG
TRIM63	database	hg19_refGene_NM_001143831	332	342	-	11.3667	7.13e-05	0.136	AGAAAAGAAAG
IRF1	hTFtarget	hg19_refGene_NM_001143831	44	65	+	8.67143	7.13e-05	0.133	AGACGTGAAAATGCAAGAAGAA
CENPA	hTFtarget	hg19_refGene_NM_001143831	538	562	+	5.07273	7.13e-05	0.0783	GTAGGAAGAATCGTTTGTAAGAAGT
FOS	hTFtarget	hg19_refGene_NM_001143831	788	799	+	10.0789	7.14e-05	0.14	CCCACGCCTCCT
SPI1	hTFtarget	hg19_refGene_NM_001143831	784	799	+	10.1842	7.14e-05	0.136	ACCACCCACGCCTCCT
BRD4	hTFtarget	hg19_refGene_NM_001143831	461	482	-	10.2987	7.15e-05	0.0216	CTTTGCTTCCCTTCCTTCACCA
STAT2:STAT1	database	hg19_refGene_NM_001143831	663	677	+	9.45455	7.16e-05	0.0826	TAGCTTTCTGTACCC
ETS1	hTFtarget	hg19_refGene_NM_001143831	832	853	+	10.1184	7.16e-05	0.0613	AGGGAACGTGAGGAGCAGGAGA
GABPA	hTFtarget	hg19_refGene_NM_001143831	818	833	-	10.3421	7.16e-05	0.141	CTCTGGGAGCCATGGG
MYC	hTFtarget	hg19_refGene_NM_001143831	787	798	+	8.60526	7.16e-05	0.0458	ACCCACGCCTCC
POU5F1	hTFtarget	hg19_refGene_NM_001143831	948	963	+	10.2338	7.16e-05	0.0268	CCCCCGCCGCGCGCTG
SPI1	hTFtarget	hg19_refGene_NM_001143831	990	998	+	11.0395	7.16e-05	0.139	CGCTTCCAG
E2F4	hTFtarget	hg19_refGene_NM_001143831	809	820	-	10.1711	7.16e-05	0.0679	GGGAGGAGGAAA
POLR2A	hTFtarget	hg19_refGene_NM_001143831	949	964	-	9.40789	7.17e-05	0.0683	GCAGCGCGCGGCGGGG
E2F7	hTFtarget	hg19_refGene_NM_001143831	256	264	-	11.4737	7.17e-05	0.0707	CAGCAGCTG
TCF3	database	hg19_refGene_NM_001143831	264	279	-	10.9868	7.18e-05	0.141	GGAACCAGGTGCTTGC
JUN	hTFtarget	hg19_refGene_NM_001143831	773	787	-	9.61842	7.18e-05	0.141	TGGTGTGTCACTCAG
SP1	hTFtarget	hg19_refGene_NM_001143831	788	799	-	10.3289	7.18e-05	0.141	AGGAGGCGTGGG
SPI1	hTFtarget	hg19_refGene_NM_001143831	456	471	-	10.4571	7.18e-05	0.0696	TTCCTTCACCACCCCC
SPI1	hTFtarget	hg19_refGene_NM_001143831	634	642	+	11.1948	7.18e-05	0.142	CTGAATCAT
MYF6	database	hg19_refGene_NM_001143831	265	280	-	11.0976	7.19e-05	0.142	GGGAACCAGGTGCTTG
MAZ	hTFtarget	hg19_refGene_NM_001143831	457	472	-	9.57576	7.19e-05	0.0388	CTTCCTTCACCACCCC
NFYA	hTFtarget	hg19_refGene_NM_001143831	787	798	-	10.6429	7.19e-05	0.139	GGAGGCGTGGGT
PHF8	hTFtarget	hg19_refGene_NM_001143831	951	966	-	10.4805	7.19e-05	0.0341	CCGCAGCGCGCGGCGG
SETDB1	hTFtarget	hg19_refGene_NM_001143831	769	789	-	1.94737	7.19e-05	0.14	GGTGGTGTGTCACTCAGAGAG
TP53	hTFtarget	hg19_refGene_NM_001143831	323	344	+	9.42857	7.2e-05	0.135	CTGCAATGTCTTTCTTTTCTTT
VDR	hTFtarget	hg19_refGene_NM_001143831	634	642	+	10.9211	7.2e-05	0.0955	CTGAATCAT
LMO2	hTFtarget	hg19_refGene_NM_001143831	802	816	-	11.1818	7.21e-05	0.138	GGAGGAAAGCTGTGC
ZEB1	database	hg19_refGene_NM_001143831	266	277	+	10.6055	7.22e-05	0.143	AAGCACCTGGTT
MYBL2	hTFtarget	hg19_refGene_NM_001143831	465	486	+	8.73684	7.22e-05	0.138	GAAGGAAGGGAAGCAAAGTCAT
EPAS1	hTFtarget	hg19_refGene_NM_001143831	833	843	+	11.5286	7.22e-05	0.14	GGGAACGTGAG
TCF3	hTFtarget	hg19_refGene_NM_001143831	269	280	-	11.1286	7.23e-05	0.0475	GGGAACCAGGTG
GCM1	database	hg19_refGene_NM_001143831	202	215	-	11.4771	7.24e-05	0.143	TTGATGCTGGTGCA
HNF1B	hTFtarget	hg19_refGene_NM_001143831	584	599	+	9.89394	7.24e-05	0.0458	TATTAATAAGTAACAT
SMARCC1	hTFtarget	hg19_refGene_NM_001143831	634	642	-	11.5143	7.24e-05	0.143	ATGATTCAG
SPI1	hTFtarget	hg19_refGene_NM_001143831	807	822	-	9.80263	7.24e-05	0.14	ATGGGAGGAGGAAAGC
ELF1	hTFtarget	hg19_refGene_NM_001143831	990	998	+	11.1053	7.24e-05	0.142	CGCTTCCAG
FOXD1	database	hg19_refGene_NM_001143831	332	346	+	10.93	7.25e-05	0.14	CTTTCTTTTCTTTAA
RARA	hTFtarget	hg19_refGene_NM_001143831	714	729	+	10.1184	7.25e-05	0.143	GGGTTTCAGTGCCATA
REST	hTFtarget	hg19_refGene_NM_001143831	459	467	+	10.4868	7.25e-05	0.143	GGTGGTGAA
FLI1	hTFtarget	hg19_refGene_NM_001143831	652	667	-	1.90909	7.27e-05	0.0298	AGCTAGGAAGTCAGGG
MAZ	hTFtarget	hg19_refGene_NM_001143831	458	473	-	9.45455	7.27e-05	0.0364	CCTTCCTTCACCACCC
CDK8	hTFtarget	hg19_refGene_NM_001143831	634	642	-	11.4868	7.28e-05	0.143	ATGATTCAG
CTCF	hTFtarget	hg19_refGene_NM_001143831	323	331	+	11.3684	7.28e-05	0.144	CTGCAATGT
SP3	database	hg19_refGene_NM_001143831	786	805	-	10.3761	7.29e-05	0.0451	GTGCGGAGGAGGCGTGGGTG
ZNF263	hTFtarget	hg19_refGene_NM_001143831	842	853	-	10.5303	7.3e-05	0.0464	TCTCCTGCTCCT
NOTCH1	hTFtarget	hg19_refGene_NM_001143831	948	967	+	7.94737	7.31e-05	0.047	CCCCCGCCGCGCGCTGCGGG
SPI1	hTFtarget	hg19_refGene_NM_001143831	780	795	-	9.98684	7.31e-05	0.0707	GGCGTGGGTGGTGTGT
SPI1	hTFtarget	hg19_refGene_NM_001143831	466	477	-	11.1447	7.31e-05	0.136	CTTCCCTTCCTT
REST	hTFtarget	hg19_refGene_NM_001143831	221	233	+	4.43939	7.32e-05	0.144	TTGTCTGTAGTGC
JUND	hTFtarget	hg19_refGene_NM_001143831	684	699	-	11.2727	7.33e-05	0.144	GAGAAGGGGCGTCACT
GMEB2	hTFtarget	hg19_refGene_NM_001143831	948	969	+	9	7.34e-05	0.0788	CCCCCGCCGCGCGCTGCGGGAG
REST	hTFtarget	hg19_refGene_NM_001143831	941	965	-	9.22078	7.34e-05	0.0443	CGCAGCGCGCGGCGGGGGTTGGCAG
TRIM28	hTFtarget	hg19_refGene_NM_001143831	915	930	+	10.1948	7.34e-05	0.0744	CCCACTGAGTCTATGC
E2F4	hTFtarget	hg19_refGene_NM_001143831	941	956	+	11.1061	7.34e-05	0.142	CTGCCAACCCCCGCCG
FLI1	hTFtarget	hg19_refGene_NM_001143831	463	474	-	11.2727	7.35e-05	0.141	CCCTTCCTTCAC
SPI1	hTFtarget	hg19_refGene_NM_001143831	619	630	-	11.4342	7.36e-05	0.145	TGTGACTGGTTA
MEF2A	database	hg19_refGene_NM_001143831	414	425	-	8.57576	7.37e-05	0.05	GGTTATCTTTAA
ASCL1	hTFtarget	hg19_refGene_NM_001143831	266	277	+	11.1667	7.37e-05	0.0722	AAGCACCTGGTT
YY1	hTFtarget	hg19_refGene_NM_001143831	782	803	+	6.76316	7.37e-05	0.0689	ACACCACCCACGCCTCCTCCGC
IKZF1	hTFtarget	hg19_refGene_NM_001143831	50	65	-	10.9605	7.39e-05	0.0692	TTCTTCTTGCATTTTC
TBP	hTFtarget	hg19_refGene_NM_001143831	947	958	+	10.4342	7.39e-05	0.072	ACCCCCGCCGCG
TBP	hTFtarget	hg19_refGene_NM_001143831	792	813	+	9.51316	7.39e-05	0.0909	CGCCTCCTCCGCACAGCTTTCC
SPI1	hTFtarget	hg19_refGene_NM_001143831	801	825	+	8.17143	7.4e-05	0.028	CGCACAGCTTTCCTCCTCCCATGGC
HOXC8	database	hg19_refGene_NM_001143831	132	145	-	11.2143	7.42e-05	0.145	TTTGTTTGATAGCT
SP1	hTFtarget	hg19_refGene_NM_001143831	809	820	-	10.8	7.42e-05	0.0502	GGGAGGAGGAAA
ZNF143	hTFtarget	hg19_refGene_NM_001143831	690	703	+	9.67105	7.42e-05	0.145	GCCCCTTCTCCCAA
MTA3	hTFtarget	hg19_refGene_NM_001143831	15	30	-	11	7.43e-05	0.0677	TTGTTACTTTTTGTAT
MYC	hTFtarget	hg19_refGene_NM_001143831	952	963	-	11.2273	7.43e-05	0.147	CAGCGCGCGGCG
GATA6	hTFtarget	hg19_refGene_NM_001143831	416	424	+	11.3857	7.44e-05	0.145	AAAGATAAC
NANOG	hTFtarget	hg19_refGene_NM_001143831	333	344	-	11.2222	7.44e-05	0.0534	AAAGAAAAGAAA
PCGF2	hTFtarget	hg19_refGene_NM_001143831	939	960	+	10.8421	7.44e-05	0.0437	TTCTGCCAACCCCCGCCGCGCG
POLR2A	hTFtarget	hg19_refGene_NM_001143831	841	865	+	7.90789	7.44e-05	0.0468	GAGGAGCAGGAGAGAGAGACCAAGG
SMAD3	hTFtarget	hg19_refGene_NM_001143831	947	958	+	11.0143	7.44e-05	0.0621	ACCCCCGCCGCG
EP300	hTFtarget	hg19_refGene_NM_001143831	373	397	-	-6.57143	7.44e-05	0.141	CATTTCTGCCTCTGAAAAGGCGATT
SIX5	hTFtarget	hg19_refGene_NM_001143831	818	833	+	7.97368	7.45e-05	0.145	CCCATGGCTCCCAGAG
SMARCA4	hTFtarget	hg19_refGene_NM_001143831	931	955	+	9.93506	7.45e-05	0.0229	CCTGGCCGTTCTGCCAACCCCCGCC
RUNX2	hTFtarget	hg19_refGene_NM_001143831	779	794	+	11.0152	7.46e-05	0.147	GACACACCACCCACGC
RXRA	hTFtarget	hg19_refGene_NM_001143831	689	704	-	10.8442	7.46e-05	0.0676	ATTGGGAGAAGGGGCG
SPI1	hTFtarget	hg19_refGene_NM_001143831	809	820	-	10.4211	7.46e-05	0.0724	GGGAGGAGGAAA
CDK8	hTFtarget	hg19_refGene_NM_001143831	634	642	-	11.9474	7.46e-05	0.146	ATGATTCAG
ZNF263	hTFtarget	hg19_refGene_NM_001143831	842	850	-	11.9143	7.46e-05	0.0484	CCTGCTCCT
AR	hTFtarget	hg19_refGene_NM_001143831	666	677	-	11.5143	7.46e-05	0.143	GGGTACAGAAAG
JUN	database	hg19_refGene_NM_001143831	634	647	-	10.9808	7.47e-05	0.145	CCGAGATGATTCAG
RELA	hTFtarget	hg19_refGene_NM_001143831	667	678	-	11.0789	7.48e-05	0.0527	AGGGTACAGAAA
MYC	hTFtarget	hg19_refGene_NM_001143831	331	339	-	11.013	7.49e-05	0.144	AAAGAAAGA
SUMO2	hTFtarget	hg19_refGene_NM_001143831	378	397	-	9.05195	7.49e-05	0.145	CATTTCTGCCTCTGAAAAGG
CTCF	hTFtarget	hg19_refGene_NM_001143831	823	838	-	8.77273	7.49e-05	0.144	GTTCCCTCTGGGAGCC
SP4	database	hg19_refGene_NM_001143831	948	958	+	9.31633	7.5e-05	0.0727	CCCCCGCCGCG
ARRB1	hTFtarget	hg19_refGene_NM_001143831	177	185	+	11.5921	7.5e-05	0.148	AATCTAATG
TRIM24	hTFtarget	hg19_refGene_NM_001143831	866	887	-	8.01316	7.5e-05	0.0346	TTCGGGGTTCAGGCGAGGGTAG
RELA	hTFtarget	hg19_refGene_NM_001143831	642	656	-	10.6061	7.51e-05	0.145	CAGGGAAGCCCGAGA
AR	hTFtarget	hg19_refGene_NM_001143831	932	942	-	11.6	7.51e-05	0.143	AGAACGGCCAG
JUN	database	hg19_refGene_NM_001143831	27	39	+	10.0612	7.52e-05	0.149	ACAATGATCCCAT
NANOG	hTFtarget	hg19_refGene_NM_001143831	139	147	+	11.6104	7.52e-05	0.143	AAACAAAAA
SRF	hTFtarget	hg19_refGene_NM_001143831	841	852	+	11.1579	7.52e-05	0.0324	GAGGAGCAGGAG
TAL1	hTFtarget	hg19_refGene_NM_001143831	745	765	-	11.1212	7.52e-05	0.147	CTGGGGGAGCAGGTAGATAAT
GTF2I	hTFtarget	hg19_refGene_NM_001143831	379	399	-	5.17105	7.53e-05	0.0727	TTCATTTCTGCCTCTGAAAAG
RELA	hTFtarget	hg19_refGene_NM_001143831	817	835	-	5.46053	7.55e-05	0.146	CCCTCTGGGAGCCATGGGA
NFE2	database	hg19_refGene_NM_001143831	472	487	-	10.6789	7.56e-05	0.148	AATGACTTTGCTTCCC
JUND	hTFtarget	hg19_refGene_NM_001143831	634	642	-	11.3803	7.57e-05	0.149	ATGATTCAG
PBX3	hTFtarget	hg19_refGene_NM_001143831	948	959	-	9.44286	7.57e-05	0.147	GCGCGGCGGGGG
TCF12	hTFtarget	hg19_refGene_NM_001143831	818	839	+	7.63158	7.57e-05	0.146	CCCATGGCTCCCAGAGGGAACG
TP53	hTFtarget	hg19_refGene_NM_001143831	384	395	+	10.6047	7.57e-05	0.0463	CAGAGGCAGAAA
ZNF263	hTFtarget	hg19_refGene_NM_001143831	839	854	+	9.66667	7.57e-05	0.0237	GTGAGGAGCAGGAGAG
FLI1	hTFtarget	hg19_refGene_NM_001143831	458	479	-	4.78788	7.58e-05	0.0405	TGCTTCCCTTCCTTCACCACCC
SPI1	hTFtarget	hg19_refGene_NM_001143831	634	643	+	11.4868	7.58e-05	0.147	CTGAATCATC
PHF8	hTFtarget	hg19_refGene_NM_001143831	454	469	+	9.61842	7.59e-05	0.0726	ATGGGGGTGGTGAAGG
JUN	database	hg19_refGene_NM_001143831	634	642	+	10.7759	7.6e-05	0.15	CTGAATCAT
NFYB	hTFtarget	hg19_refGene_NM_001143831	787	798	+	9.01316	7.6e-05	0.147	ACCCACGCCTCC
NR3C1	hTFtarget	hg19_refGene_NM_001143831	753	768	-	10.8026	7.6e-05	0.147	AAGCTGGGGGAGCAGG
SIX5	hTFtarget	hg19_refGene_NM_001143831	793	804	+	9.73684	7.6e-05	0.0726	GCCTCCTCCGCA
CDK9	hTFtarget	hg19_refGene_NM_001143831	943	964	+	7.68421	7.6e-05	0.0336	GCCAACCCCCGCCGCGCGCTGC
SMAD1	hTFtarget	hg19_refGene_NM_001143831	959	968	-	11.1	7.61e-05	0.149	TCCCGCAGCG
FOXG1	hTFtarget	hg19_refGene_NM_001143831	783	807	+	8.97403	7.62e-05	0.0283	CACCACCCACGCCTCCTCCGCACAG
FOXG1	hTFtarget	hg19_refGene_NM_001143831	795	819	+	8.97403	7.62e-05	0.0283	CTCCTCCGCACAGCTTTCCTCCTCC
LHX2	hTFtarget	hg19_refGene_NM_001143831	180	188	-	11.3889	7.62e-05	0.15	GCTCATTAG
ZNF143	hTFtarget	hg19_refGene_NM_001143831	818	833	+	8.71053	7.62e-05	0.148	CCCATGGCTCCCAGAG
EP300	hTFtarget	hg19_refGene_NM_001143831	717	731	+	10.9487	7.62e-05	0.145	TTTCAGTGCCATAGT
STAT2	database	hg19_refGene_NM_001143831	329	343	-	10.7953	7.64e-05	0.145	AAGAAAAGAAAGACA
CREBBP	hTFtarget	hg19_refGene_NM_001143831	740	755	+	10.1549	7.64e-05	0.147	ACCTTATTATCTACCT
E2F4	hTFtarget	hg19_refGene_NM_001143831	787	798	-	9.52632	7.64e-05	0.0933	GGAGGCGTGGGT
FOXA2	hTFtarget	hg19_refGene_NM_001143831	948	969	-	8.33766	7.65e-05	0.0465	CTCCCGCAGCGCGCGGCGGGGG
HSF1	hTFtarget	hg19_refGene_NM_001143831	47	62	-	10.4545	7.65e-05	0.15	TTCTTGCATTTTCACG
SPI1	hTFtarget	hg19_refGene_NM_001143831	784	799	-	9.24286	7.65e-05	0.148	AGGAGGCGTGGGTGGT
EGR2	database	hg19_refGene_NM_001143831	791	805	+	10.2459	7.66e-05	0.0501	ACGCCTCCTCCGCAC
MAZ	hTFtarget	hg19_refGene_NM_001143831	787	802	+	9.31818	7.66e-05	0.0364	ACCCACGCCTCCTCCG
POLR2A	hTFtarget	hg19_refGene_NM_001143831	948	963	+	8.36842	7.66e-05	0.0741	CCCCCGCCGCGCGCTG
SIN3A	hTFtarget	hg19_refGene_NM_001143831	634	642	+	11.1268	7.67e-05	0.15	CTGAATCAT
CREB1	hTFtarget	hg19_refGene_NM_001143831	850	861	+	10.2576	7.67e-05	0.0502	GAGAGAGAGACC
EBF1	database	hg19_refGene_NM_001143831	825	836	+	10.7069	7.69e-05	0.15	CTCCCAGAGGGA
SP2	hTFtarget	hg19_refGene_NM_001143831	842	863	-	8.4026	7.69e-05	0.0732	TTGGTCTCTCTCTCCTGCTCCT
STAT1	hTFtarget	hg19_refGene_NM_001143831	806	821	-	6.75	7.69e-05	0.144	TGGGAGGAGGAAAGCT
FLI1	hTFtarget	hg19_refGene_NM_001143831	811	822	-	7.96053	7.7e-05	0.0564	ATGGGAGGAGGA
SPI1	hTFtarget	hg19_refGene_NM_001143831	784	799	+	9.89474	7.7e-05	0.0944	ACCACCCACGCCTCCT
STAT1	hTFtarget	hg19_refGene_NM_001143831	811	819	-	11.3421	7.7e-05	0.0741	GGAGGAGGA
SP2	hTFtarget	hg19_refGene_NM_001143831	780	803	+	8.44737	7.71e-05	0.0394	ACACACCACCCACGCCTCCTCCGC
ZBTB33	hTFtarget	hg19_refGene_NM_001143831	807	822	+	8.75	7.71e-05	0.0362	GCTTTCCTCCTCCCAT
MED1	hTFtarget	hg19_refGene_NM_001143831	330	345	-	10.6883	7.72e-05	0.0707	TAAAGAAAAGAAAGAC
BMI1	hTFtarget	hg19_refGene_NM_001143831	939	960	-	10.4286	7.73e-05	0.0362	CGCGCGGCGGGGGTTGGCAGAA
BRD4	hTFtarget	hg19_refGene_NM_001143831	397	408	+	11.1053	7.73e-05	0.148	GAAGTCTGCTTT
ICE2	hTFtarget	hg19_refGene_NM_001143831	857	879	-	7.52632	7.74e-05	0.15	TCAGGCGAGGGTAGCCTTGGTCT
NFIC	hTFtarget	hg19_refGene_NM_001143831	105	116	+	11.1447	7.74e-05	0.0613	TCTCTTTTTCTT
SPI1	hTFtarget	hg19_refGene_NM_001143831	788	799	-	9.78947	7.74e-05	0.15	AGGAGGCGTGGG
ZFP42	hTFtarget	hg19_refGene_NM_001143831	788	799	-	8.90789	7.74e-05	0.148	AGGAGGCGTGGG
EP300	hTFtarget	hg19_refGene_NM_001143831	948	963	+	7.17143	7.74e-05	0.0484	CCCCCGCCGCGCGCTG
POU6F1	database	hg19_refGene_NM_001143831	176	192	+	10.7305	7.75e-05	0.0758	AAATCTAATGAGCATTA
SP1	hTFtarget	hg19_refGene_NM_001143831	788	799	-	10.7	7.75e-05	0.0502	AGGAGGCGTGGG
CTCF	hTFtarget	hg19_refGene_NM_001143831	823	838	+	8.66667	7.75e-05	0.15	GGCTCCCAGAGGGAAC
FOXM1	hTFtarget	hg19_refGene_NM_001143831	331	350	+	10.4675	7.76e-05	0.0754	TCTTTCTTTTCTTTAAATTA
RUNX1	hTFtarget	hg19_refGene_NM_001143831	465	476	-	10.7368	7.76e-05	0.149	TTCCCTTCCTTC
SIN3A	hTFtarget	hg19_refGene_NM_001143831	254	262	+	11.7368	7.76e-05	0.0759	CCCAGCTGC
TP53	hTFtarget	hg19_refGene_NM_001143831	328	343	+	9.24675	7.76e-05	0.143	ATGTCTTTCTTTTCTT
FLI1	hTFtarget	hg19_refGene_NM_001143831	652	667	-	10.403	7.77e-05	0.0352	AGCTAGGAAGTCAGGG
PBX3	hTFtarget	hg19_refGene_NM_001143831	947	958	-	8.89474	7.77e-05	0.0755	CGCGGCGGGGGT
SP2	hTFtarget	hg19_refGene_NM_001143831	826	840	+	9.34211	7.77e-05	0.0759	TCCCAGAGGGAACGT
MEF2A	database	hg19_refGene_NM_001143831	583	594	-	8.38384	7.78e-05	0.05	ACTTATTAATAA
SOX2	hTFtarget	hg19_refGene_NM_001143831	377	396	+	10.1549	7.78e-05	0.15	GCCTTTTCAGAGGCAGAAAT
NR2C2	hTFtarget	hg19_refGene_NM_001143831	988	1000	+	10.0714	7.79e-05	0.153	TGCGCTTCCAGCT
CTCF	hTFtarget	hg19_refGene_NM_001143831	823	838	+	9.3211	7.79e-05	0.151	GGCTCCCAGAGGGAAC
CTCF	hTFtarget	hg19_refGene_NM_001143831	555	566	+	10.5789	7.79e-05	0.154	TAAGAAGTGCAG
E2F4	hTFtarget	hg19_refGene_NM_001143831	947	955	-	10.3421	7.79e-05	0.151	GGCGGGGGT
FOXP1	database	hg19_refGene_NM_001143831	490	504	+	10.7746	7.8e-05	0.0745	AGAAAGTAAAGACAT
SPI1	hTFtarget	hg19_refGene_NM_001143831	808	829	+	8.84286	7.8e-05	0.0479	CTTTCCTCCTCCCATGGCTCCC
TRIM28	hTFtarget	hg19_refGene_NM_001143831	630	645	+	10.0779	7.8e-05	0.0744	ACCTCTGAATCATCTC
EP300	hTFtarget	hg19_refGene_NM_001143831	830	845	-	10.7571	7.8e-05	0.0286	TCCTCACGTTCCCTCT
HDAC1	hTFtarget	hg19_refGene_NM_001143831	468	479	-	11.6286	7.81e-05	0.147	TGCTTCCCTTCC
SP1	database	hg19_refGene_NM_001143831	945	963	-	9.88764	7.82e-05	0.0485	CAGCGCGCGGCGGGGGTTG
AP4	database	hg19_refGene_NM_001143831	263	275	-	10.8469	7.82e-05	0.0763	CCAGGTGCTTGCA
MYC	hTFtarget	hg19_refGene_NM_001143831	841	862	+	9.56579	7.82e-05	0.0288	GAGGAGCAGGAGAGAGAGACCA
NRF1	hTFtarget	hg19_refGene_NM_001143831	813	824	+	9.01429	7.82e-05	0.148	CTCCTCCCATGG
STAT3	hTFtarget	hg19_refGene_NM_001143831	467	475	+	11.5	7.82e-05	0.0755	AGGAAGGGA
TFAP2C	hTFtarget	hg19_refGene_NM_001143831	824	839	-	10.6667	7.82e-05	0.15	CGTTCCCTCTGGGAGC
CDK8	hTFtarget	hg19_refGene_NM_001143831	749	773	+	9.68831	7.82e-05	0.0161	TCTACCTGCTCCCCCAGCTTCTCTC
MAFA	database	hg19_refGene_NM_001143831	754	774	+	10.427	7.83e-05	0.152	CTGCTCCCCCAGCTTCTCTCT
RAC3	hTFtarget	hg19_refGene_NM_001143831	384	392	+	11.1842	7.84e-05	0.0775	CAGAGGCAG
REST	hTFtarget	hg19_refGene_NM_001143831	927	948	+	0.666667	7.84e-05	0.153	ATGCCCTGGCCGTTCTGCCAAC
SPI1	hTFtarget	hg19_refGene_NM_001143831	812	827	+	10.1579	7.84e-05	0.0759	CCTCCTCCCATGGCTC
KLF15	database	hg19_refGene_NM_001143831	689	705	-	9.82727	7.85e-05	0.15	GATTGGGAGAAGGGGCG
REST	hTFtarget	hg19_refGene_NM_001143831	560	568	+	10.8289	7.85e-05	0.0775	AGTGCAGAA
DDX5	hTFtarget	hg19_refGene_NM_001143831	781	796	+	10.3896	7.85e-05	0.147	CACACCACCCACGCCT
FLI1	hTFtarget	hg19_refGene_NM_001143831	388	401	-	-11.7763	7.86e-05	0.028	ACTTCATTTCTGCC
RELA	hTFtarget	hg19_refGene_NM_001143831	645	659	-	10.7143	7.86e-05	0.153	AGTCAGGGAAGCCCG
TP53	hTFtarget	hg19_refGene_NM_001143831	198	213	-	10.6306	7.86e-05	0.153	GATGCTGGTGCATTTC
JUN	hTFtarget	hg19_refGene_NM_001143831	634	642	-	8.88571	7.88e-05	0.154	ATGATTCAG
MEIS2	database	hg19_refGene_NM_001143831	429	441	-	9.51515	7.89e-05	0.155	TTGTCAGCTATGC
POU2F1	hTFtarget	hg19_refGene_NM_001143831	786	801	-	9.34211	7.89e-05	0.0884	GGAGGAGGCGTGGGTG
HNF4A	database	hg19_refGene_NM_001143831	244	256	-	10.6789	7.9e-05	0.154	GGGTCAAAGATTA
SP1	database	hg19_refGene_NM_001143831	812	822	+	10.5577	7.9e-05	0.0755	CCTCCTCCCAT
STAT1	hTFtarget	hg19_refGene_NM_001143831	140	155	-	5.86842	7.9e-05	0.15	AAGGTAAGTTTTTGTT
STAT1	hTFtarget	hg19_refGene_NM_001143831	140	155	-	5.86842	7.9e-05	0.15	AAGGTAAGTTTTTGTT
CTCF	hTFtarget	hg19_refGene_NM_001143831	986	997	+	10.3289	7.9e-05	0.154	GCTGCGCTTCCA
EP300	hTFtarget	hg19_refGene_NM_001143831	634	642	-	11.2727	7.9e-05	0.156	ATGATTCAG
SPI1	hTFtarget	hg19_refGene_NM_001143831	788	799	+	10.3143	7.92e-05	0.154	CCCACGCCTCCT
EGR1	database	hg19_refGene_NM_001143831	945	955	-	10.1724	7.93e-05	0.0518	GGCGGGGGTTG
SOX15	database	hg19_refGene_NM_001143831	26	32	+	12.0459	7.93e-05	0.156	AACAATG
NFATC2	database	hg19_refGene_NM_001143831	172	178	-	12.2022	7.93e-05	0.155	TTTTCCA
IRF4	database	hg19_refGene_NM_001143831	491	497	+	11.2844	7.93e-05	0.154	GAAAGTA
NFATC2	database	hg19_refGene_NM_001143831	172	178	-	12.2022	7.93e-05	0.155	TTTTCCA
GATA4	database	hg19_refGene_NM_001143831	418	424	+	10.2368	7.93e-05	0.154	AGATAAC
NANOG	hTFtarget	hg19_refGene_NM_001143831	295	306	+	11.25	7.93e-05	0.153	AAATACAATGGG
TEAD4	hTFtarget	hg19_refGene_NM_001143831	645	660	-	10.5526	7.93e-05	0.156	AAGTCAGGGAAGCCCG
ZNF143	hTFtarget	hg19_refGene_NM_001143831	274	294	+	8.30263	7.93e-05	0.0514	GGTTCCCAAAATTCAGCTAGG
E2F7	hTFtarget	hg19_refGene_NM_001143831	782	797	+	9.5	7.93e-05	0.0305	ACACCACCCACGCCTC
IRF3	hTFtarget	hg19_refGene_NM_001143831	830	854	+	7.11538	7.94e-05	0.0554	AGAGGGAACGTGAGGAGCAGGAGAG
FOSL1	hTFtarget	hg19_refGene_NM_001143831	833	854	+	3.35526	7.95e-05	0.156	GGGAACGTGAGGAGCAGGAGAG
STAT1	hTFtarget	hg19_refGene_NM_001143831	468	479	-	11.0423	7.95e-05	0.0783	TGCTTCCCTTCC
TAL1	hTFtarget	hg19_refGene_NM_001143831	751	762	+	10.7013	7.95e-05	0.075	TACCTGCTCCCC
E2F6	hTFtarget	hg19_refGene_NM_001143831	267	275	-	11.1286	7.95e-05	0.158	CCAGGTGCT
ESR1	hTFtarget	hg19_refGene_NM_001143831	105	115	-	10.597	7.96e-05	0.0748	AGAAAAAGAGA
SMAD1	hTFtarget	hg19_refGene_NM_001143831	744	762	-	11.1667	7.97e-05	0.156	GGGGAGCAGGTAGATAATA
SRF	hTFtarget	hg19_refGene_NM_001143831	558	569	+	11.0526	7.97e-05	0.0324	GAAGTGCAGAAA
CTCF	hTFtarget	hg19_refGene_NM_001143831	824	838	-	10.1316	7.97e-05	0.155	GTTCCCTCTGGGAGC
EHF	hTFtarget	hg19_refGene_NM_001143831	634	642	+	11.7792	7.97e-05	0.157	CTGAATCAT
SP1	database	hg19_refGene_NM_001143831	809	819	+	10.5192	7.98e-05	0.0755	TTTCCTCCTCC
HIC1	database	hg19_refGene_NM_001143831	938	953	+	10.4605	7.98e-05	0.156	GTTCTGCCAACCCCCG
SPI1	hTFtarget	hg19_refGene_NM_001143831	784	799	+	10.0571	7.98e-05	0.154	ACCACCCACGCCTCCT
E2F7	hTFtarget	hg19_refGene_NM_001143831	463	474	-	9.52632	7.98e-05	0.0411	CCCTTCCTTCAC
SPI1	hTFtarget	hg19_refGene_NM_001143831	634	642	+	11.2597	7.99e-05	0.156	CTGAATCAT
TAF1	hTFtarget	hg19_refGene_NM_001143831	843	858	+	9.77632	7.99e-05	0.152	GGAGCAGGAGAGAGAG
SP1	database	hg19_refGene_NM_001143831	788	798	-	10.3933	8e-05	0.086	GGAGGCGTGGG
FLI1	hTFtarget	hg19_refGene_NM_001143831	387	402	+	1.60606	8.01e-05	0.0298	AGGCAGAAATGAAGTC
KMT2A	hTFtarget	hg19_refGene_NM_001143831	843	864	+	8.71053	8.01e-05	0.0498	GGAGCAGGAGAGAGAGACCAAG
POU5F1	hTFtarget	hg19_refGene_NM_001143831	517	532	+	10.7436	8.01e-05	0.15	GAAGAATAAATTTTAA
SPI1	hTFtarget	hg19_refGene_NM_001143831	619	634	-	10.6579	8.01e-05	0.158	GAGGTGTGACTGGTTA
SPI1	hTFtarget	hg19_refGene_NM_001143831	827	835	-	11.3421	8.01e-05	0.156	CCCTCTGGG
LRH1	database	hg19_refGene_NM_001143831	858	869	-	11.2245	8.03e-05	0.157	GTAGCCTTGGTC
POU5F1	hTFtarget	hg19_refGene_NM_001143831	948	969	-	9.46053	8.03e-05	0.0208	CTCCCGCAGCGCGCGGCGGGGG
RELA	hTFtarget	hg19_refGene_NM_001143831	643	657	-	10.2714	8.03e-05	0.157	TCAGGGAAGCCCGAG
PRDM1	hTFtarget	hg19_refGene_NM_001143831	713	737	-	7.96429	8.05e-05	0.153	TTTTTGACTATGGCACTGAAACCCC
SPI1	hTFtarget	hg19_refGene_NM_001143831	789	800	+	9.32895	8.05e-05	0.156	CCACGCCTCCTC
BCL6	hTFtarget	hg19_refGene_NM_001143831	810	818	-	10.0263	8.07e-05	0.0407	GAGGAGGAA
BRD4	hTFtarget	hg19_refGene_NM_001143831	338	349	-	11	8.08e-05	0.0837	AATTTAAAGAAA
EWSR1	hTFtarget	hg19_refGene_NM_001143831	830	848	+	-4.5303	8.09e-05	0.0276	AGAGGGAACGTGAGGAGCA
VDR	hTFtarget	hg19_refGene_NM_001143831	715	726	+	11.039	8.09e-05	0.0777	GGTTTCAGTGCC
EP300	hTFtarget	hg19_refGene_NM_001143831	332	347	-	10.0429	8.09e-05	0.151	TTTAAAGAAAAGAAAG
JUND	hTFtarget	hg19_refGene_NM_001143831	630	645	+	7.78788	8.1e-05	0.158	ACCTCTGAATCATCTC
JUND	hTFtarget	hg19_refGene_NM_001143831	415	430	+	6.52857	8.1e-05	0.159	TAAAGATAACCTCAGC
NFE4	database	hg19_refGene_NM_001143831	867	878	+	10.2213	8.11e-05	0.0779	TACCCTCGCCTG
KDM1A	hTFtarget	hg19_refGene_NM_001143831	452	473	+	9.53521	8.11e-05	0.0299	TTATGGGGGTGGTGAAGGAAGG
BRD4	hTFtarget	hg19_refGene_NM_001143831	952	967	+	9.15789	8.11e-05	0.0252	CGCCGCGCGCTGCGGG
SPI1	hTFtarget	hg19_refGene_NM_001143831	788	799	-	10.3553	8.11e-05	0.156	AGGAGGCGTGGG
SPI1	hTFtarget	hg19_refGene_NM_001143831	808	819	+	11.1711	8.11e-05	0.153	CTTTCCTCCTCC
RAD21	hTFtarget	hg19_refGene_NM_001143831	863	878	-	7.78947	8.12e-05	0.159	CAGGCGAGGGTAGCCT
FLI1	hTFtarget	hg19_refGene_NM_001143831	460	473	-	-12.0789	8.13e-05	0.028	CCTTCCTTCACCAC
CENPA	hTFtarget	hg19_refGene_NM_001143831	273	297	-	4.71818	8.13e-05	0.0783	TTTCCTAGCTGAATTTTGGGAACCA
E2F1	hTFtarget	hg19_refGene_NM_001143831	786	797	-	8.11842	8.14e-05	0.159	GAGGCGTGGGTG
FOSL2	database	hg19_refGene_NM_001143831	777	787	-	10.1034	8.15e-05	0.159	TGGTGTGTCAC
OCAB	database	hg19_refGene_NM_001143831	352	362	-	10.4262	8.15e-05	0.161	ACTTGCATAGC
ESR1	hTFtarget	hg19_refGene_NM_001143831	385	393	+	10.7042	8.15e-05	0.0523	AGAGGCAGA
FLI1	hTFtarget	hg19_refGene_NM_001143831	649	664	-	9.87586	8.15e-05	0.0192	TAGGAAGTCAGGGAAG
SPI1	hTFtarget	hg19_refGene_NM_001143831	455	470	-	9.97368	8.15e-05	0.0909	TCCTTCACCACCCCCA
TCF4	hTFtarget	hg19_refGene_NM_001143831	943	964	+	7.40789	8.15e-05	0.0283	GCCAACCCCCGCCGCGCGCTGC
T	hTFtarget	hg19_refGene_NM_001143831	958	969	+	10.7429	8.16e-05	0.0801	GCGCTGCGGGAG
TAL1	hTFtarget	hg19_refGene_NM_001143831	718	733	+	6.42105	8.16e-05	0.157	TTCAGTGCCATAGTCA
IRF1	hTFtarget	hg19_refGene_NM_001143831	789	813	+	10.039	8.17e-05	0.0287	CCACGCCTCCTCCGCACAGCTTTCC
RNF2	hTFtarget	hg19_refGene_NM_001143831	754	769	-	11.3571	8.17e-05	0.158	GAAGCTGGGGGAGCAG
CREB1	hTFtarget	hg19_refGene_NM_001143831	846	857	+	10.1515	8.17e-05	0.0502	GCAGGAGAGAGA
FLI1	hTFtarget	hg19_refGene_NM_001143831	831	855	-	-29.0571	8.18e-05	0.0281	TCTCTCCTGCTCCTCACGTTCCCTC
GRHL2	hTFtarget	hg19_refGene_NM_001143831	620	635	-	10.6364	8.18e-05	0.16	AGAGGTGTGACTGGTT
RELA	hTFtarget	hg19_refGene_NM_001143831	645	656	+	10.3857	8.18e-05	0.159	CGGGCTTCCCTG
YY1	hTFtarget	hg19_refGene_NM_001143831	754	769	+	6.98684	8.18e-05	0.0516	CTGCTCCCCCAGCTTC
IRF5	hTFtarget	hg19_refGene_NM_001143831	812	830	+	4.56579	8.19e-05	0.0751	CCTCCTCCCATGGCTCCCA
TRIM28	hTFtarget	hg19_refGene_NM_001143831	561	582	+	10.0256	8.19e-05	0.155	GTGCAGAAAATGCAAAATGGTA
PAX5	database	hg19_refGene_NM_001143831	471	480	+	9.73034	8.2e-05	0.0782	AGGGAAGCAA
IRF3	hTFtarget	hg19_refGene_NM_001143831	774	795	-	10.1447	8.2e-05	0.159	GGCGTGGGTGGTGTGTCACTCA
RELA	hTFtarget	hg19_refGene_NM_001143831	843	858	-	10.5263	8.2e-05	0.0534	CTCTCTCTCCTGCTCC
STAT3	hTFtarget	hg19_refGene_NM_001143831	813	821	+	11.1714	8.2e-05	0.159	CTCCTCCCA
ELK1	database	hg19_refGene_NM_001143831	531	540	+	11.1579	8.21e-05	0.163	AACGGATGTA
STAT1	hTFtarget	hg19_refGene_NM_001143831	331	342	+	11	8.21e-05	0.0783	TCTTTCTTTTCT
FOS	hTFtarget	hg19_refGene_NM_001143831	632	643	+	10.6061	8.22e-05	0.162	CTCTGAATCATC
MAZ	hTFtarget	hg19_refGene_NM_001143831	806	821	+	9.24242	8.22e-05	0.0388	AGCTTTCCTCCTCCCA
PML	hTFtarget	hg19_refGene_NM_001143831	809	817	+	11.5143	8.22e-05	0.157	TTTCCTCCT
IRF1	hTFtarget	hg19_refGene_NM_001143831	467	482	-	10.7714	8.24e-05	0.0745	CTTTGCTTCCCTTCCT
SP1	hTFtarget	hg19_refGene_NM_001143831	453	474	+	7.69697	8.24e-05	0.0795	TATGGGGGTGGTGAAGGAAGGG
FLI1	hTFtarget	hg19_refGene_NM_001143831	653	668	-	9.85517	8.25e-05	0.0192	AAGCTAGGAAGTCAGG
GMEB2	hTFtarget	hg19_refGene_NM_001143831	680	701	+	8.73684	8.25e-05	0.0788	CAGCAGTGACGCCCCTTCTCCC
NANOG	hTFtarget	hg19_refGene_NM_001143831	139	149	-	11.125	8.25e-05	0.0531	AGTTTTTGTTT
ASCL1	hTFtarget	hg19_refGene_NM_001143831	827	849	+	9.09211	8.26e-05	0.158	CCCAGAGGGAACGTGAGGAGCAG
SPI1	hTFtarget	hg19_refGene_NM_001143831	456	467	-	9.53947	8.26e-05	0.161	TTCACCACCCCC
LEF1	hTFtarget	hg19_refGene_NM_001143831	502	510	+	11.3896	8.28e-05	0.159	CATTCAACT
SPI1	hTFtarget	hg19_refGene_NM_001143831	690	701	-	10.5	8.28e-05	0.08	GGGAGAAGGGGC
C17orf96	hTFtarget	hg19_refGene_NM_001143831	828	852	+	10.3418	8.29e-05	0.0314	CCAGAGGGAACGTGAGGAGCAGGAG
BHLHE40	hTFtarget	hg19_refGene_NM_001143831	791	805	+	8.53947	8.3e-05	0.0521	ACGCCTCCTCCGCAC
RELA	hTFtarget	hg19_refGene_NM_001143831	105	116	-	10.9079	8.3e-05	0.0527	AAGAAAAAGAGA
EP300	hTFtarget	hg19_refGene_NM_001143831	447	462	+	-11.4571	8.3e-05	0.159	GGCAGTTATGGGGGTG
STAT6	database	hg19_refGene_NM_001143831	292	299	-	8.60588	8.32e-05	0.162	TATTTCCT
[truncated: 417 more rows]
