# Supplementary material for: Preliminary exploration of the co-regulation of Alzheimer’s disease pathogenic genes by microRNAs and transcription factors
Source: Front Aging Neurosci. 2022 Dec 6;14:1069606. doi: 10.3389/fnagi.2022.1069606 (PMC9764863; doi:10.3389/fnagi.2022.1069606)
Supplement: Supplementary file 1 [file Data_Sheet_1.zip › Supplementary Data 6.xlsx]

## Sheet: Sheet1
gene	Drug name and ID	Functions of drugs (Summary)
TBP	Quercetin（DB04216）	Quercetin is a natural flavonoid found in foods and natural supplement products.
TBP	Chloroquine（DB00608）	Chloroquine is an antimalarial drug used to treat susceptible infections with P. vivax, P. malariae, P. ovale, and P. falciparum. It is also used for second line treatment for rheumatoid arthritis.
TBP	Revusiran（DB16309）	Revusiran is under investigation in clinical trial NCT02319005 (ENDEAVOUR: Phase 3 Multicenter Study of Revusiran (ALN-TTRSC) in Patients With Transthyretin (TTR) Mediated Familial Amyloidotic Cardiomyopathy (FAC)).
CDK7	Phosphonothreonine(DB02482)	The phosphoric acid ester of threonine. Used as an identifier in the analysis of peptides, proteins, and enzymes.
CDK7	Alvocidib（DB03496）	Alvocidib is a synthetic flavonoid based on an extract from an Indian plant for the potential treatment of cancer. It works by inhibiting cyclin-dependent kinases, arresting cell division and causing apoptosis in non-small lung cancer cells.
CDK7	SNS-032（DB05969）	SNS-032 is a potent and selective inhibitor of CDKs 2, 7 and 9, which are critical in the communication and relay of signals to promote cellular growth and function.
CDK7	Seliciclib（DB06195）	R-roscovitine (Seliciclib or CYC202) is a cyclin-dependent kinase (CDK) inhibitor that preferentially inhibits multiple enzyme targets including CDK2, CDK7 and CDK9, which alter the growth phase of treated cells.
CDK7	Trilaciclib（DB15442）	Trilaciclib, or G1T28, is a CDK4 and CDK6 inhibitor, indicated to reduce the incidence of chemotherapy induced myelosuppression in patients before topotecan-containing or platinum and etoposide-containing chemotherapy for extensive stage small cell lung cancer
GRIA1	Isoflurane(DB00753)	Isoflurane is an inhaled general anesthetic used in surgery.
GRIA1	Methoxyflurane(DB01028)	Methoxyflurane is a general inhalation anesthetic used for induction and maintenance of general anesthesia.
GRIA1	Desflurane(DB01189)	Desflurane is a general inhalation anesthetic for inpatient and outpatient surgery in adults.
GRIA1	Sevoflurane(DB01236)	Sevoflurane is a inhalation anaesthetic agent used for induction and maintenance of general anesthesia during surgical procedures.
GRM5	Imipramine(DB00458)	Imipramine is a tricyclic antidepressant indicated for the treatment of depression and to reduce childhood enuresis.
GRM5	Disopyramide(DB00280)	Disopyramide is a class 1A antiarrhythmic agent used to treat life-threatening ventricular arrhythmias.
GRM5	Dalfampridine(DB06637)	Dalfampridine is a potassium channel blocker used for the improvement of motor function in patients with multiple sclerosis (MS).
