# Supplementary material for: Preliminary exploration of the co-regulation of Alzheimer’s disease pathogenic genes by microRNAs and transcription factors
Source: Front Aging Neurosci. 2022 Dec 6;14:1069606. doi: 10.3389/fnagi.2022.1069606 (PMC9764863; doi:10.3389/fnagi.2022.1069606)
Supplement: Supplementary file 1 [file Data_Sheet_1.zip › Supplementary Data 7.xlsx]

## Sheet: FpClass
Query ID	Predicted Partner Symbol	Predicted Partner UniProt	Total Score	Function Score	Gene Co-expression Score	Network Topology Score
CCNB1	CCNA2	P20248	0.9429	0.0002	0.6936	0.1696
CCNB1	RRM2	P31350	0.9429	0.0003	0.9339	0
CCNB1	CKS2	P33552	0.9429	0.0003	0.8441	0
CCNB1	CENPA	P49450	0.9429	0.0017	0.9341	0
CCNB1	NEK2	P51955	0.9429	0.0016	0.7162	0.121					Total Score
CCNB1	KIF11	P52732	0.9429	0.0281	0.7915	0.1201
CCNB1	FOXM1	Q08050	0.9429	0	0.778	0.1225
CCNB1	CDC20	Q12834	0.9429	0.0011	0.7125	0.1347
CCNB1	MAD2L1	Q13257	0.9429	0.0002	0.8266	0.1109
CCNB1	DLGAP5	Q15398	0.9429	0.0013	0.9111	0
CCNB1	CDKN3	Q16667	0.9429	0.0015	0.7975	0.1074
CCNB1	TPX2	Q9ULW0	0.9429	0.02	0.8116	0.109
CCNB1	UBE2C	O00762	0.9429	0.0014	0.9129	0
CCNB1	AURKA	O14965	0.9429	0.0269	0.8412	0
CCNB1	BIRC5	O15392	0.9429	0.0057	0.7669	0.1078
CCNB1	PRC1	O43663	0.9429	0.0003	0.7937	0.1272
CCNB1	BUB1B	O60566	0.9429	0.0013	0.7393	0.098
CCNB1	CCNB2	O95067	0.9429	0.0002	0.7951	0.0906
CCNB1	ZWINT	O95229	0.9429	0.0017	0.9029	0
CCNB1	KIF20A	O95235	0.9429	0.0017	0.9378	0
CCNB1	PTTG1	O95997	0.9429	0.0014	0.9348	0
CCNB1	CDK1	P06493	0.9429	0.0052	0.4934	0.1079
CCNB1	TOP2A (DNA topoisomerase 2-alpha)	P11388	0.9429	0	0.7918	0.1276
CCNB1	LMNB1	P20700	0.8826	0.0026	0.6628	0.1794
CCNB1	GADD45A	P24522	0.8826	0.0005	0.0154	0.3156
CCNB1	CCNE1	P24864	0.8826	0.0349	0.1956	0.5071
CCNB1	MCM3	P25205	0.8826	0.0041	0.7385	0
CCNB1	CDC25C	P30307	0.8826	0.0033	0.2077	0.3774
CCNB1	TTK	P33981	0.8826	0.0021	0.8564	0
CCNB1	MCM4	P33991	0.8826	0.0133	0.7742	0
CCNB1	MCM7	P33993	0.8826	0.0118	0.5135	0.2732
CCNB1	RFC4	P35249	0.8826	0.0037	0.8749	0
CCNB1	BRCA1	P38398	0.8826	0.0213	0.2526	0.1784
CCNB1	CDKN1A	P38936	0.8826	0.0281	0.0049	0.3349
CCNB1	FEN1	P39748	0.8826	0	0.8164	0
CCNB1	MKI67	P46013	0.8826	0.0018	0.8732	0
CCNB1	CENPF	P49454	0.8826	0.0033	0.8729	0
CCNB1	MCM2	P49736	0.8826	0.0027	0.8453	0
CCNB1	TSC2	P49815	0.8826	0.0028	0.0102	0.3723
CCNB1	KPNA2	P52292	0.8826	0.0085	0.7306	0.1174
CCNB1	PLK1	P53350	0.8826	0.0291	0.2871	0.243
CCNB1	CKS1B	P61024	0.8826	0.0024	0.7084	0
CCNB1	E2F1	Q01094	0.8826	0.0044	0.337	0.2853
CCNB1	CENPE	Q02224	0.8826	0	0.7995	0
CCNB1	KIF23	Q02241	0.8826	0.0035	0.8725	0
CCNB1	PTCH1	Q13635	0.8826	0.0038	0.045	0
CCNB1	MCM6	Q14566	0.8826	0.0099	0.8136	0
CCNB1	ESPL1	Q14674	0.8826	0.0028	0.8744	0
CCNB1	MELK	Q14680	0.8826	0.0019	0.819	0
CCNB1	GINS1	Q14691	0.8826	0.0004	0.8664	0
CCNB1	NCAPH	Q15003	0.8826	0.0004	0.8775	0
CCNB1	PAF	Q15004	0.8826	0.0003	0.8762	0
CCNB1	KIF14	Q15058	0.8826	0.0021	0.8764	0
CCNB1	STIL	Q15468	0.8826	0.0007	0.8732	0
CCNB1	TRIP13	Q15645	0.8826	0.0022	0.8694	0
CCNB1	EZH2	Q15910	0.8826	0	0.8738	0
CCNB1	UBE2S	Q16763	0.8826	0.0035	0.7994	0
CCNB1	ERCC6L	Q2NKX8	0.8826	0.0032	0.5539	0.2452
CCNB1	CEP55	Q53EZ4	0.8826	0.0004	0.8779	0
CCNB1	CDCA8	Q53HL2	0.8826	0.0004	0.8779	0
CCNB1	SGOL2	Q562F6	0.8826	0.0007	0.6992	0
CCNB1	MLF1IP	Q71F23	0.8826	0.0005	0.8097	0
CCNB1	MCM10	Q7L590	0.8826	0.0035	0.8549	0
CCNB1	ASPM	Q8IZT6	0.8826	0.0022	0.8744	0
CCNB1	HJURP	Q8NCD3	0.8826	0.0018	0.8382	0
CCNB1	SHCBP1	Q8NEM2	0.8826	0.004	0.8666	0
CCNB1	KIF18A	Q8NI77	0.8826	0	0.8191	0
CCNB1	TSC1	Q92574	0.8826	0.0421	0.0046	0.471
CCNB1	GGH	Q92820	0.8826	0	0.8777	0
CCNB1	RAD51AP1	Q96B01	0.8826	0.0132	0.8508	0
CCNB1	AURKB	Q96GD4	0.8826	0.0022	0.4878	0.1555
CCNB1	CENPN	Q96H22	0.8826	0.0005	0.8221	0
CCNB1	PBK	Q96KB5	0.8826	0.0017	0.7576	0.1178
CCNB1	SPAG5	Q96R06	0.8826	0.0004	0.8324	0
CCNB1	CDCA3	Q99618	0.8826	0.0005	0.8758	0
CCNB1	KIF2C	Q99661	0.8826	0	0.8049	0
CCNB1	CDC6	Q99741	0.8826	0.0356	0.749	0
CCNB1	NCAPG	Q9BPX3	0.8826	0.0003	0.8752	0
CCNB1	FAM64A	Q9BSJ6	0.8826	0.0007	0.869	0
CCNB1	NUSAP1	Q9BXS6	0.8826	0.0017	0.8775	0
CCNB1	NUF2	Q9BZD4	0.8826	0.0005	0.7551	0
CCNB1	RACGAP1	Q9H0H5	0.8826	0.0056	0.869	0
CCNB1	ECT2	Q9H8V3	0.8826	0.0034	0.8706	0
CCNB1	SPC25	Q9HBM1	0.8826	0.0004	0.7666	0
CCNB1	KIF15	Q9NS87	0.8826	0.0018	0.8776	0
CCNB1	CENPM	Q9NSP4	0.8826	0.0006	0.6946	0
CCNB1	SMC4 (SMC-4)	Q9NTJ3	0.8826	0.0027	0.8386	0
CCNB1	FANCI	Q9NVI1	0.8826	0.0004	0.8143	0
CCNB1	ASF1B	Q9NVP2	0.8826	0.0028	0.8739	0
CCNB1	GTSE1	Q9NYZ3	0.8826	0.0005	0.8115	0
CCNB1	DTL	Q9NZJ0	0.8826	0.0022	0.6891	0.159
CCNB1	DBF4	Q9UBU7	0.8826	0.0031	0.7409	0
CCNB1	FBXO5	Q9UKT4	0.8826	0.0026	0.5417	0.3204
CCNB1	TACC3	Q9Y6A5	0.8826	0.0026	0.8756	0
CCNB1	E2F8	A0AVK6	0.8826	0.0031	0.8075	0
CCNB1	PLK4	O00444	0.8826	0.0041	0.7368	0
CCNB1	CHEK1	O14757	0.8826	0.002	0.6335	0.224
CCNB1	NDC80	O14777	0.8826	0.0004	0.7936	0
CCNB1	OIP5	O43482	0.8826	0.0004	0.8768	0
CCNB1	BUB1	O43683	0.8826	0.0029	0.7223	0
CCNB1	GADD45B	O75293	0.8826	0.0006	0.0037	0.2436
CCNB1	HMMR	O75330	0.8826	0.0016	0.8762	0
CCNB1	KIF4A	O95239	0.8826	0.0019	0.8057	0
CCNB1	SMC2 (SMC-2)	O95347	0.8826	0.004	0.8742	0
CCNB1	CCNE2	O96020	0.8826	0.0034	0.5193	0.2481
CCNB1	DHFR	P00374	0.8826	0.0035	0.8751	0
CCNB1	TK1 (Thymidine kinase, cytosolic)	P04183	0.8826	0.0021	0.6863	0.1892
CCNB1	TYMS (TSase)	P04818	0.8826	0.0006	0.8514	0
CCNB1	H2AFZ	P0C0S5	0.8826	0.0022	0.8101	0
CCNB1	MYBL2	P10244	0.8826	0.0025	0.8258	0
CCNB1	PCNA (PCNA)	P12004	0.8826	0.0331	0.3166	0.4608
CCNB1	HMGB2	P26583	0.8695	0	0.8509	0
CCNB1	CDC25A	P30304	0.8695	0.0046	0.6702	0
CCNB1	POLE2	P56282	0.8695	0.0007	0.7728	0
CCNB1	CCNA1	P78396	0.8695	0.0008	0.0413	0.6332
CCNB1	BARD1	Q99728	0.8695	0.0689	0.3208	0.2991
CCNB1	RNASEH2A (RNase H2 subunit A)	O75792	0.8695	0	0.8234	0
CCNB1	CDC27	P30260	0.8577	0.0008	0.0841	0.3919
CCNB1	DEPDC1	Q5TB30	0.8577	0	0.787	0
CCNB1	TOPBP1	Q92547	0.8577	0.0046	0.3542	0.3119
CCNB1	PKMYT1	Q99640	0.8577	0.0047	0.3645	0.3285
CCNB1	EXO1	Q9UQ84	0.8577	0	0.8473	0
CCNB1	CHEK2	O96017	0.8577	0.0047	0.1127	0.6422
CCNB1	FZR1	Q9UM11	0.8473	0.0008	0.0126	0.3713
CCNB1	MSH2	P43246	0.8391	0.0783	0.4285	0.3202
CCNB1	CDC7	O00311	0.8391	0.0048	0.7884	0
CCNB1	CDC45	O75419	0.8391	0.0008	0.8283	0
CCNB1	CDC25B	P30305	0.8378	0.0049	0.3027	0.3379
CCNB1	CLSPN	Q9HAW4	0.8378	0.0465	0.0286	0.7155
CCNB1	CDK4	P11802	0.8378	0.0048	0.1302	0.3373
CCNB1	CCND1	P24385	0.8354	0.0805	0.0639	0.5312
CCNB1	ATAD2	Q6PL18	0.8354	0.0008	0.7509	0
CCNB1	UBE2T	Q9NPD8	0.8354	0.0045	0.7928	0
CCNB1	CDK2	P24941	0.8302	0.0049	0.124	0.4705
CCNB1	DNMT1 (Dnmt1)	P26358	0.8302	0	0.7569	0
CCNB1	BRIP1	Q9BX63	0.8302	0.0147	0.4604	0.3365
CCNB1	GADD45G	O95257	0.8302	0.0008	0.0144	0
CCNB1	TUBG1	P23258	0.8233	0.0049	0.4846	0.3318
CCNB1	CDKN1B	P46527	0.8233	0.0307	0.021	0.5545
CCNB1	YWHAE	P62258	0.8233	0.0475	0.0431	0.6758
CCNB1	KIFC1	Q9BW19	0.8233	0.0008	0.75	0
CCNB1	ANAPC11	Q9NYG5	0.8233	0.0045	0.0142	0.3944
CCNB1	RAD51	Q06609	0.8203	0.0339	0.3499	0.3251
CCNB1	BORA	Q6PGQ7	0.8203	0.082	0.3508	0.3795
CCNB1	NCAPG2	Q86XI2	0.8203	0.005	0.7883	0
CCNB1	PIN1	Q13526	0.8158	0.005	0.0492	0.7168
CCNB1	YWHAB	P31946	0.8117	0.0479	0.0632	0.6337
CCNB1	ZWILCH	Q9H900	0.8117	0.0008	0.5357	0
CCNB1	ANLN	Q9NQW6	0.8117	0.0051	0.7888	0
CCNB1	YWHAQ	P27348	0.811	0.005	0.1176	0.5332
CCNB1	CUL4A	Q13619	0.811	0.0051	0.0282	0.5679
CCNB1	BRCA2	P51587	0.8061	0.0301	0.2235	0.5388
CCNB1	TROAP	Q12815	0.8061	0.0008	0.7844	0
CCNB1	TBC1D7	Q9P0N9	0.7991	0.0052	0.0044	0.6417
CCNB1	UBE2A	P49459	0.7976	0.0051	0.1089	0
CCNB1	GSK3B	P49841	0.7976	0.0843	0.0359	0.5498
CCNB1	YWHAH	Q04917	0.7976	0.024	0.0194	0.6911
CCNB1	YWHAZ	P63104	0.7955	0.0495	0.0698	0.6194
CCNB1	PSMA4 (Proteasome subunit alpha type-4)	P25789	0.7915	0.0052	0.3753	0.3852
CCNB1	CCDC99	Q96EA4	0.7915	0.0052	0.5831	0
CCNB1	NEIL3	Q8TAT5	0.7895	0	0.7864	0
CCNB1	TP53	P04637	0.7827	0	0.0573	0.6954
CCNB1	SKP1	P63208	0.781	0.0053	0.0141	0.6077
CCNB1	CUL1	Q13616	0.7799	0.0052	0.0576	0.4684
CCNB1	RFC5	P40937	0.7788	0.0052	0.7716	0
CCNB1	SKA3	Q8IX90	0.7788	0.0009	0.5689	0
CCNB1	RBL1	P28749	0.7753	0.0053	0.1261	0.3509
CCNB1	CHAF1A	Q13111	0.7738	0.0053	0.6887	0
CCNB1	FANCA	O15360	0.7718	0.0009	0.1803	0.5543
CCNB1	ORC6	Q9Y5N6	0.769	0.0053	0.6522	0
CCNB1	DDX39A	O00148	0.7659	0.0053	0.7429	0
CCNB1	MAPK14	Q16539	0.7648	0.0328	0.0437	0.5921
CCNB1	KNTC1	P50748	0.7634	0.0009	0.4983	0
CCNB1	CDC23	Q9UJX2	0.7603	0.0049	0.1386	0.4216
CCNB1	ANAPC2	Q9UJX6	0.7579	0.0055	0.0114	0.6982
CCNB1	ELAVL1	Q15717	0.7459	0.0055	0.1696	0.3831
CCNB1	ANAPC1	Q9H1A4	0.7418	0.0009	0.039	0.4277
CCNB1	Q14CA7	Q14CA7	0.7389	0.0009	0.3497	0.383
CCNB1	SPC24	Q8NBT2	0.7389	0.0009	0.6081	0
CCNB1	MND1	Q9BWT6	0.7358	0.004	0.697	0
CCNB1	CDC16	Q13042	0.7342	0.0009	0.0316	0.4262
CCNB1	MLH1	P40692	0.7327	0.0527	0.2903	0.3698
CCNB1	HSPA4	P34932	0.7318	0.0009	0.3296	0.38
CCNB1	CDCA5	Q96FF9	0.7292	0.0055	0.7121	0
CCNB1	PLK3	Q9H4B4	0.7292	0.0055	0.0132	0.4375
CCNB1	RPA2	P15927	0.7279	0.0055	0.1152	0.3689
CCNB1	H2AFX	P16104	0.726	0.022	0.2213	0.3536
CCNB1	AKT1	P31749	0.7233	0.0055	0.0372	0.6516
CCNB1	SFN	P31947	0.7222	0.0055	0.051	0.6051
CCNB1	CDCA2	Q69YH5	0.7193	0.0009	0.6476	0
CCNB1	VRK1	Q99986	0.7193	0.0054	0.5077	0
CCNB1	CENPK	Q9BS16	0.7187	0.0009	0.5961	0
CCNB1	TMPO (Lamina-associated polypeptide 2, isoform alpha)	P42166	0.7158	0.0055	0.6263	0
CCNB1	CDK6	Q00534	0.7114	0.0055	0.0498	0.3979
CCNB1	RB1CC1	Q8TDY2	0.7097	0.0009	0.0198	0.6532
CCNB1	NPM1	P06748	0.7097	0.0537	0.1688	0.3692
CCNB1	RPA3	P35244	0.7085	0.0055	0.5861	0
CCNB1	CDC26	Q8NHZ8	0.7066	0.0009	0.0063	0.4335
CCNB1	ORC1	Q13415	0.7033	0.0055	0.3969	0
CCNB1	DSN1	Q9H410	0.7033	0.0009	0.4726	0
CCNB1	ESR1	P03372	0.6991	0	0.0441	0.6312
CCNB1	FOXO1	Q12778	0.6935	0	0.0084	0.6397
CCNB1	GINS2	Q9Y248	0.6935	0.0009	0.6461	0
CCNB1	TMEM48	Q9BTX1	0.6906	0.0056	0.6748	0
CCNB1	CCND2	P30279	0.6896	0.0918	0.0364	0.41
CCNB1	HMGA1	P17096	0.685	0	0.289	0.3865
CCNB1	TFDP1	Q14186	0.685	0.0055	0.3433	0
CCNB1	MAD2L2	Q9UI95	0.6848	0.0921	0.0356	0.4366
CCNB1	CCND3	P30281	0.6842	0.0912	0.0355	0.4024
CCNB1	NBN	O60934	0.684	0.0521	0.0689	0.3733
CCNB1	FAM83D	Q9H4H8	0.6818	0.001	0.6783	0
CCNB1	CKAP2L	Q8IYA6	0.6816	0.0009	0.669	0
CCNB1	PSMA7 (Proteasome subunit alpha type-7)	O14818	0.677	0.0056	0.2265	0.416
CCNB1	SNRPG	P62308	0.6748	0.0056	0.6663	0
CCNB1	RBBP8	Q99708	0.6743	0.0224	0.2665	0.374
CCNB1	UBA1	P22314	0.673	0.0055	0.0447	0.6086
CCNB1	WEE1	P30291	0.673	0.0055	0.1626	0.3869
CCNB1	RB1	P06400	0.672	0	0.04	0.3564
CCNB1	CDK7	P50613	0.6659	0.0533	0.129	0.3858
CCNB1	RBL2	Q08999	0.6646	0.0056	0.0137	0.3683
CCNB1	SKP2	Q13309	0.6631	0.0055	0.1294	0.387
CCNB1	GAPDH (GAPDH)	P04406	0.6631	0.0056	0.2328	0.3811
CCNB1	PSMA5	P28066	0.6625	0.0055	0.208	0.4167
CCNB1	YWHAG	P61981	0.6625	0.0924	0.009	0.4956
CCNB1	FANCG	O15287	0.6618	0.0055	0.2245	0.3849
CCNB1	ERCC4	Q92889	0.6604	0.0525	0.0274	0.4206
CCNB1	RALA	P11233	0.6563	0.0056	0.1744	0.4704
CCNB1	PSMD14	O00487	0.6545	0.0533	0.5896	0
CCNB1	CCNF	P41002	0.6541	0.0009	0.5127	0
CCNB1	CREBBP	Q92793	0.6477	0.0513	0.0163	0.4782
CCNB1	PPP2R5D	Q14738	0.6464	0.0056	0.0347	0.4437
CCNB1	BCCIP	Q9P287	0.6396	0.0056	0.0199	0.4113
CCNB1	JUN	P05412	0.6349	0	0.0192	0.4868
CCNB1	UBE2L3	P68036	0.6264	0.0056	0.0648	0.5449
CCNB1	SMARCA4	P51532	0.6253	0.0985	0.1316	0.3542
CCNB1	UHRF1	Q96T88	0.6253	0.0057	0.582	0
CCNB1	WDHD1	O75717	0.6253	0.004	0.5611	0
CCNB1	LATS1	O95835	0.6253	0.0923	0.0093	0.3954
CCNB1	MSH6	P52701	0.6224	0.053	0.1029	0.3744
CCNB1	MDM2	Q00987	0.6211	0	0.0251	0.5398
CCNB1	EP300	Q09472	0.6209	0	0.0084	0.4726
CCNB1	ANAPC10	Q9UM13	0.6195	0.005	0.0688	0.4359
CCNB1	ANAPC5	Q9UJX4	0.6151	0.005	0.0504	0.4332
CCNB1	CTPS	P17812	0.6146	0.0055	0.594	0
CCNB1	CDK5	Q00535	0.6133	0.0056	0.157	0.3878
CCNB1	MAP3K4	Q9Y6R4	0.6118	0.0332	0.0288	0.4832
CCNB1	WHSC1	O96028	0.6104	0.0051	0.6043	0
CCNB1	BLM	P54132	0.6086	0.0814	0.4562	0
CCNB1	TUBB	P07437	0.6079	0.0534	0.5441	0
CCNB1	RMI1	Q9H9A7	0.6077	0.0009	0.5642	0
CCNB1	DHX9	Q08211	0.6073	0.0166	0.0635	0.3725
CCNB1	LMNB2	Q03252	0.6068	0.0009	0.5241	0
CCNB1	PPP1CC (PP-1G)	P36873	0.6052	0.091	0.1253	0.3734
CCNB1	MYCBP2	O75592	0.6048	0.0056	0.0092	0.4195
CCNB1	FANCD2	Q9BXW9	0.5999	0.0009	0.0501	0.377
CCNB1	PSMA6 (Proteasome subunit alpha type-6)	P60900	0.5985	0.027	0.1287	0.4142
CCNB1	MARK3	P27448	0.5976	0.0056	0.031	0.4435
CCNB1	CKAP5	Q14008	0.5922	0.0009	0.5019	0
CCNB1	CSTF1	Q05048	0.5914	0.0055	0.1584	0.377
CCNB1	CSTF2	P33240	0.5911	0.0055	0.1638	0.3749
CCNB1	PSMB3	P49720	0.5909	0.0055	0.1547	0.4139
CCNB1	SLX4	Q8IY92	0.5868	0.0187	0.0086	0.3951
CCNB1	RAD54L	Q92698	0.5858	0.0039	0.5718	0
CCNB1	CDT1	Q9H211	0.5852	0.0055	0.5335	0
CCNB1	TAX1BP1	Q86VP1	0.5836	0.0834	0.0174	0.4724
CCNB1	PSMA3 (Proteasome subunit alpha type-3)	P25788	0.5821	0.0055	0.1333	0.4113
CCNB1	C1orf112	Q9NSG2	0.5803	0.0009	0.514	0
CCNB1	PSRC1	Q6PGN9	0.5788	0.0056	0.3569	0
CCNB1	RRM1 (Ribonucleoside-diphosphate reductase large subunit)	P23921	0.5781	0.0009	0.5359	0
CCNB1	HSF1	Q00613	0.5781	0.0055	0.0451	0.4746
CCNB1	E2F4	Q16254	0.5775	0.0055	0.0347	0.3746
CCNB1	AP2M1	Q96CW1	0.5731	0.0055	0.0353	0.4536
CCNB1	BRCC3	P46736	0.5718	0.0197	0.023	0.3742
CCNB1	MED1	Q15648	0.5717	0.055	0.0679	0.3531
CCNB1	CCL20	P78556	0.5683	0.0055	0.0869	0.4737
CCNB1	ANAPC4	Q9UJX5	0.5683	0.005	0.0046	0.4385
CCNB1	BRE	Q9NXR7	0.5669	0.0198	0.0128	0.3747
CCNB1	MYC	P01106	0.5669	0	0.05	0.4705
CCNB1	RFC3	P40938	0.5603	0.0055	0.5468	0
CCNB1	MAPK1	P28482	0.5587	0.0902	0.0488	0.3574
CCNB1	ZNF367	Q7RTV3	0.5578	0.004	0.5316	0
CCNB1	ANAPC16	Q96DE5	0.5511	0.0009	0.0023	0.4364
CCNB1	SUMO1	P63165	0.5493	0.0055	0.1856	0.3489
CCNB1	HIST4H4	P62805	0.5489	0.0055	0.045	0.4311
CCNB1	RAD50	Q92878	0.547	0.0163	0.0472	0.3674
CCNB1	SKA2	Q8WVK7	0.5469	0.0056	0.327	0
CCNB1	SRPK1	Q96SB4	0.5426	0.0054	0.2254	0
CCNB1	NDE1	Q9NXR1	0.5411	0.0055	0.0197	0.3875
CCNB1	STAT1	P42224	0.54	0.0054	0.0983	0.3475
CCNB1	GMPS	P49915	0.5377	0.0054	0.5187	0
CCNB1	CREB1	P16220	0.5376	0.0054	0.0525	0.3559
CCNB1	MCM5	P33992	0.5333	0.0054	0.417	0
CCNB1	NGFRAP1	Q00994	0.533	0.0055	0.0889	0.4264
CCNB1	AR	P10275	0.5316	0	0.0449	0.4623
CCNB1	NME1	P15531	0.5304	0.0054	0.4462	0
CCNB1	RALB	P11234	0.5298	0.0055	0.0285	0.4661
CCNB1	CCT5	P48643	0.5296	0.0054	0.5175	0
CCNB1	RICTOR	Q6R327	0.5281	0.0009	0.0011	0.4211
CCNB1	LIG1 (DNA ligase 1)	P18858	0.528	0.0039	0.4793	0
CCNB1	NUDC	Q9Y266	0.525	0.0009	0.0353	0.4091
CCNB1	CASP3	P42574	0.5241	0.0054	0.1195	0.3534
CCNB1	PIAS1	O75925	0.5237	0.0369	0.0069	0.3635
CCNB1	MTHFD2	P13995	0.5235	0.0054	0.5137	0
CCNB1	CSNK2A1	P68400	0.5232	0.0054	0.0757	0.3451
CCNB1	CDCA4	Q9BXL8	0.5232	0.0009	0.5183	0
CCNB1	GADD45GIP1	Q8TAE8	0.5219	0.0009	0.0198	0.4724
CCNB1	RBBP7	Q16576	0.5209	0.0009	0.1423	0.3587
CCNB1	TMEM194A	O14524	0.518	0.0009	0.5084	0
CCNB1	RECQL4	O94761	0.5165	0	0.4569	0
CCNB1	NCOA3	Q9Y6Q9	0.5159	0.0621	0.0367	0.3503
CCNB1	TIMELESS	Q9UNS1	0.5101	0.0054	0.3895	0
CCNB1	CYLD	Q9NQC7	0.5088	0.0895	0.0047	0.4078
CCNB1	LYN	P07948	0.5088	0.0778	0.0463	0.3483
CCNB1	LMO4	P61968	0.5074	0.0054	0.0207	0.3671
CCNB1	MAPK8	P45983	0.5046	0.032	0.0242	0.3531
CCNB1	PRKAA1	Q13131	0.5027	0.0054	0.0371	0.3961
CCNB1	PSME3	P61289	0.5	0.0149	0.0746	0.3853
CCNB1	ACTL6A	O96019	0.4978	0.0049	0.4826	0
CCNB1	DAPK1	P53355	0.4974	0.0054	0.0395	0.3962
CCNB1	CDK14	O94921	0.4935	0.0054	0.0213	0.3904
CCNB1	NEK1	Q96PY6	0.4926	0.0053	0.0258	0.3985
CCNB1	VIM	P08670	0.492	0.0878	0.0183	0.3546
CCNB1	BUB3	O43684	0.4856	0.0009	0.2848	0
CCNB1	SET	Q01105	0.4854	0	0.0734	0.369
CCNB1	ATR	Q13535	0.4814	0.0504	0.0576	0.351
CCNB1	APOBEC3B	Q9UH17	0.4776	0.0044	0.4703	0
CCNB1	PIM1	P11309	0.4734	0.0052	0.0271	0.3801
CCNB1	CASP8	Q14790	0.4704	0.0052	0.0471	0.4116
CCNB1	BAP1	Q92560	0.468	0.0052	0.0316	0.3532
CCNB1	E2F3	O00716	0.466	0.0052	0.1631	0
CCNB1	RPS6KA1 (S6K-alpha-1)	Q15418	0.4642	0.0052	0.0328	0.3829
CCNB1	BRAP	Q7Z569	0.4623	0.0052	0.0306	0.3556
CCNB1	RNF144B	Q7Z419	0.4619	0.0053	0	0.3879
CCNB1	MRE11A	P49959	0.4614	0.0187	0.0854	0.3473
CCNB1	SYNJ2BP	P57105	0.4614	0.0009	0.0105	0.4489
CCNB1	MED24	O75448	0.4594	0.0347	0.0354	0.3485
CCNB1	DUT	P33316	0.4568	0.0052	0.4153	0
CCNB1	NCK1	P16333	0.4518	0.034	0.0673	0.3316
CCNB1	NES	P48681	0.4496	0.0498	0.0195	0.3673
CCNB1	RFC1	P35251	0.4489	0.0052	0.0186	0.349
CCNB1	LMNA	P02545	0.4466	0.0052	0.01	0.3548
CCNB1	RALBP1	Q15311	0.4454	0.0051	0.033	0
CCNB1	RHEB	Q15382	0.4447	0.0051	0.0549	0.3801
CCNB1	MIS18A	Q9NYP9	0.4432	0.0009	0.4357	0
CCNB1	NUP85	Q9BW27	0.4419	0.0009	0.4303	0
CCNB1	NMI	Q13287	0.4414	0.0051	0.0664	0.3414
CCNB1	MED17	Q9NVC6	0.438	0.0344	0.016	0.3441
CCNB1	PPP1CA (PP-1A)	P62136	0.4369	0.0171	0.0776	0.328
CCNB1	BCL2	P10415	0.4338	0.087	0.0063	0.3308
CCNB1	LZTS1	Q9Y250	0.4332	0.0051	0.0137	0.4122
CCNB1	ABL1	P00519	0.4332	0.0839	0.0137	0.3261
CCNB1	ATF1	P18846	0.4327	0	0.0416	0.3418
CCNB1	TRRAP	Q9Y4A5	0.432	0.005	0.0892	0.3294
CCNB1	HDAC1 (HD1)	Q13547	0.4315	0	0.0928	0.3211
CCNB1	PTK2	Q05397	0.43	0.0051	0.0463	0.3514
CCNB1	MSN	P26038	0.4279	0.005	0.0279	0.3865
CCNB1	PPP2CA (PP2A-alpha)	P67775	0.4265	0.005	0.0757	0.3327
CCNB1	SKA1	Q96BD8	0.4249	0.005	0.2262	0
CCNB1	BRD7	Q9NPI1	0.4228	0	0.0271	0.3408
CCNB1	TSG101	Q99816	0.4174	0.0188	0.0415	0.3508
CCNB1	FHL2	Q14192	0.4167	0.0243	0.0364	0.3242
CCNB1	TNFRSF1A	P19438	0.4148	0.0483	0.0089	0.3513
CCNB1	NEFL	P07196	0.4148	0.005	0.0142	0.3861
CCNB1	FANCL	Q9NW38	0.4147	0.0044	0.2319	0
CCNB1	MDC1	Q14676	0.4146	0.005	0.0735	0.3343
CCNB1	PSMC3IP	Q9P2W1	0.4143	0.0616	0.3175	0
CCNB1	PPP2R1B	P30154	0.4097	0.0008	0.0593	0.3393
CCNB1	ATM	Q13315	0.4094	0.0478	0.0204	0.3191
CCNB1	APC2	O95996	0.4092	0.005	0.008	0.3951
CCNB1	EVI5	O60447	0.4078	0.005	0.0182	0.3773
CCNB1	XIAP	P98170	0.4075	0.0049	0.0163	0.3185
CCNB1	TP63 (p63)	Q9H3D4	0.4064	0	0.022	0.3608
CCNB1	PTPN1	P18031	0.405	0.0477	0.0172	0.3231
CCNB1	UBE3A	Q05086	0.4049	0.0049	0.0164	0.3581
CCNB1	FANCC	Q00597	0.4032	0.0008	0.0351	0.3422
CCNB1	SNRPC	P09234	0.4025	0.0049	0.3829	0
CCNB1	KAT2A	Q92830	0.4023	0	0.0186	0.33
CCNB1	PIAS4	Q8N2W9	0.4015	0	0.0247	0.3304
CCNB1	RAB5A	P20339	0.4009	0.0049	0.0262	0.3637
CCNB1	EEF1D	P29692	0.4009	0.0049	0.0217	0.3417
CCNB1	NEDD4	P46934	0.4009	0	0.0303	0.3533
CCNB1	KRT18	P05783	0.3971	0.0049	0.0511	0.3317
CCNB1	UBE2D1	P51668	0.3954	0.0049	0.0358	0.322
CCNB1	ANP32E	Q9BTT0	0.3953	0.0043	0.3757	0
CCNB1	TMEM97	Q5BJF2	0.3949	0.0008	0.3925	0
CCNB1	COBRA1	Q8WX92	0.3949	0.0008	0.0293	0.3265
CCNB1	CDH1	P12830	0.3908	0.0049	0.0292	0.3469
CCNB1	TIPIN	Q9BVW5	0.3901	0.0008	0.2853	0
CCNB1	ACACA	Q13085	0.3879	0.0049	0.0289	0.3302
CCNB1	BACH1	O14867	0.3868	0.0048	0.0239	0.3295
CCNB1	RAP1A	P62834	0.3867	0.0049	0.018	0.353
CCNB1	BIRC6	Q9NR09	0.3865	0.0049	0.005	0.3705
CCNB1	NCAPD2	Q15021	0.386	0.0048	0.3639	0
CCNB1	TP53BP1	Q12888	0.3852	0.0048	0.0315	0.3184
CCNB1	PRIM1 (DNA primase small subunit)	P49642	0.3847	0	0.285	0
CCNB1	AXIN1	O15169	0.3835	0	0.0184	0.3387
CCNB1	ZNF350	Q9GZX5	0.3826	0.0049	0.0049	0.3356
CCNB1	SRSF2	Q01130	0.38	0.0048	0.367	0
CCNB1	HSPD1	P10809	0.3787	0.0702	0.2918	0
CCNB1	CTBP1	Q13363	0.3782	0	0.0214	0.3169
CCNB1	INADL	Q8NI35	0.3782	0.0008	0.0122	0.3633
CCNB1	CSNK2B	P67870	0.3774	0.0048	0.0505	0.3085
CCNB1	RFC2	P35250	0.3752	0.0048	0.3645	0
CCNB1	UBE2D3	P61077	0.3752	0.0048	0.0504	0.3158
CCNB1	GART	P22102	0.372	0.0047	0.3584	0
CCNB1	MAP4 (MAP-4)	P27816	0.3714	0.0048	0.01	0.3396
CCNB1	DDB1	Q16531	0.3712	0.0048	0.0424	0.3141
CCNB1	DTYMK	P23919	0.3693	0.0038	0.3515	0
CCNB1	UIMC1	Q96RL1	0.3692	0.017	0.0174	0.3241
CCNB1	SLBP	Q14493	0.3673	0.0047	0.3234	0
CCNB1	JUNB (Transcription factor jun-B)	P17275	0.3648	0.0201	0.0081	0.3197
CCNB1	CENPI	Q92674	0.3648	0.0008	0.3549	0
CCNB1	FAM175A	Q6UWZ7	0.3641	0.0134	0.005	0.328
CCNB1	RPS6KB1	P23443	0.3638	0.0047	0.0348	0.3155
CCNB1	E2F6	O75461	0.3637	0.0047	0.0911	0
CCNB1	NUFIP1	Q9UHK0	0.3636	0.0047	0.0259	0.3249
CCNB1	ILF2	Q12905	0.3632	0.0047	0.3329	0
CCNB1	CCT3	P49368	0.3615	0.0047	0.2893	0
CCNB1	GFAP	P14136	0.3613	0.0008	0.011	0.3311
CCNB1	E2F2	Q14209	0.3605	0.0047	0.0777	0
CCNB1	USF2	Q15853	0.36	0.0164	0.0116	0.3243
CCNB1	USP1	O94782	0.3588	0.0046	0.2716	0
CCNB1	RPL31	P62899	0.3563	0.0047	0.014	0.322
CCNB1	MYT1	Q01538	0.3563	0.0047	0.015	0.3307
CCNB1	DAB2	P98082	0.3562	0.0047	0.0096	0.333
CCNB1	TBCA	O75347	0.3555	0.0047	0.3457	0
CCNB1	PPP1CB (PPP1CD)	P62140	0.3551	0.0047	0.015	0.3193
CCNB1	ANAPC13	Q9BS18	0.3544	0.0008	0.0223	0
CCNB1	PPP2R1A	P30153	0.3539	0.0197	0.0138	0.3072
CCNB1	PAXIP1	Q6ZW49	0.3515	0.0008	0.2891	0
CCNB1	MAVS	Q7Z434	0.3514	0.0047	0.0108	0.3338
CCNB1	GOLGA2	Q08379	0.3499	0.0008	0.0129	0.3272
CCNB1	HSPE1	P61604	0.3487	0.0046	0.3355	0
CCNB1	RAN	P62826	0.3482	0.0226	0.3198	0
CCNB1	STMN2 (Stathmin-2)	Q93045	0.3478	0.0008	0.008	0.3302
CCNB1	ITPR1	Q14643	0.3472	0.0047	0.0057	0.3272
CCNB1	SP1	P08047	0.3465	0	0.034	0.2958
CCNB1	HNRNPAB	Q99729	0.3456	0.0046	0.324	0
CCNB1	RNF8	O76064	0.3436	0.0046	0.0161	0.3161
CCNB1	CBX3	Q13185	0.3431	0	0.3382	0
CCNB1	RANBP1	P43487	0.3423	0.0046	0.33	0
CCNB1	CBX3	A4D177	0.3396	0.0008	0.3372	0
CCNB1	SNRPF	P62306	0.3387	0.0046	0.3276	0
CCNB1	IKBKB	O14920	0.3386	0.0047	0.0137	0.3116
CCNB1	NCAPD3	P42695	0.3355	0.0046	0.2261	0
CCNB1	JUND	P17535	0.3353	0.0047	0.0025	0.3153
CCNB1	CBX5	P45973	0.3353	0	0.3275	0
CCNB1	TPRKB	Q9Y3C4	0.3353	0.0753	0.1415	0
CCNB1	DEK	P35659	0.3347	0.0046	0.2622	0
CCNB1	RMI2	Q96E14	0.3324	0.0034	0.3212	0
CCNB1	HELLS	Q9NRZ9	0.3318	0.0042	0.3248	0
CCNB1	POLA2	Q14181	0.3314	0.0046	0.2292	0
CCNB1	NCOA2	Q15596	0.3302	0	0.0156	0.3078
CCNB1	POLR2A (RNA polymerase II subunit B1)	P24928	0.33	0.0046	0.011	0.2987
CCNB1	UBE2I	P63279	0.3288	0	0.0282	0.2956
CCNB1	GMNN	O75496	0.328	0.024	0.2685	0
CCNB1	CDC20B	Q86Y33	0.3231	0.0008	0.0053	0
CCNB1	NUDT21	O43809	0.322	0.0221	0.2349	0
CCNB1	NUP155	O75694	0.322	0.0046	0.2587	0
CCNB1	GPSM2	P81274	0.3215	0.0046	0.2876	0
CCNB1	NUDT1	P36639	0.317	0.0046	0.3078	0
CCNB1	RELA	Q04206	0.3162	0	0.0192	0.1979
CCNB1	CASC5	Q8NG31	0.3137	0.0008	0.2029	0
CCNB1	CSE1L	P55060	0.3136	0.0046	0.2766	0
CCNB1	LDHA (LDH-A)	P00338	0.3107	0.0047	0.2974	0
CCNB1	SMAD3	P84022	0.3102	0	0.0032	0.306
CCNB1	IGF2BP3	O00425	0.3075	0.0047	0.2877	0
CCNB1	DKC1	O60832	0.307	0.0047	0.2388	0
CCNB1	SUB1	P53999	0.3068	0.0167	0.2506	0
CCNB1	HMGB3	O15347	0.3057	0.0033	0.2778	0
CCNB1	PAK2	Q13177	0.3047	0.0765	0.0686	0
CCNB1	CENPL	Q8N0S6	0.3026	0.0008	0.2984	0
CCNB1	HPRT1	P00492	0.3025	0.0047	0.2697	0
CCNB1	WDR76	Q9H967	0.3017	0.0008	0.2627	0
CCNB1	BLMH	Q13867	0.2976	0	0.1025	0
CCNB1	CCT2	P78371	0.2967	0.0047	0.2268	0
CCNB1	ECHS1	P30084	0.296	0.0048	0.0229	0
CCNB1	TCF3	P15923	0.2957	0	0.1356	0
CCNB1	NMU	P48645	0.2946	0.0048	0.288	0
CCNB1	RCC1	P18754	0.2943	0.0047	0.2185	0
CCNB1	PGR	P06401	0.2939	0.0333	0.1582	0
CCNB1	PPP2R5C	Q13362	0.2932	0.0048	0.0471	0
CCNB1	CDKN2C	P42773	0.2904	0.0779	0.1952	0
CCNB1	Putative RNA exonuclease NEF-sp	Q96IC2	0.2883	0.004	0.1343	0
CCNB1	EIF4E2	O60573	0.2878	0	0.2516	0
CCNB1	GINS4	Q9BRT9	0.2871	0.0008	0.129	0
CCNB1	AURKC	Q9UQB9	0.2863	0.0008	0.0086	0
CCNB1	SRSF9	Q13242	0.285	0.0033	0.2423	0
CCNB1	TRAIP	Q9BWF2	0.2837	0.0047	0.2524	0
CCNB1	ERCC1	P07992	0.2822	0.0306	0.0555	0
CCNB1	MXD3	Q9BW11	0.2808	0.0034	0.2498	0
CCNB1	DEPDC1B	Q8WUY9	0.2804	0.0008	0.237	0
CCNB1	DNAJC9	Q8WXX5	0.2798	0.0047	0.2552	0
CCNB1	HLTF	Q14527	0.2797	0.0043	0.2101	0
CCNB1	TCEB1	Q15369	0.2783	0.0008	0.2333	0
CCNB1	KIF22	Q14807	0.2778	0.0047	0.2142	0
CCNB1	SRPK2	P78362	0.2775	0.0048	0.0477	0
CCNB1	ODF2	Q5BJF6	0.2775	0.0048	0.0828	0
CCNB1	RFWD3	Q6PCD5	0.2769	0.0048	0.1486	0
CCNB1	RAD1	O60671	0.2766	0.0193	0.2239	0
CCNB1	H2AFY (mH2A1)	O75367	0.276	0.0034	0.1286	0
CCNB1	SPIN4	Q56A73	0.2743	0.0008	0.2411	0
CCNB1	LSM5	Q9Y4Y9	0.2743	0.0048	0.255	0
CCNB1	COPS3	Q9UNS2	0.2727	0.0008	0.1999	0
CCNB1	E2F5	Q15329	0.2723	0.0048	0.109	0
CCNB1	RUVBL2	Q9Y230	0.2721	0.0253	0.2368	0
CCNB1	DIAPH3	Q9NSV4	0.2706	0.0049	0.245	0
CCNB1	CCT7	Q99832	0.2703	0.0048	0.2387	0
CCNB1	ODC1	P11926	0.2698	0.0048	0.253	0
CCNB1	ITGB3BP	Q13352	0.2694	0.0048	0.2626	0
CCNB1	CENPH	Q9H3R5	0.269	0.0049	0.1516	0
CCNB1	POLD1 (DNA polymerase delta catalytic subunit)	P28340	0.2673	0.0048	0.2183	0
CCNB1	PRKDC	P78527	0.2673	0.0048	0.1171	0
CCNB1	RAD51C	O43502	0.2664	0.0041	0.1674	0
CCNB1	GEN1	Q17RS7	0.2651	0.0036	0.1236	0
CCNB1	SNRPD1	P62314	0.2649	0.0048	0.2542	0
CCNB1	MYBL1	P10243	0.2641	0.0037	0.2315	0
CCNB1	CETN3	O15182	0.263	0.0462	0.2035	0
CCNB1	MPHOSPH9	Q99550	0.2627	0.0008	0.2368	0
CCNB1	RASSF1	Q9NS23	0.2614	0.0049	0.0196	0
CCNB1	CDC14B	O60729	0.2612	0.005	0.0035	0
CCNB1	SSRP1	Q08945	0.2607	0.0048	0.205	0
CCNB1	GAS2L3	Q86XJ1	0.2607	0.0008	0.2381	0
CCNB1	SEPHS1	P49903	0.2606	0.0041	0.2415	0
CCNB1	HSPA5	P11021	0.2606	0.0619	0.1257	0
CCNB1	PPM1G	O15355	0.26	0.0008	0.2193	0
CCNB1	RPN1	P04843	0.2597	0	0.2153	0
CCNB1	DDB2	Q92466	0.2594	0.0048	0.2106	0
CCNB1	TCF19	Q9Y242	0.2594	0.0035	0.2486	0
CCNB1	GTF2E1	P29083	0.2592	0.0048	0.2073	0
CCNB1	CCNO	P22674	0.2589	0.0041	0.0408	0
CCNB1	MAP3K3	Q99759	0.2576	0.0293	0.0076	0.2091
CCNB1	TDP1	Q9NUW8	0.2555	0.0229	0.198	0
CCNB1	DDX23	Q9BUQ8	0.2551	0.0143	0.2317	0
CCNB1	KIF2A	O00139	0.2551	0.0048	0.0909	0
CCNB1	SNAPC3	Q92966	0.2544	0.0048	0.0295	0
CCNB1	G3BP1	Q13283	0.2536	0.0142	0.2136	0
CCNB1	ANAPC7	Q9UJX3	0.2528	0.0008	0.0112	0
CCNB1	XRCC1	P18887	0.2526	0.0048	0.0317	0
CCNB1	PLK2	Q9NYY3	0.2525	0.0049	0.0259	0
CCNB1	CTNNAL1	Q9UBT7	0.2525	0.0048	0.2049	0
CCNB1	PARP2	Q9UGN5	0.2517	0.0007	0.1562	0
GRIA1	GRIA2	P42262	0.8826	0.0903	0.0627	0
GRIA1	GRIA3	P42263	0.8826	0.1414	0.0956	0
GRIA1	GRIA4	P48058	0.8826	0.1098	0.0113	0
GRIA1	DLG4	P78352	0.8826	0.0023	0.0489	0.1641
GRIA1	DLG1	Q12959	0.8826	0.0543	0.0173	0.2795
GRIA1	GRIK2	Q13002	0.8826	0.103	0.0411	0.3924
GRIA1	GRIK4	Q16099	0.8826	0.1611	0.0197	0.3147
GRIA1	GRIK5	Q16478	0.8826	0.2051	0.0761	0.3954
GRIA1	DLG3	Q92796	0.8826	0.0522	0.0367	0.3152
GRIA1	PICK1	Q9NRD5	0.8826	0.0233	0.0225	0.2007
GRIA1	CAMK2A	Q9UQM7	0.8826	0	0.0592	0.2039
GRIA1	SDCBP	O00560	0.8826	0.0699	0.0104	0.2723
GRIA1	DLGAP1	O14490	0.8826	0.0034	0.0812	0.2703
GRIA1	GRID2	O43424	0.8826	0.1263	0.023	0.3102
GRIA1	ADRB2	P07550	0.8826	0.0578	0.0162	0
GRIA1	GRIK1	P39086	0.8826	0.1317	0.0481	0.2765
GRIA1	GRIP1	Q9Y3R0	0.8473	0	0	0
GRIA1	PCLO	Q9Y6V0	0.8473	0	0.1197	0
GRIA1	GRIN2B	Q13224	0.8302	0.1755	0.0502	0.596
GRIA1	GRIN2A	Q12879	0.8233	0.1758	0.069	0.3923
GRIA1	DLG2	Q15700	0.8233	0.0671	0.0585	0
GRIA1	SYP	P08247	0.8203	0	0.1414	0
GRIA1	SHANK1	Q9Y566	0.8158	0.0376	0.0282	0
GRIA1	STX1A	Q16623	0.811	0	0.0524	0
GRIA1	EXOC4	Q96A65	0.811	0.1069	0.0013	0
GRIA1	RYR1	P21817	0.7788	0	0.044	0.725
GRIA1	SQSTM1	Q13501	0.7707	0	0.0434	0
GRIA1	GRID2IP	A4D2P6	0.7707	0.0054	0	0.5257
GRIA1	CLTC	Q00610	0.7659	0.0054	0.0251	0
GRIA1	HSPA5	P11021	0.7659	0	0.0075	0
GRIA1	YWHAB	P31946	0.7579	0	0.0192	0
GRIA1	GRIN1	Q05586	0.7569	0.193	0.1329	0
GRIA1	EXOC7	Q9UPT5	0.7545	0.0009	0.0186	0
GRIA1	CANX	P27824	0.7532	0.0055	0.0065	0
GRIA1	GRIN3A	Q8TCU5	0.7523	0.1967	0.005	0
GRIA1	MYO5B	Q9ULV0	0.7493	0	0.0047	0
GRIA1	APBA1	Q02410	0.7426	0.115	0.0561	0.4164
GRIA1	GRIN3B	O60391	0.6789	0.2003	0.0013	0
GRIA1	CACNG2	Q9Y698	0.6762	0	0.0803	0.4621
GRIA1	GRID1	Q9ULK0	0.669	0.2003	0.0012	0
GRIA1	PTPN4	P29074	0.6512	0.0056	0.037	0.5293
GRIA1	GOPC	Q9HD26	0.6224	0	0.0024	0.5044
GRIA1	SARG	Q9BW04	0.6151	0.0009	0.0484	0.56
GRIA1	ADAM17	P78536	0.6136	0.117	0.0254	0.4484
GRIA1	FKBP2	P26885	0.6076	0.0056	0.0292	0.5668
GRIA1	ADCY3	O60266	0.6021	0.0278	0.0397	0.5133
GRIA1	CABP2	Q9NPB3	0.6017	0.0039	0.0239	0.5128
GRIA1	KIF13B	Q9NQT8	0.596	0.0055	0.1082	0.4667
GRIA1	KCNJ6	P48051	0.5917	0	0.1204	0.451
GRIA1	GRIK3	Q13003	0.5868	0.2573	0.0518	0
GRIA1	PEA15	Q15121	0.5718	0.0009	0.0569	0.5034
GRIA1	LIN7A	O14910	0.5626	0.0494	0.0483	0.4446
GRIA1	MYLK	Q15746	0.552	0.0276	0.0252	0.4925
GRIA1	KIF1B	O60333	0.5421	0	0.0767	0.4451
GRIA1	KCNJ4	P48050	0.541	0	0.0803	0.4406
GRIA1	LIN7C	Q9NUP9	0.5228	0.0488	0.0125	0.4392
GRIA1	TH	P07101	0.5186	0	0.0312	0.478
GRIA1	RRAD	P55042	0.5171	0	0.0149	0.4934
GRIA1	PRKCA (PKC-alpha)	P17252	0.512	0.0479	0.0499	0
GRIA1	CASK	O14936	0.4973	0.0724	0.0368	0.3783
GRIA1	KCNA5	P22460	0.4944	0	0.0603	0.4329
GRIA1	KCNA3	P22001	0.4892	0	0.0424	0.427
GRIA1	TJAP1	Q5JTD0	0.4778	0.0009	0.0142	0.4462
GRIA1	44622	Q9P0N8	0.4773	0	0.0303	0.4433
GRIA1	KCNA4	P22459	0.4748	0	0.0485	0.4251
GRIA1	PRKAA1	Q13131	0.4723	0.0053	0.016	0.4321
GRIA1	GRM3	Q14832	0.4706	0	0.1471	0
GRIA1	GPR124	Q96PE1	0.4675	0.0009	0.0169	0.442
GRIA1	KCNJ12	Q14500	0.4611	0	0.0355	0.4019
GRIA1	GRIN2C	Q14957	0.451	0.1825	0.0913	0
GRIA1	LRRC1	Q9BTT6	0.4309	0.0009	0.0139	0.4109
GRIA1	PBK	Q96KB5	0.4281	0.0051	0.0055	0.4121
GRIA1	STAT1	P42224	0.4261	0	0.0124	0.3815
GRIA1	EGFR	P00533	0.4219	0	0.0275	0.3315
GRIA1	CAMK2B	Q13554	0.4097	0	0.1584	0
GRIA1	GRM1	Q13255	0.4009	0.0008	0.1058	0
GRIA1	YWHAG	P61981	0.3941	0	0.001	0.3718
GRIA1	GRIN2D	O15399	0.3799	0.1709	0.0354	0
GRIA1	BSN	Q9UPA5	0.3763	0	0.274	0
GRIA1	SYT1	P21579	0.3744	0	0.1569	0
GRIA1	BTRC	Q9Y297	0.371	0	0.0343	0.3298
GRIA1	PIK3R1	P27986	0.3696	0	0.0441	0.3064
GRIA1	PRKCG (PKC-gamma)	P05129	0.3549	0	0.0511	0
GRIA1	CAMK2G	Q13555	0.3534	0	0.0582	0
GRIA1	CAMK2D	Q13557	0.3466	0	0.0021	0
GRIA1	MAP3K3	Q99759	0.3409	0	0.0293	0.2948
GRIA1	HOMER1	Q86YM7	0.3391	0.0008	0.0292	0
GRIA1	GABBR2	O75899	0.3346	0	0.1288	0
GRIA1	SPTAN1	Q13813	0.3161	0.0231	0.0733	0
GRIA1	ATP2B2	Q01814	0.3118	0.0972	0.1906	0
GRIA1	AMPH	P49418	0.3062	0.035	0.1708	0
GRIA1	EPB41L2	O43491	0.303	0.0422	0.0355	0
GRIA1	HPCAL4	Q9UM19	0.3	0.0425	0.2186	0
GRIA1	MAGI3	Q5TCQ9	0.297	0.0659	0.0075	0
GRIA1	EPB41L1	Q9H4G0	0.2896	0.0047	0.0923	0
GRIA1	SYT2	Q8N9I0	0.2891	0.0048	0.0843	0
GRIA1	ADORA1	P30542	0.2836	0.0048	0.0988	0
GRIA1	APBA2	Q99767	0.2806	0.0008	0.1558	0
GRIA1	GRM5	P41594	0.2783	0	0.1627	0
GRIA1	SPTA1	P02549	0.2771	0.0047	0.0466	0
GRIA1	VAMP2	P63027	0.2762	0.0008	0.0669	0
GRIA1	ACTL6B	O94805	0.2735	0.0048	0.2641	0
GRIA1	SULT4A1	Q9BR01	0.2733	0.0008	0.2622	0
GRIA1	MTSS1	O43312	0.2663	0.0428	0.0339	0
GRIA1	SLC17A7	Q9P2U7	0.2649	0.0177	0.1502	0
GRIA1	GAP43	P17677	0.2644	0.0048	0.2462	0
GRIA1	HOMER3	Q9NSC5	0.2635	0.0366	0.0275	0
GRIA1	PRKACB	P22694	0.2617	0.0139	0.0869	0
GRIA1	GAD2	Q05329	0.2602	0	0.1738	0
GRIA1	PDZK1	Q5T2W1	0.2594	0.102	0.0365	0
GRIA1	NEFL	P07196	0.2585	0.0361	0.1565	0
TBP	POU3F2	P20265	0.8826	0.0042	0.0137	0.5782
TBP	TAF1	P21675	0.8826	0.0596	0.0087	0.3522
TBP	POLR2A (RNA polymerase II subunit B1)	P24928	0.8826	0.0104	0.0198	0.4145
TBP	GTF2E1	P29083	0.8826	0.0031	0.0328	0.5134
TBP	GTF2E2	P29084	0.8826	0.0032	0.0214	0.5266
TBP	GTF2H1	P32780	0.8826	0	0.0394	0.5459
TBP	GTF2F1	P35269	0.8826	0.1037	0.0124	0.4519
TBP	AHR	P35869	0.8826	0.0898	0.0444	0.4108
TBP	BRCA1	P38398	0.8826	0.083	0.0478	0.5878
TBP	TAF6	P49848	0.8826	0.0646	0.0118	0.3285
TBP	GTF2A1	P52655	0.8826	0.0631	0.0118	0.266
TBP	GTF2A2	P52657	0.8826	0.0848	0.0293	0.2601
TBP	CEBPG	P53567	0.8826	0.045	0.0172	0.2679
TBP	TBPL1	P62380	0.8826	0	0.1049	0.5253
TBP	GTF2B	Q00403	0.8826	0.0802	0.0183	0.3658
TBP	MDM2	Q00987	0.8826	0.0025	0.0125	0.3736
TBP	E2F1	Q01094	0.8826	0.0634	0.0248	0.5091
TBP	DR1	Q01658	0.8826	0.0618	0.0365	0.3691
TBP	RELA	Q04206	0.8826	0	0.0144	0.6421
TBP	EP300	Q09472	0.8826	0.1023	0.023	0.567
TBP	TAF10	Q12962	0.8826	0.0737	0.0061	0.3955
TBP	HDAC1 (HD1)	Q13547	0.8826	0.1305	0.0204	0.6569
TBP	NCOA6	Q14686	0.8826	0.1343	0.0319	0.479
TBP	TAF5	Q15542	0.8826	0.0579	0.0262	0.3566
TBP	TAF13	Q15543	0.8826	0.0818	0.0055	0.3664
TBP	TAF11	Q15544	0.8826	0.0861	0.0219	0.3652
TBP	TAF7	Q15545	0.8826	0.0858	0.0215	0.3786
TBP	TAF1C	Q15572	0.8826	0.0816	0.0131	0.3057
TBP	TAF1A	Q15573	0.8826	0.08	0.0546	0.2459
TBP	TAF12	Q16514	0.8826	0.0741	0.0254	0.3773
TBP	TAF9 (Transcription initiation factor TFIID subunit 9)	Q16594	0.8826	0.0679	0.0178	0.3752
TBP	TAF1B	Q53T94	0.8826	0.0004	0.0105	0.3496
TBP	TAF7L	Q5H9L4	0.8826	0	0.0149	0
TBP	TAF3	Q5VWG9	0.8826	0.0037	0.0021	0.3971
TBP	TAF2	Q6P1X5	0.8826	0.0163	0.0248	0.3315
TBP	TAF8	Q7Z7C8	0.8826	0.0039	0.0016	0.2897
TBP	TAF1L	Q8IZX4	0.8826	0	0.0008	0
TBP	TAF4B	Q92750	0.8826	0.0363	0.0275	0.2093
TBP	GTF2H4	Q92759	0.8826	0	0.026	0.3076
TBP	CREBBP	Q92793	0.8826	0.1176	0.031	0.5493
TBP	KAT2A	Q92830	0.8826	0	0.0323	0.6458
TBP	KAT2B	Q92831	0.8826	0	0.009	0.6072
TBP	BRF1	Q92994	0.8826	0.0024	0.0122	0.2529
TBP	TAF9B	Q9HBM6	0.8826	0.0499	0.0085	0
TBP	GTF2A1L	Q9UNN4	0.8826	0	0	0.2457
TBP	RUVBL2	Q9Y230	0.8826	0	0.0218	0.4061
TBP	RUVBL1	Q9Y265	0.8826	0.0026	0.0219	0.3946
TBP	TRRAP	Q9Y4A5	0.8826	0.0339	0.0254	0.5109
TBP	NCOR2	Q9Y618	0.8826	0.0912	0.0126	0.6339
TBP	TAF4	O00268	0.8826	0.0772	0.028	0.3898
TBP	TP73	O15350	0.8826	0.1072	0.0212	0.5879
TBP	EDF1	O60869	0.8826	0.0705	0.0039	0.3445
TBP	SUPT3H	O75486	0.8826	0.0469	0.0178	0.389
TBP	TADA3	O75528	0.8826	0.103	0.0145	0.4419
TBP	TAF5L	O75529	0.8826	0.129	0.0267	0.2935
TBP	FOS	P01100	0.8826	0.0765	0.0074	0.5587
TBP	MYC	P01106	0.8826	0.0817	0.0275	0.5255
TBP	IFNG	P01579	0.8826	0	0.0207	0.2806
TBP	ESR1	P03372	0.8826	0.1109	0.0198	0.6915
TBP	TP53	P04637	0.8826	0.0564	0.0137	0.5176
TBP	JUN	P05412	0.8826	0.0702	0.0105	0.597
TBP	RB1	P06400	0.8826	0	0.0158	0.5367
TBP	SP1	P08047	0.8826	0.0884	0.0273	0.7574
TBP	AR	P10275	0.8826	0.0886	0.0154	0.5749
TBP	GTF2F2	P13984	0.8826	0.1205	0.0212	0.5107
TBP	RXRA	P19793	0.8826	0.0892	0.0058	0.5194
TBP	CDK9	P50750	0.8695	0.1133	0.0161	0.4985
TBP	SMARCA4	P51532	0.8695	0	0.0484	0.4967
TBP	DRAP1	Q14919	0.8695	0.0657	0.0137	0.4691
TBP	MED1	Q15648	0.8695	0.1645	0.04	0.524
TBP	BRF2	Q9HAW0	0.8695	0.0047	0.0078	0.3079
TBP	E2F3	O00716	0.8695	0.0359	0.0478	0.2882
TBP	BTAF1	O14981	0.8695	0.036	0.0429	0.4613
TBP	MYOD1	P15172	0.8577	0.0945	0.0178	0.5626
TBP	CSNK2A1	P68400	0.8473	0.0154	0.0445	0.7006
TBP	E2F2	Q14209	0.8473	0.0525	0.0217	0.3039
TBP	CCNT1	O60563	0.8473	0.0048	0.0197	0.4768
TBP	CDK1	P06493	0.8473	0.1215	0.0503	0.5674
TBP	YY1	P25490	0.8391	0	0.0311	0.5449
TBP	MAPK1	P28482	0.8391	0	0.0182	0.6134
TBP	SUMO1	P63165	0.8391	0.0048	0.0267	0.6614
TBP	MDM4	O15151	0.8391	0.0048	0.0338	0.6583
TBP	RBL1	P28749	0.8378	0.0049	0.0294	0.3126
TBP	STAT1	P42224	0.8378	0.0389	0.0127	0.7192
TBP	ERCC3	P19447	0.8378	0	0.0416	0.6345
TBP	SET	Q01105	0.8354	0.005	0.032	0.7059
TBP	CLOCK	O15516	0.8354	0.0391	0.0274	0.3209
TBP	RELB	Q01201	0.8233	0.0718	0.0235	0.5968
TBP	NCOA1	Q15788	0.8233	0.0008	0.0234	0.7254
TBP	GCN1L1	Q92616	0.8233	0.005	0.0275	0.436
TBP	TAF6L	Q9Y6J9	0.8233	0	0.0196	0.3356
TBP	HSP90AA1	P07900	0.8233	0	0.0275	0.6475
TBP	ATXN7	O15265	0.8203	0.005	0.029	0.5628
TBP	RPL23	P62829	0.8158	0	0.0385	0.4423
TBP	UBE2I	P63279	0.8158	0.075	0.0314	0.6921
TBP	PARP1	P09874	0.8158	0.0552	0.0369	0.5792
TBP	NCL	P19338	0.8158	0.0398	0.0346	0.6625
TBP	PPARG	P37231	0.8117	0	0.0149	0.6585
TBP	CCNH	P51946	0.811	0	0.0322	0.3224
TBP	SKP2	Q13309	0.8061	0.0051	0.0292	0.6187
TBP	SPI1	P17947	0.8061	0.0051	0.0089	0.713
TBP	NFYB	P25208	0.8049	0.056	0.0323	0.3226
TBP	E4F1	Q66K89	0.8049	0.0735	0.0145	0.4426
TBP	HDAC2 (HD2)	Q92769	0.8049	0.0562	0.0845	0.6402
TBP	KAT5	Q92993	0.8049	0	0.0298	0.6964
TBP	CTNNB1	P35222	0.803	0	0.0199	0.7514
TBP	CEBPA	P49715	0.803	0	0.0141	0.5111
TBP	RYBP	Q8N488	0.803	0.0735	0.0419	0.4466
TBP	ATF3	P18847	0.803	0.074	0.0154	0.5665
TBP	UBTF	P17480	0.7991	0.0051	0.0265	0.6912
TBP	IRF1	P10914	0.7955	0.0009	0.0185	0.6629
TBP	MSX1	P28360	0.7938	0.0413	0.014	0.7088
TBP	SMAD2	Q15796	0.7938	0	0.0392	0.5812
TBP	TOP1	P11387	0.7938	0.0052	0.0291	0.585
TBP	NFYC	Q13952	0.7895	0	0.0282	0.3321
TBP	PSMC2	P35998	0.7868	0.0052	0.057	0.3723
TBP	CSNK1A1	P48729	0.7827	0.0173	0.0107	0.6565
TBP	EP400	Q96L91	0.7827	0.0046	0.0474	0.4942
TBP	CBX5	P45973	0.781	0.0755	0.0415	0.5336
TBP	NFYA	P23511	0.7788	0.0419	0.0601	0.3351
TBP	CHEK2	O96017	0.7788	0.0173	0.0505	0.6004
TBP	NR2F1	P10589	0.7788	0.1191	0.0191	0.3773
TBP	RNF4	P78317	0.7763	0.1853	0.034	0.3438
TBP	ATF2	P15336	0.7763	0	0.0364	0.6427
TBP	BCL3	P20749	0.7753	0.0589	0.0091	0.6686
TBP	SIRT1	Q96EB6	0.7751	0.0907	0.0245	0.5862
TBP	POLR2B (DNA-directed RNA polymerase II subunit RPB2)	P30876	0.7738	0.0201	0.047	0.3388
TBP	TP63 (p63)	Q9H3D4	0.7738	0.1303	0.0223	0.3387
TBP	CDK7	P50613	0.7718	0	0.0535	0.3373
TBP	TBPL2	Q6SJ96	0.7718	0.0428	0	0
TBP	HCFC1	P51610	0.769	0.0585	0.0395	0.3569
TBP	NPM1	P06748	0.7677	0	0.034	0.592
TBP	IPO9	Q96P70	0.7661	0	0.0468	0.34
TBP	CCNT2	O60583	0.7661	0.0009	0.0371	0.3411
TBP	PHB	P35232	0.7659	0	0.0215	0.7424
TBP	NAP1L1	P55209	0.7659	0.0009	0.0542	0.3452
TBP	MAX	P61244	0.7659	0.0592	0.0167	0.3425
TBP	POLR2G	P62487	0.7659	0.0205	0.0345	0
TBP	FOXF2	Q12947	0.7659	0	0.0293	0.356
TBP	NR1H3	Q13133	0.7659	0	0.0165	0.601
TBP	SNAPC3	Q92966	0.7659	0.0054	0.0506	0.3449
TBP	MED7	O43513	0.7659	0.1983	0.0477	0
TBP	POLR2C	P19387	0.7659	0.0205	0.0169	0
TBP	SMARCB1	Q12824	0.7615	0.0054	0.0359	0.4687
TBP	NR3C1	P04150	0.7615	0	0.0234	0.5882
TBP	CCND1	P24385	0.7607	0	0.0176	0.5468
TBP	SNAPC4	Q5SXM2	0.7607	0.0009	0.0503	0.501
TBP	HDAC3	O15379	0.7607	0.1265	0.0596	0.4753
TBP	PRKDC	P78527	0.7603	0.0602	0.0461	0.4636
TBP	POU2F1	P14859	0.7603	0.0433	0.0381	0.3554
TBP	ATF7	P17544	0.7594	0.0055	0.0227	0.5937
TBP	CSNK2A2	P19784	0.7594	0.0179	0.0637	0.6455
TBP	BRD3	Q15059	0.7569	0.0009	0.0438	0.3511
TBP	PSMC5	P62195	0.7552	0	0.0269	0.3592
TBP	RUNX2	Q13950	0.7545	0	0.0234	0.5276
TBP	NRIP1	P48552	0.7532	0.1166	0.0245	0.3585
TBP	GTF2I	P78347	0.7532	0.2015	0.0074	0.3517
TBP	USP7 (Ubiquitin carboxyl-terminal hydrolase 7)	Q93009	0.7532	0	0.0393	0.4778
TBP	SNAPC2	Q13487	0.7528	0.0009	0.0222	0.3573
TBP	MAPK3	P27361	0.7523	0	0.0137	0.3527
TBP	CDKN1A	P38936	0.7523	0.0249	0.0072	0.6286
TBP	ARNTL	O00327	0.7523	0.0606	0.0356	0.3841
TBP	PIAS1	O75925	0.7523	0	0.0352	0.6044
TBP	HSP90AB1	P08238	0.7523	0	0.0295	0.35
TBP	ACTG1	P63261	0.7479	0	0.0261	0.3493
TBP	CXCL11	O14625	0.7479	0	0.0102	0
TBP	THRB	P10828	0.7466	0.0795	0.0201	0.4968
TBP	MAPK8	P45983	0.7438	0	0.0272	0.6177
TBP	PPARGC1A	Q9UBK2	0.7438	0.2034	0.0038	0.3627
TBP	TADA2A	O75478	0.7438	0.0605	0.0465	0
TBP	CAD	P27708	0.7418	0	0.0299	0.3514
TBP	CDK2	P24941	0.7376	0	0.0319	0.4755
TBP	MYH10	P35580	0.7318	0	0.0304	0.351
TBP	AATF	Q9NY61	0.7279	0.0437	0.0482	0.6339
TBP	PIAS2	O75928	0.7279	0.1118	0.0544	0.4759
TBP	HSPA8	P11142	0.7279	0.0055	0.0193	0.3513
TBP	TRIM24	O15164	0.7253	0.1636	0.0471	0.3575
TBP	ABL1	P00519	0.7241	0	0.0223	0.6909
TBP	NCOA2	Q15596	0.7233	0	0.043	0.5789
TBP	PIAS4	Q8N2W9	0.7233	0.079	0.0286	0.3479
TBP	HTT	P42858	0.7201	0.0606	0.0284	0.5299
TBP	FOSB	P53539	0.7201	0.0607	0.0147	0.3517
TBP	JUND	P17535	0.7187	0	0.0102	0.5366
TBP	PML	P29590	0.7172	0	0.0121	0.6284
TBP	NR4A1	P22736	0.7158	0.0439	0.0237	0.4977
TBP	CTDP1	Q9Y5B0	0.7156	0.0208	0.0234	0.393
TBP	NOS2	P35228	0.7066	0	0.0254	0.6621
TBP	XRCC6	P12956	0.7066	0	0.0218	0.4769
TBP	SIN3A	Q96ST3	0.7054	0.0803	0.0033	0.354
TBP	MED15	Q96RN5	0.7023	0.2037	0.0132	0
TBP	SETD7	Q8WTS6	0.7019	0.0056	0.0015	0.6679
TBP	ACTL6A	O96019	0.7	0.0049	0.0724	0.5205
TBP	RRN3	Q9NYV6	0.696	0.0009	0.0211	0.4482
TBP	PURA	Q00577	0.6931	0	0.0279	0.5405
TBP	RPL11	P62913	0.6918	0	0.0341	0.6381
TBP	E2F4	Q16254	0.6907	0.0613	0.0244	0.355
TBP	IL8	P10145	0.6906	0	0.0245	0.6651
TBP	SMAD3	P84022	0.685	0	0.0158	0.6498
TBP	HIPK2	Q9H2X6	0.685	0.0805	0.0177	0.4877
TBP	RARA	P10276	0.6847	0.1427	0.0245	0.3644
TBP	GTF3C3	Q9Y5Q9	0.6818	0.0056	0.0284	0.3564
TBP	XPO1	O14980	0.6818	0.0055	0.2139	0.3532
TBP	KAT8	Q9H7Z6	0.6803	0.0617	0.0292	0.3553
TBP	THRA	P10827	0.6803	0.1434	0.0184	0.3658
TBP	TCF4	P15884	0.6803	0.1673	0.0295	0
TBP	VDR	P11473	0.6774	0	0.0188	0.5056
TBP	TP53BP1	Q12888	0.6751	0.0055	0.0372	0.5122
TBP	NR1I3	Q14994	0.6732	0	0.023	0.3645
TBP	HNRNPU	Q00839	0.673	0.0056	0.0398	0.5473
TBP	NFKB1	P19838	0.673	0.0444	0.0248	0.3558
TBP	TCP1 (TCP-1-alpha)	P17987	0.6703	0.0056	0.1634	0.4864
TBP	CTBP1	Q13363	0.6687	0.0618	0.0214	0.3595
TBP	ELL	P55199	0.6618	0.0056	0.0173	0.3566
TBP	ING4	Q9UNL4	0.659	0.0617	0.023	0.4782
TBP	E2F6	O75461	0.6577	0.0805	0.0498	0
TBP	MCM7	P33993	0.6536	0	0.0604	0.5002
TBP	MTBP	Q96DY7	0.6521	0.0009	0.0042	0.3648
TBP	CEBPB	P17676	0.6515	0	0.0118	0.6169
TBP	CHEK1	O14757	0.6498	0.0183	0.0503	0.4823
TBP	NCOA3	Q9Y6Q9	0.6494	0	0.0319	0.5108
TBP	MED6	O75586	0.6428	0.2051	0.0501	0
TBP	MED21	Q13503	0.6426	0	0.0398	0.3996
TBP	CDK4	P11802	0.6425	0.0184	0.0325	0.3577
TBP	MSX2	P35548	0.64	0.0445	0.0244	0.4172
TBP	HMGB1	P09429	0.6354	0.081	0.0227	0
TBP	ERCC6	Q03468	0.6339	0	0.03	0.3556
TBP	NFKB2	Q00653	0.6324	0.0618	0.0217	0.2376
TBP	MMS19	Q96T76	0.6324	0	0.0435	0.3577
TBP	SMARCC1	Q92922	0.6317	0	0.0455	0.4824
TBP	NR1H4	Q96RI1	0.6293	0.0803	0.0336	0.3636
TBP	PLK1	P53350	0.6289	0	0.0454	0.485
TBP	MAPK11	Q15759	0.6289	0	0.026	0.4873
TBP	NPAS2	Q99743	0.6289	0.0445	0.0156	0.3653
TBP	TCF20	Q9UGU0	0.6289	0.0614	0.0355	0.4036
TBP	NONO	Q15233	0.628	0.0056	0.0571	0.3845
TBP	NFKBIB	Q15653	0.6273	0.0619	0.0252	0.511
TBP	GATA2	P23769	0.6268	0.0617	0.0273	0.3844
TBP	MYCBP	Q99417	0.6264	0.0615	0.0383	0.356
TBP	MED8	Q96G25	0.6213	0.2045	0.0304	0
TBP	NMI	Q13287	0.62	0.0618	0.0194	0.3577
TBP	MED9	Q9NWA0	0.6165	0.2048	0.0247	0
TBP	CCNA1	P78396	0.6149	0.0009	0.0436	0.3703
TBP	MARS	P56192	0.6145	0.0056	0.0436	0.489
TBP	CSNK2B	P67870	0.6136	0.0616	0.0444	0.3548
TBP	CCNA2	P20248	0.6125	0.0009	0.0404	0.3708
TBP	MED18	Q9BUE0	0.6125	0.2047	0.0209	0
TBP	MAPK9	P45984	0.6083	0	0.02	0.4877
TBP	BTRC	Q9Y297	0.6076	0.0056	0.027	0.4917
TBP	PPP1R13L	Q8WUF5	0.6073	0.0807	0.0216	0.4788
TBP	GSK3B	P49841	0.6069	0.0618	0.029	0.4825
TBP	ATF4	P18848	0.6043	0	0.025	0.5394
TBP	MED19	A0JLT2	0.6025	0.2068	0.005	0
TBP	CEBPD	P49716	0.6019	0.0056	0.006	0.5604
TBP	HIF1A	Q16665	0.5998	0	0.0321	0.4898
TBP	MED13	Q9UHV7	0.5998	0.2038	0.0446	0
TBP	MED12	Q93074	0.5996	0.204	0.044	0
TBP	BRD8	Q9H0E9	0.5948	0	0.1092	0.3619
TBP	CBX4	O00257	0.5934	0.0807	0.015	0.3577
TBP	SFPQ	P23246	0.593	0.0055	0.054	0.3533
TBP	HSPA1B	P08107	0.5919	0	0.0168	0.3556
TBP	VRK1	Q99986	0.5914	0.0183	0.0521	0.4837
TBP	IL1B	P01584	0.5901	0	0.0197	0.5616
TBP	MED14	O60244	0.5852	0.2035	0.0308	0
TBP	ASCC1	Q8N9N2	0.5826	0.0009	0.0125	0.4915
TBP	FOSL1	P15407	0.5823	0.0443	0.0188	0.3565
TBP	GATA1	P15976	0.5823	0.0009	0.0176	0.3843
TBP	RPS14	P62263	0.5812	0	0.0337	0.5279
TBP	IRF4	Q15306	0.5812	0	0.0308	0.5377
TBP	MED17	Q9NVC6	0.5812	0.2052	0.0221	0
TBP	RRM2B	Q7LG56	0.5808	0.0043	0.0034	0.4947
TBP	SFN	P31947	0.5802	0.0522	0.0193	0.4876
TBP	TFDP1	Q14186	0.5795	0.0613	0.0456	0.3693
TBP	CREB1	P16220	0.5795	0	0.057	0.353
TBP	RUNX1	Q01196	0.5781	0	0.0198	0.5382
TBP	MEN1	O00255	0.5781	0.1169	0.0312	0.3529
TBP	NR4A2	P43354	0.5778	0.0444	0.0169	0.3642
TBP	MED24	O75448	0.5778	0.2046	0.0204	0
TBP	IKBKE	Q14164	0.576	0	0.0221	0.5106
TBP	MED4	Q9NPJ6	0.576	0.2048	0.0181	0
TBP	THRAP3	Q9Y2W1	0.576	0.2048	0.0193	0
TBP	PRKACA	P17612	0.576	0.0252	0.0123	0.5144
TBP	PSMD10	O75832	0.5718	0.0055	0.039	0.5082
TBP	GNL3	Q9BVP2	0.5714	0	0.0601	0.4902
TBP	WHSC2	Q9H3P2	0.5703	0.0009	0.0773	0
TBP	TRIM28	Q13263	0.5691	0.08	0.0306	0.3542
TBP	JDP2	Q8WYK2	0.5691	0.0446	0	0.3588
TBP	ALF	Q53S48	0.5683	0.0009	0	0
TBP	MNAT1	P51948	0.5675	0	0.0347	0.3518
TBP	HUWE1	Q7Z6Z7	0.5675	0.0055	0.0309	0.4792
TBP	ETS1	P14921	0.5644	0.0614	0.0181	0.483
TBP	EFTUD2	Q15029	0.5631	0	0.0015	0.4921
TBP	MED30	Q96HR3	0.5628	0.2057	0.0025	0
TBP	DLX2	Q07687	0.5626	0.0046	0.0281	0.4116
TBP	ING2	Q9H160	0.5617	0.0055	0.0378	0.3504
TBP	MED26	O95402	0.5617	0.2062	0.0012	0
TBP	MVD	P53602	0.5596	0	0.0262	0.5143
TBP	DMAP1	Q9NPF5	0.5593	0.0805	0.0049	0.3659
TBP	DDX21	Q9NR30	0.5593	0	0.0512	0.485
TBP	RDBP	P18615	0.5593	0.0055	0.0566	0
TBP	TBK1	Q9UHD2	0.5578	0.0182	0.0204	0.4956
TBP	CUL1	Q13616	0.5576	0.0055	0.0578	0.3562
TBP	CSNK1D	P48730	0.5561	0.0182	0.0143	0.4851
TBP	PQBP1	O60828	0.5538	0.0606	0.0318	0.4178
TBP	NR0B2	Q15466	0.5529	0.1009	0.0106	0.363
TBP	ASCC3	Q8N3C0	0.5522	0.0049	0.0428	0.4838
TBP	SRC	P12931	0.5516	0	0.0313	0.5193
TBP	IL2	P60568	0.55	0	0.0129	0.5351
TBP	DAXX	Q9UER7	0.5482	0	0.0341	0.4804
TBP	NDN	Q99608	0.547	0.0055	0.0191	0.5103
TBP	TP53BP2	Q13625	0.5469	0	0.0422	0.4742
TBP	SSRP1	Q08945	0.544	0.0055	0.0447	0
TBP	FEZ1	Q99689	0.5431	0.033	0.0236	0.4677
TBP	DKC1	O60832	0.5428	0.0207	0.0703	0.3592
TBP	REL	Q04864	0.5423	0.0055	0.0302	0.3479
TBP	UBE2A	P49459	0.5421	0.0055	0.0342	0.4827
TBP	FOSL2	P15408	0.5402	0.0055	0.0099	0.3524
TBP	PCNA (PCNA)	P12004	0.5401	0.0312	0.0429	0.3485
TBP	WT1	P19544	0.5396	0.0536	0.0338	0.3482
TBP	IKBKB	O14920	0.5387	0.0181	0.0195	0.4566
TBP	TFDP2	Q14188	0.5375	0.0605	0.0379	0.3642
TBP	YBX1	P67809	0.5365	0.0435	0.0429	0.3475
TBP	RARB	P10826	0.5365	0	0.0282	0.3585
TBP	POLR2D	O15514	0.5357	0.0206	0.0734	0
TBP	HSPH1	Q92598	0.5352	0.0048	0.0341	0.3467
TBP	HSF1	Q00613	0.534	0.0054	0.0308	0.3664
TBP	KIAA1967	Q8N163	0.5335	0.0055	0.0192	0.4775
TBP	NR5A1	Q13285	0.5317	0	0.0347	0.4224
TBP	TRPS1	Q9UHF7	0.5311	0.0054	0.0157	0.4058
TBP	S100A1	P23297	0.5307	0	0.0117	0.4813
TBP	ARID4A	P29374	0.529	0.043	0.0401	0.3454
TBP	RAF1	P04049	0.5281	0	0.0377	0.4702
TBP	PSME3	P61289	0.5274	0	0.0311	0.4766
TBP	PPARA	Q07869	0.5261	0	0.0211	0.3563
TBP	NR1I2	O75469	0.5261	0	0.0202	0.3568
TBP	TOPBP1	Q92547	0.5254	0.0054	0.0846	0.3602
TBP	HSPA1L	P34931	0.5245	0.0048	0.0311	0.3444
TBP	PRMT2	P55345	0.5244	0	0.0178	0.3487
TBP	NEFM	P07197	0.5228	0	0.0106	0.5001
TBP	UBE2D1	P51668	0.5227	0.0054	0.0325	0.3928
TBP	NUMB	P49757	0.5218	0	0.0362	0.4759
TBP	RBL2	Q08999	0.5218	0.0054	0.0278	0
TBP	NR5A2	O00482	0.5218	0	0.0232	0.4239
TBP	COPS5	Q92905	0.5209	0	0.0399	0.4704
TBP	MECP2	P51608	0.5196	0.078	0.032	0.3725
TBP	RPA1	P27694	0.5194	0.0054	0.044	0.3446
TBP	TRIP6	Q15654	0.5171	0	0.0122	0.5028
TBP	CDC25C	P30307	0.5169	0	0.0375	0.3443
TBP	MTA2	O94776	0.5166	0.0431	0.0274	0.3442
TBP	MED23	Q9ULK4	0.5165	0.06	0.041	0
TBP	HSPA5	P11021	0.5149	0	0.0292	0.3469
TBP	ARNT	P27540	0.5129	0	0.0243	0.3784
TBP	SNW1	Q13573	0.5125	0.0053	0.0638	0.3414
TBP	EGR1	P18146	0.5125	0	0.0151	0.4635
TBP	NR1H2	P55055	0.5124	0	0.0076	0.3561
TBP	FBL	P22087	0.5123	0.0054	0.0401	0.3436
TBP	VPS72	Q15906	0.5123	0.0429	0.0716	0.3537
TBP	IQGAP2	Q13576	0.5112	0	0.0271	0.4714
TBP	NFKBIA	P25963	0.5102	0	0.0105	0.4603
TBP	RPS6KA1 (S6K-alpha-1)	Q15418	0.5081	0.0177	0.0248	0.3544
TBP	COIL	P38432	0.5068	0.0054	0.0586	0.3611
TBP	JUNB (Transcription factor jun-B)	P17275	0.5063	0	0.0049	0.3581
TBP	IFNB1	P01574	0.5048	0	0.0308	0.4731
TBP	APP	P05067	0.5031	0	0.0243	0.4779
TBP	CCND2	P30279	0.5018	0.0054	0.0206	0.3451
TBP	ATR	Q13535	0.499	0.0176	0.0348	0.3412
TBP	S100A4	P26447	0.4982	0	0.0076	0.4743
TBP	ASCC2	Q9H1I8	0.4982	0.0009	0.0215	0.474
TBP	TP53INP1	Q96A56	0.498	0.0009	0.0019	0.3448
TBP	TH1L	Q8IXH7	0.4978	0.0009	0.0177	0
TBP	TOPORS	Q9NS56	0.4977	0.0053	0.0606	0.3391
TBP	PAX3	P23760	0.4963	0.043	0.0125	0.4123
TBP	SNAPC1	Q16533	0.4963	0.0009	0.0654	0.34
TBP	COBRA1	Q8WX92	0.4951	0.0009	0.0168	0
TBP	RFWD2	Q8NHY2	0.4949	0.0054	0.0029	0.473
TBP	BCL2	P10415	0.4949	0	0.0321	0.4616
TBP	DTNBP1	Q96EV8	0.4934	0.0048	0.0065	0.48
TBP	COPG	Q9Y678	0.4922	0.0054	0.0122	0.3442
TBP	FUS	P35637	0.4916	0.0053	0.0437	0.3671
TBP	KDM5B	Q9UGL1	0.4916	0.0764	0.0524	0.3383
TBP	H2AFZ	P0C0S5	0.4908	0.0009	0.0524	0
TBP	HOXA10	P31260	0.4899	0.0053	0.0303	0.3655
TBP	ING3	Q9NXR8	0.4895	0	0.0326	0.3483
TBP	S100A2	P29034	0.4894	0.0009	0.0135	0.4696
TBP	BRD2	P25440	0.4861	0.0174	0.0466	0.3513
TBP	SNRNP200	O75643	0.4861	0.0053	0.058	0.3384
TBP	NSD1	Q96L73	0.4856	0.0906	0.0097	0.3401
TBP	HSPA9	P38646	0.4852	0	0.0236	0.4542
TBP	MED27	Q6P2C8	0.4842	0.0589	0.0176	0
TBP	H2AFX	P16104	0.4841	0.0053	0.0349	0
TBP	RCHY1	Q96PM5	0.4814	0	0.0515	0.3361
TBP	ETHE1	O95571	0.4811	0.0044	0.0065	0.4586
TBP	S100B	P04271	0.4811	0	0.0067	0.4686
TBP	CCNG1	P51959	0.481	0.0053	0.0253	0.3369
TBP	SF3B3	Q15393	0.4782	0.0052	0.0368	0.3524
TBP	DLX5	P56178	0.4778	0.042	0.0312	0.3933
TBP	STAT3	P40763	0.4776	0	0.013	0.4542
TBP	THOC1	Q96FV9	0.4774	0.0052	0.0563	0.3349
TBP	ATM	Q13315	0.4769	0.0189	0.033	0.3356
TBP	MAPK10	P53779	0.4744	0	0.0269	0.3377
TBP	E2F5	Q15329	0.4744	0.0577	0.0528	0
TBP	CABLES1	Q8TDN4	0.4744	0	0.0022	0.3393
TBP	YEATS4	O95619	0.4731	0	0.0199	0.3471
TBP	ZMIZ1	Q9ULJ6	0.4729	0.0009	0.0319	0.3341
TBP	DHX9	Q08211	0.4723	0	0.0506	0.3339
TBP	WRN	Q14191	0.4688	0	0.0357	0.3316
TBP	APTX	Q7Z2E3	0.4683	0	0.0279	0.3331
TBP	TSG101	Q99816	0.4667	0.0751	0.0425	0.3311
TBP	RFC3	P40938	0.4662	0	0.0524	0.3334
TBP	SUPT7L	O94864	0.466	0	0.0322	0.3511
TBP	ITGB3BP	Q13352	0.4657	0.0052	0.0478	0.3403
TBP	TAF1D	Q9H5J8	0.4649	0.0052	0.0294	0.4256
TBP	DNMT1 (Dnmt1)	P26358	0.4615	0.0573	0.0524	0.3318
TBP	L3MBTL1	Q9Y468	0.4615	0	0.0377	0.331
TBP	IPO5	O00410	0.4613	0	0.0399	0
TBP	POLE (DNA polymerase epsilon catalytic subunit A)	Q07864	0.4597	0.0196	0.0379	0.3303
TBP	H2AFV (Histone H2A.V)	Q71UI9	0.4597	0.0009	0.0287	0
TBP	DDB2	Q92466	0.4597	0.0052	0.0277	0.3465
TBP	HIST4H4	P62805	0.4588	0.0052	0.0215	0
TBP	SUPT4H1	P63272	0.4568	0.0417	0.0178	0
TBP	HIST2H2BE	Q16778	0.4568	0.0052	0.0242	0
TBP	MRGBP	Q9NV56	0.4552	0.0009	0.0315	0.3405
TBP	PLAGL1	Q9UM63	0.455	0.0009	0.0365	0.3285
TBP	TRIP11	Q15643	0.4537	0.0571	0.0295	0.3335
TBP	RBM39	Q14498	0.4526	0.0052	0.0439	0.33
TBP	SP3	Q02447	0.4525	0.0052	0.0469	0.3288
TBP	BLM	P54132	0.4518	0	0.0401	0.3293
TBP	CHD3	Q12873	0.4517	0	0.0247	0.3302
TBP	NACA	Q13765	0.451	0.0009	0.042	0.3308
TBP	AES	Q08117	0.4496	0.0748	0.0165	0.33
TBP	BRCA2	P51587	0.4489	0	0.0437	0.3268
TBP	CDK8	P49336	0.4487	0.1318	0.0581	0
TBP	HIST1H2BI (Histone H2B type 1-C/E/F/G/I)	P62807	0.4483	0.0052	0.0184	0
TBP	XPO5	Q9HAV4	0.4482	0.0052	0.0056	0.3345
TBP	APEX1	P27695	0.448	0	0.0231	0.3298
TBP	XRCC1	P18887	0.448	0.0051	0.0234	0.3273
TBP	PIAS3	Q9Y6X2	0.4479	0.0185	0.0153	0.3287
TBP	HNRNPUL1	Q9BUJ2	0.4473	0.0051	0.0411	0.3276
TBP	HIST1H2AC	Q93077	0.4436	0.0009	0.0167	0
TBP	BHLHE40	O14503	0.4434	0.0413	0.0089	0.3301
TBP	KDM5A	P29375	0.4427	0.0406	0.0402	0.3266
TBP	CHD4	Q14839	0.4421	0	0.0155	0.3304
TBP	CASP3	P42574	0.442	0	0.0331	0.3291
TBP	RBM14	Q96PK6	0.441	0.1917	0	0
TBP	UBE3A	Q05086	0.4404	0.0563	0.0332	0.3243
TBP	RNF25	Q96BH1	0.4379	0.0565	0.0152	0.3258
TBP	MORF4L1	Q9UBU8	0.4379	0.0051	0.0156	0.328
TBP	DNAJA1	P31689	0.4359	0	0.0463	0.3242
TBP	TRIB3	Q96RU7	0.4359	0.0742	0.0072	0.3275
TBP	CSE1L	P55060	0.4353	0	0.0743	0.322
TBP	PGR	P06401	0.4338	0.1288	0.0291	0
TBP	MTA1	Q13330	0.4332	0.0008	0.0379	0.3218
TBP	IRF2	P14316	0.4332	0.0407	0.0212	0.3286
TBP	TERT	O14746	0.4321	0	0.0286	0.3328
TBP	RAD51	Q06609	0.4318	0	0.028	0.322
TBP	FOXO4	P98177	0.4313	0	0.0289	0.3264
TBP	TUBA3D	Q13748	0.4313	0	0.0319	0.3235
TBP	PSMC3	P17980	0.4289	0.0738	0.0095	0
TBP	PA2G4	Q9UQ80	0.4288	0.0401	0.0268	0.3222
TBP	PATZ1	Q9HBE1	0.4284	0.0008	0.0327	0.3635
TBP	RFC1	P35251	0.4278	0	0.0251	0.3221
TBP	AURKA	O14965	0.4274	0.0165	0.0467	0.3192
TBP	HIRA	P54198	0.4268	0.073	0.0285	0
TBP	UBE2D2	P62837	0.4268	0.005	0.0385	0.3651
TBP	ACTB	P60709	0.4229	0	0.007	0
TBP	DDIT3	P35638	0.4228	0.0739	0	0.3369
TBP	HIST2H2BF (Histone H2B type 2-F)	Q5QNW6	0.4228	0.0009	0	0
TBP	NFE2L2	Q16236	0.4218	0.0401	0.0243	0.3227
TBP	FBXW7	Q969H0	0.4197	0.005	0.0163	0.3211
TBP	TOE1	Q96GM8	0.4183	0.0008	0.0294	0.3187
TBP	SOX10	P56693	0.4181	0	0.0229	0.3823
TBP	KDM2A	Q9Y2K7	0.4174	0	0.0299	0.3189
TBP	POLR2H	P52434	0.4162	0.0188	0.0528	0
TBP	IRF8	Q02556	0.4156	0.0398	0.0189	0.3448
TBP	ING5	Q8WYH8	0.4156	0.005	0.0024	0.3213
TBP	HMGA2	P52926	0.4155	0.0398	0.0171	0.3183
TBP	AGER	Q15109	0.4155	0.005	0.0236	0.3728
TBP	EPRS	P07814	0.4151	0.005	0.0211	0.3184
TBP	NHP2	Q9NX24	0.4143	0.005	0.02	0
TBP	TRAP1	Q12931	0.4141	0	0.0202	0.3189
TBP	MED20	Q9H944	0.414	0.1822	0.0512	0
TBP	PIN1	Q13526	0.4126	0	0.0142	0.3177
TBP	UBE2D3	P61077	0.4118	0.005	0.0276	0.3619
TBP	PTGES3	Q15185	0.4092	0	0.0453	0.3466
TBP	MED25	Q71SY5	0.4084	0.0008	0.0122	0.326
TBP	TFAP2A	P05549	0.4075	0.0545	0.0283	0.3139
TBP	GFI1	Q99684	0.4071	0.0393	0.0273	0.3139
TBP	RARG	P13631	0.4053	0	0.011	0.3257
TBP	TUBA1A	Q71U36	0.4048	0	0.0181	0.3164
TBP	MAFG	O15525	0.4046	0.0008	0.0091	0.3185
TBP	TUBA4A	P68366	0.4041	0	0.0152	0.3185
TBP	PRKCZ	Q05513	0.4041	0.0463	0.0174	0.3159
TBP	PPP1CA (PP-1A)	P62136	0.4038	0.005	0.0128	0.3179
TBP	ILF2	Q12905	0.4036	0	0.0564	0.3144
TBP	PYHIN1	Q6K0P9	0.4035	0.0008	0.0114	0.3224
TBP	MMP1	P03956	0.4025	0	0.0184	0.3271
TBP	PRPF6	O94906	0.402	0	0.0171	0.3161
TBP	TXN	P10599	0.4009	0	0.0154	0.3165
TBP	PRKCA (PKC-alpha)	P17252	0.3993	0	0.016	0.3155
TBP	NOP58	Q9Y2X3	0.3969	0.005	0.0011	0
TBP	DAPK1	P53355	0.3967	0.0161	0.0237	0.3121
TBP	SIRT6	Q8N6T7	0.3963	0	0.013	0.3146
TBP	UBE2W	Q96B02	0.3951	0.0049	0.0169	0.3556
TBP	CALM3	P62158	0.3949	0	0.0114	0.3157
TBP	SATB1	Q01826	0.3946	0.039	0.0246	0
TBP	TTI1	O43156	0.3945	0.0008	0.044	0.3191
TBP	PPM1D	O15297	0.3944	0.0049	0.0607	0.3162
TBP	IRF7	Q92985	0.3939	0	0.0136	0.3136
TBP	MAP3K7	O43318	0.3921	0	0.0756	0.3157
TBP	RAG1	P15918	0.3915	0	0.0258	0.3633
TBP	MAPKAPK5	Q8IW41	0.3913	0	0.0506	0.3097
TBP	BCL6	P41182	0.3912	0.0391	0.0122	0.3143
TBP	SNAI1	O95863	0.3912	0.0391	0.0083	0.3129
TBP	MYBBP1A	Q9BQG0	0.3911	0.0542	0.0095	0.3138
TBP	RAD1	O60671	0.3908	0	0.0586	0
TBP	SRF	P11831	0.3904	0	0.0149	0.3498
TBP	DNAJA3	Q96EY1	0.3901	0	0.0162	0.3117
TBP	UBE2D4	Q9Y2X8	0.3899	0.0049	0.0107	0.3565
TBP	CDK3	Q00526	0.3886	0.0159	0.0257	0.3223
TBP	LIN9	Q5TKA1	0.3885	0.0008	0.0023	0.3151
TBP	PTTG1	O95997	0.3885	0	0.0395	0.3087
TBP	PLAT	P00750	0.3885	0	0.0226	0.365
TBP	MED13L	Q71F56	0.3883	0.1772	0.0354	0
TBP	CNOT1	A5YKK6	0.3873	0.0008	0.0731	0
TBP	AURKB	Q96GD4	0.3862	0.0159	0.0316	0.3096
TBP	POLR2J	P52435	0.3861	0.0185	0.0206	0
TBP	UBR5	O95071	0.3859	0.0048	0.0493	0.3066
TBP	PPP2CA (PP2A-alpha)	P67775	0.3853	0.0144	0.0408	0.3119
TBP	TRAF2	Q12933	0.3843	0	0.0319	0.3119
TBP	MSH6	P52701	0.3833	0	0.0432	0.3071
TBP	TFEB	P19484	0.3833	0.0387	0.0155	0
TBP	DVL2	O14641	0.3832	0.0048	0.0209	0.3077
TBP	UBE2N	P61088	0.381	0.0048	0.0446	0.3063
TBP	JMY	Q8N9B5	0.381	0.0542	0.001	0.3152
TBP	KIAA0020	Q15397	0.3808	0.0008	0.0365	0
TBP	TAB1	Q15750	0.3807	0.0048	0.0287	0.3166
TBP	CSNK1E	P49674	0.3799	0.0159	0.0205	0.3099
TBP	CEP57	Q86XR8	0.3798	0	0.0494	0.3091
TBP	KPNA6	O60684	0.3797	0.0048	0.015	0.326
TBP	PRDM2	Q13029	0.3787	0.0383	0.0218	0.3081
TBP	TAB2	Q9NYJ8	0.3785	0	0.0445	0.3181
TBP	SNRK	Q9NRH2	0.378	0.0157	0.029	0.3089
TBP	PBK	Q96KB5	0.3779	0.0158	0.0353	0.3052
TBP	HIPK1	Q86Z02	0.3776	0.0158	0.0276	0.306
TBP	BARD1	Q99728	0.3776	0.0048	0.0425	0.3052
TBP	MED22	Q15528	0.3775	0.1764	0.0262	0
TBP	CHUK	O15111	0.3765	0.0158	0.0348	0.3056
TBP	SERPINB2	P05120	0.376	0	0.0643	0.3109
TBP	PRRC2A	P48634	0.3759	0.0008	0.0635	0.3052
TBP	RNF8	O76064	0.3727	0.0047	0.0335	0.31
TBP	ASF1A	Q9Y294	0.3705	0.0048	0.0459	0
TBP	POLR2F	P61218	0.3704	0.0181	0.0209	0
TBP	NFATC2	Q13469	0.3704	0.0385	0.0032	0.3098
TBP	RPS7	P62081	0.3703	0	0.0518	0.3082
TBP	POLR2E	P19388	0.3689	0.0182	0.0081	0
TBP	SNAPC5	O75971	0.368	0.0008	0.0282	0
TBP	RXRB	P28702	0.3668	0.1072	0.0212	0
TBP	PPP2R1A	P30153	0.3662	0.0048	0.0094	0.3055
TBP	ZBTB17	Q13105	0.366	0.0047	0.0201	0.3029
TBP	TAF15	Q92804	0.3649	0.0041	0.0273	0.3281
TBP	SMYD2	Q9NRG4	0.3649	0	0.0259	0.2995
TBP	BATF	Q16520	0.3648	0.0378	0.0129	0.304
TBP	ZNF143	P52747	0.3646	0	0.0391	0
TBP	SOCS1	O15524	0.364	0.032	0.0222	0.3035
TBP	AIP	O00170	0.3615	0	0.0199	0.3315
TBP	CDK6	Q00534	0.361	0.0156	0.0224	0.3029
TBP	EID1	Q9Y6B2	0.3608	0	0.0278	0.3039
TBP	SMC2 (SMC-2)	O95347	0.3608	0.0047	0.0466	0.2997
TBP	PSMC4	P43686	0.3607	0.0047	0.0345	0.3016
TBP	RPL17	P18621	0.3603	0	0.0367	0
TBP	HINT1	P49773	0.36	0.0047	0.0209	0.3097
TBP	RPS24	P62847	0.3598	0	0.0346	0
TBP	ITCH	Q96J02	0.3597	0	0.0317	0.3025
TBP	PSMD2	Q13200	0.3596	0.0047	0.0244	0
TBP	SLC25A5	P05141	0.3594	0.0047	0.0514	0.3025
TBP	MSH2	P43246	0.3591	0	0.0377	0.3007
TBP	NOP56	O00567	0.3587	0.0047	0.0416	0.2996
TBP	RPL9P9	P32969	0.3582	0	0.0338	0
TBP	POLR2I	P36954	0.3581	0.0179	0.0191	0
TBP	RB1CC1	Q8TDY2	0.3574	0.0008	0.0451	0.2959
TBP	IRS4	O14654	0.3566	0.031	0.0154	0.2998
TBP	RIPK3	Q9Y572	0.3563	0	0.0022	0.3079
TBP	ETS2	P15036	0.3555	0.0047	0.0268	0.3014
TBP	FDFT1	P37268	0.3549	0	0.0417	0.3124
TBP	MAPRE3	Q9UPY8	0.3549	0.0047	0.0244	0.3029
TBP	NUP133	Q8WUM0	0.3539	0.0047	0.0423	0.2981
TBP	DHFR	P00374	0.3539	0.0041	0.0432	0.3004
TBP	SMC4 (SMC-4)	Q9NTJ3	0.3537	0.0047	0.0415	0.2977
TBP	MLH1	P40692	0.3534	0	0.03	0.299
TBP	HMGB2	P26583	0.3529	0.0371	0.0513	0
TBP	MED11	Q9P086	0.3525	0.1746	0.0049	0
TBP	AIMP2	Q13155	0.3524	0.0008	0.0462	0.2955
TBP	CCT4 (TCP-1-delta)	P50991	0.3523	0.0047	0.0392	0.2973
TBP	ING1	Q9UK53	0.3523	0.0008	0.0435	0.2942
TBP	RPS16	P62249	0.3518	0	0.0307	0.2985
TBP	C2orf44	Q9H6R7	0.3513	0.0008	0.033	0.3058
TBP	MAP3K8	P41279	0.3512	0	0.0262	0.2993
TBP	RPS11	P62280	0.3511	0	0.0276	0.3073
TBP	BTG3	Q14201	0.3507	0.0008	0.0292	0.3084
TBP	FOXN3	O00409	0.3505	0.0938	0.0191	0
TBP	GTF2H3	Q13889	0.3502	0	0.0334	0
TBP	GTF3A	Q92664	0.3502	0.0047	0.0218	0
TBP	FBXW11	Q9UKB1	0.3493	0.0047	0.0279	0.2996
TBP	PLK3	Q9H4B4	0.3492	0.0155	0.0067	0.2992
TBP	HNRNPM	P52272	0.3491	0.0046	0.0388	0.2953
TBP	MED10	Q9BTT4	0.3489	0.1746	0.0012	0
TBP	EIF2AK2	P19525	0.3489	0.0154	0.0105	0.2986
TBP	MED12L	Q86YW9	0.3482	0.1749	0	0
TBP	KPNA3	O00505	0.3482	0	0.0185	0.2971
TBP	IPO4	Q8TEX9	0.3481	0.0047	0.0118	0.3
TBP	CITED1	Q99966	0.3479	0	0.0403	0.2975
TBP	MAP3K14	Q99558	0.3475	0	0.0226	0.2964
TBP	RPS3A	P61247	0.3469	0	0.0401	0
TBP	RBBP4	Q09028	0.3465	0	0.0393	0.2958
TBP	NFKBIE	O00221	0.3465	0.0008	0.0198	0.2966
TBP	BAG2	O95816	0.3465	0.0008	0.0318	0.2936
TBP	RPL4	P36578	0.3463	0	0.0398	0
TBP	POLR2L	P62875	0.3462	0.0179	0.0071	0
TBP	ZNF133	P52736	0.3453	0.0046	0.0293	0.309
TBP	STK4	Q13043	0.3449	0	0.0253	0.2954
TBP	RPS3	P23396	0.3448	0	0.0322	0.2966
TBP	MCPH1	Q8NEM0	0.3448	0.0008	0.0087	0.3104
TBP	FOXJ2	Q9P0K8	0.3444	0	0.0306	0
TBP	CYBB	P04839	0.344	0	0.021	0.3222
TBP	EEF1A1 (EF-1-alpha-1)	P68104	0.3424	0	0.0274	0.2972
TBP	NOL3	O60936	0.3423	0.0046	0.0165	0.2958
TBP	CASP7	P55210	0.3422	0	0.0175	0.2988
TBP	MATR3	P43243	0.342	0.0046	0.0335	0.2939
TBP	MRPL12	P52815	0.342	0	0.0182	0.2969
TBP	PFKP (6-phosphofructokinase type C)	Q01813	0.3418	0.0046	0.0218	0
TBP	MAP3K3	Q99759	0.3417	0	0.017	0.2957
TBP	TNFAIP3	P21580	0.3416	0	0.0287	0.2965
TBP	LRPPRC	P42704	0.3415	0.0046	0.0421	0.2934
TBP	RPL27	P61353	0.3413	0	0.0385	0.2961
TBP	CUL9	Q8IWT3	0.3411	0.0046	0.035	0.2925
TBP	EEF2	P13639	0.3409	0	0.0222	0
TBP	PTK2	Q05397	0.3407	0	0.0445	0.2954
TBP	CPOX	P36551	0.3403	0.0046	0.0259	0
TBP	USP10	Q14694	0.3399	0	0.042	0
TBP	ESR2	Q92731	0.3398	0.1177	0.0258	0
TBP	SUV39H1	O43463	0.3397	0.0166	0.0259	0.2964
TBP	CDC14A	Q9UNH5	0.3396	0.0046	0.0293	0.2922
TBP	WWOX	Q9NZC7	0.3393	0.0047	0.0121	0.2961
TBP	HELLS	Q9NRZ9	0.3385	0.0041	0.0213	0.2985
TBP	BRE	Q9NXR7	0.3385	0	0.0171	0.2949
TBP	PPP2R2B	Q00005	0.3381	0.0041	0.0096	0.2991
TBP	CLTC	Q00610	0.3372	0.0046	0.0282	0.2951
TBP	NCOA7	Q8NI08	0.337	0.0008	0.0011	0.3274
TBP	MRPS18B	Q9Y676	0.337	0	0.0337	0.2973
TBP	CNOT3	O75175	0.337	0.0046	0.0229	0
TBP	DDX20	Q9UHI6	0.3369	0	0	0.3021
TBP	RPL5	P46777	0.3367	0	0.0297	0.297
TBP	RPS13	P62277	0.3366	0	0.0323	0.2943
TBP	MED31	Q9Y3C7	0.3366	0.1707	0.0197	0
TBP	NR2C1	P13056	0.3366	0.0609	0.0462	0
TBP	LARS	Q9P2J5	0.3361	0.0046	0.0152	0.2948
TBP	PPP1CC (PP-1G)	P36873	0.336	0.0046	0.036	0.2946
TBP	METTL13	Q8N6R0	0.3359	0.0046	0.0298	0.2958
TBP	GSPT1	P15170	0.3358	0	0.0309	0
TBP	RASSF1	Q9NS23	0.3354	0.0046	0.0124	0.2973
TBP	PFDN5	Q99471	0.335	0	0.0138	0.2988
TBP	PIK3R1	P27986	0.3347	0	0.0172	0.2986
TBP	FOXB2	Q5VYV0	0.3346	0	0	0
TBP	TUBB	P07437	0.3343	0	0.0315	0.2954
TBP	HES6	Q96HZ4	0.334	0.0521	0.001	0
TBP	ADRBK1	P25098	0.3339	0.0153	0.0194	0.2985
TBP	RPL18 (60S ribosomal protein L18)	Q07020	0.3339	0	0.0305	0.2957
TBP	PBRM1	Q86U86	0.3339	0.0046	0.0115	0
TBP	USP2 (Ubiquitin carboxyl-terminal hydrolase 2)	O75604	0.3339	0	0.0255	0.2975
TBP	BAK1	Q16611	0.3337	0.0199	0.0168	0.2962
TBP	CCT8	P50990	0.3336	0	0.036	0.2948
TBP	ERG	P11308	0.3333	0.0046	0.0209	0.2948
TBP	FBXO11	Q86XK2	0.333	0.0046	0.0145	0.2945
TBP	RPS17	P08708	0.333	0	0.0299	0
TBP	INO80	Q9ULG1	0.3329	0.0042	0.0059	0.307
TBP	RBBP7	Q16576	0.3327	0.0008	0.0244	0.2952
TBP	ITGAM	P11215	0.3323	0	0.0073	0.3243
TBP	FRK	P42685	0.3315	0	0.0245	0.2946
TBP	RBBP8	Q99708	0.3315	0	0.0337	0.2953
TBP	ASH2L	Q9UBL3	0.3314	0.0366	0.04	0
TBP	DNMT3A	Q9Y6K1	0.3314	0.0047	0.011	0.2979
TBP	CSK	P41240	0.3312	0	0.0194	0.2965
TBP	MYCBP2	O75592	0.3312	0.0046	0.0211	0.2962
TBP	HBP1	O60381	0.3311	0.0008	0.0247	0.2934
TBP	BCL2L1	Q07817	0.331	0.0047	0.0118	0.2972
TBP	TIMM50	Q3ZCQ8	0.331	0	0.0168	0.2969
TBP	NR2F2	P24468	0.3306	0.1196	0.019	0
TBP	PTGS2	P35354	0.3305	0.0046	0.0223	0.2945
TBP	NR6A1	Q15406	0.3305	0.0369	0.0243	0
TBP	AKT1	P31749	0.3302	0	0.0087	0.2985
TBP	INO80B	Q9C086	0.3301	0.0047	0.0095	0.3058
TBP	NPDC1	Q9NQX5	0.3301	0.0008	0.0108	0.3177
TBP	STRN4	Q9NRL3	0.3299	0	0.0216	0.2948
TBP	CUL7	Q14999	0.3296	0.0046	0.0226	0.2934
TBP	RRM2	P31350	0.3295	0.0035	0.0268	0.2928
TBP	KCTD12	Q96CX2	0.3295	0	0.0166	0.2968
TBP	PPARGC1B	Q86YN6	0.3292	0.1738	0	0
TBP	CDK5	Q00535	0.3291	0	0.0126	0.2968
TBP	LMNA	P02545	0.3289	0.0047	0.0086	0.2984
TBP	EPHB2	P29323	0.328	0	0.0219	0.3053
TBP	PTEN	P60484	0.328	0	0.0337	0.2925
TBP	ZNHIT1	O43257	0.328	0.0046	0.0114	0.3047
TBP	AIFM1	O95831	0.3273	0	0.0314	0.2943
TBP	TPM2	P07951	0.3273	0.0046	0.0179	0.2971
TBP	DDX49	Q9Y6V7	0.3266	0.0041	0.0162	0
TBP	APBA2	Q99767	0.3265	0.0008	0.0183	0.2943
TBP	AKAP8L	Q9ULX6	0.3265	0.0046	0.0167	0.2951
TBP	CREB3	O43889	0.3264	0	0.0261	0.2994
TBP	RPL26	P61254	0.3263	0	0.0169	0.3027
TBP	ARID3A	Q99856	0.3261	0.0046	0.0224	0.2929
TBP	DUSP26	Q9BV47	0.3261	0.0046	0.0152	0.2934
TBP	NEDD8	Q15843	0.3259	0.0046	0.012	0.2945
TBP	HSPB1	P04792	0.3255	0.0047	0.0049	0.2975
TBP	UXT	Q9UBK9	0.3254	0	0.0135	0.2954
TBP	COPS4	Q9BT78	0.3252	0.0008	0.0082	0.3071
TBP	ATP5A1 (ATP synthase subunit alpha, mitochondrial)	P25705	0.3249	0	0.0286	0.2955
TBP	HSF2	Q03933	0.3246	0.0507	0.0637	0
TBP	DDX24	Q9GZR7	0.3246	0	0.0077	0
TBP	PARP10	Q53GL7	0.3245	0.0041	0.0011	0.3027
TBP	CDK5RAP3	Q96JB5	0.3245	0.0046	0.0182	0.2949
TBP	MEFV	O15553	0.3245	0.0046	0.0116	0.2964
TBP	HABP4	Q5JVS0	0.3242	0.0008	0.0198	0.2935
TBP	POU3F1	Q03052	0.3241	0.037	0.0209	0
TBP	EEF1A2	Q05639	0.3237	0	0.0057	0.2977
TBP	SYVN1	Q86TM6	0.3237	0.0047	0.0022	0.2994
TBP	IGF1R (Insulin-like growth factor 1 receptor)	P08069	0.3235	0	0.0244	0.2975
TBP	SUB1	P53999	0.3234	0.0511	0.0287	0
TBP	RORA	P35398	0.3233	0.0371	0.0235	0
TBP	DGKZ	Q13574	0.323	0.0138	0.0089	0.2987
TBP	TP53RK	Q96S44	0.3228	0	0.0036	0.3
TBP	MMP9	P14780	0.3228	0	0.0062	0.2992
TBP	CLU	P10909	0.3227	0.0047	0.0084	0.3088
TBP	TUBB4B	P68371	0.3226	0	0.0192	0
TBP	CXCL1	P09341	0.3226	0	0.0232	0.2948
TBP	EZR	P15311	0.3224	0	0.0217	0.2999
TBP	TUBB2A	Q13885	0.3222	0	0.0102	0.3006
TBP	MAP1B	P46821	0.3219	0	0.0179	0.296
TBP	RAD23B	P54727	0.3217	0	0.025	0
TBP	PDHB	P11177	0.3217	0	0.0198	0
TBP	CAP2 (CAP 2)	P40123	0.3216	0.0047	0.0093	0
TBP	RBBP9	O75884	0.3213	0.0036	0.0072	0.3011
TBP	TUBB2B	Q9BVA1	0.3209	0	0.0172	0.2964
TBP	PHB2	Q99623	0.3207	0	0.0219	0.297
TBP	BBC3	Q9BXH1	0.3207	0.0008	0.0224	0.2948
TBP	PADI4	Q9UM07	0.3207	0	0.0177	0.2976
TBP	BBS7	Q8IWZ6	0.3204	0.0008	0.0128	0.2983
TBP	CTSL1	P07711	0.3203	0	0.013	0.3063
TBP	CDH1	P12830	0.3198	0	0.0182	0.3008
TBP	TPM1	P09493	0.3195	0	0.0199	0.2986
TBP	PSMD13	Q9UNM6	0.3193	0.0008	0.0208	0
TBP	INO80E	Q8NBZ0	0.3191	0.0008	0.0056	0.3085
TBP	LGALS3BP	Q08380	0.319	0.0047	0.0134	0.2974
TBP	RNF20	Q5VTR2	0.319	0	0.002	0.3011
TBP	BRCC3	P46736	0.3189	0	0.0116	0.2971
TBP	CCDC106	Q9BWC9	0.3187	0.0008	0.0196	0.2943
TBP	SMARCA5	O60264	0.3181	0	0.0439	0
TBP	INS	P01308	0.3181	0	0.0169	0.3004
TBP	GATS	Q8NAP1	0.3178	0.0008	0.003	0.3089
TBP	ARHGEF2	Q92974	0.3177	0	0.0183	0.2986
TBP	DPCD	Q9BVM2	0.3177	0.0008	0.002	0.3091
TBP	MRFAP1	Q9Y605	0.3177	0.0008	0.0043	0.3016
TBP	STON1	Q9Y6Q2	0.3177	0.0008	0.0011	0
TBP	CSF2	P04141	0.3177	0	0.0188	0.2981
TBP	PABPC1L	Q4VXU2	0.3175	0.0041	0.0026	0
TBP	STON2	Q8WXE9	0.3174	0.0008	0	0
TBP	IL12A	P29459	0.3171	0	0.0192	0.2972
TBP	COMMD1	Q8N668	0.3171	0.0047	0	0.302
TBP	TBL1Y	Q9BQ87	0.3171	0.0677	0.0097	0
TBP	SLC25A6	P12236	0.3171	0	0.0172	0.2991
TBP	IL12B	P29460	0.317	0	0.0192	0.2971
TBP	CUX1 (Homeobox protein cut-like 1)	P39880	0.317	0	0.015	0.3003
TBP	CCT5	P48643	0.3169	0.0046	0.0492	0
TBP	RXRG	P48443	0.3168	0.0656	0.0149	0
TBP	TNFRSF1A	P19438	0.3166	0	0.0119	0.3039
TBP	SAP30	O75446	0.3164	0.0671	0.0343	0
TBP	TGM2	P21980	0.3162	0	0.0069	0.2996
TBP	MAD2L1	Q13257	0.3162	0.0041	0.0454	0
TBP	FKBP3	Q00688	0.3161	0.0007	0.0112	0.3
TBP	DIAPH1	O60610	0.3161	0	0.0157	0
TBP	KIAA0664	O75153	0.3161	0.0008	0.0178	0
TBP	CXCL10	P02778	0.3161	0	0.0133	0.2989
TBP	ICAM1	P05362	0.3159	0	0.0147	0.3004
TBP	S100A6	P06703	0.3159	0	0.009	0.3022
TBP	TNFAIP2	Q03169	0.3154	0.0008	0.0106	0.2994
TBP	BTBD2	Q9BX70	0.3154	0.0008	0.01	0.2992
TBP	TUBB4A	P04350	0.3154	0	0.0135	0.301
TBP	BANP	Q8N9N5	0.3153	0.0008	0.0118	0.2985
TBP	HAX1	O00165	0.3152	0	0.014	0.2994
TBP	CCL5	P13501	0.3152	0	0.0142	0.3002
TBP	SNIP1	Q8TAD8	0.315	0.0008	0.0122	0.3005
TBP	MED16	Q9Y2X0	0.315	0	0.008	0
TBP	NCOR1	O75376	0.315	0.1495	0.0151	0
TBP	APLP2	Q06481	0.3141	0	0.0109	0.3024
TBP	ZNF121	P58317	0.3138	0.0008	0	0.3041
TBP	VIM	P08670	0.3137	0	0.0127	0.3003
TBP	NR2E3	Q9Y5X4	0.3136	0.0662	0.0124	0
TBP	CCL19	Q99731	0.3133	0	0.0089	0.3005
TBP	MT1A	P04731	0.3133	0.0043	0	0.3033
TBP	RPL18A	Q02543	0.3129	0	0	0
TBP	USP4 (Ubiquitin carboxyl-terminal hydrolase 4)	Q13107	0.3128	0	0.0097	0.3012
TBP	FBXW8	Q8N3Y1	0.3128	0.0008	0.0047	0.3036
TBP	NPAT	Q14207	0.3122	0.0673	0.0295	0
TBP	RYR2	Q92736	0.3121	0	0	0.3113
TBP	IL6	P05231	0.312	0	0.0099	0.3012
TBP	ARRB1	P49407	0.3117	0	0.0077	0.3032
TBP	PYCR2 (P5CR 2)	Q96C36	0.3113	0.0036	0	0.3043
TBP	KIAA1524	Q8TCG1	0.3104	0.0008	0.0024	0.3064
TBP	MED29	Q9NX70	0.3104	0.0008	0.001	0
TBP	MAGEB18	Q96M61	0.31	0.0008	0.0029	0.3036
TBP	NCF1	P14598	0.3089	0	0	0.308
TBP	SAP18	O00422	0.3085	0.0679	0.0232	0
TBP	CBX1	P83916	0.305	0.0047	0.0713	0
TBP	BRD7	Q9NPI1	0.3029	0.1163	0.0188	0
TBP	MNT	Q99583	0.3025	0.0676	0.0344	0
TBP	JAZF1	Q86VZ6	0.3018	0.0696	0.0031	0
TBP	HNF4G	Q14541	0.2997	0.0379	0.0238	0
TBP	ASCL3	Q9NQ33	0.2992	0.0008	0.0125	0
TBP	GTF3C2	Q8WUA4	0.2987	0.0008	0.0417	0
TBP	ZNF76	P36508	0.2985	0.0008	0.0345	0
TBP	SCAF8	Q9UPN6	0.2976	0.0047	0.281	0
TBP	FOXJ3	Q9UPW0	0.2971	0	0.0572	0
TBP	SUPT16H	Q9Y5B9	0.297	0	0.0399	0
TBP	ABT1	Q9ULW3	0.296	0.1756	0.0238	0
TBP	NR1D2	Q14995	0.2954	0.0384	0.0156	0
TBP	ATF7IP	Q6VMQ6	0.2946	0.071	0	0
TBP	HDAC9	Q9UKV0	0.2936	0.1112	0.022	0
TBP	NR2E1	Q9Y466	0.2934	0.0385	0.0128	0
TBP	ZNF345	Q14585	0.2932	0	0.0264	0
TBP	TFEC	O14948	0.2932	0.0695	0.0199	0
TBP	MXD1	Q05195	0.2929	0.0691	0.0219	0
TBP	CRX	O43186	0.2924	0.0384	0.0146	0
TBP	APITD1	Q8N2Z9	0.2923	0.0049	0	0
TBP	YWHAG	P61981	0.2912	0.0674	0.001	0.2081
TBP	TCEB1	Q15369	0.2905	0.0008	0.0331	0
TBP	CDC123	O75794	0.2901	0.0008	0.0444	0
TBP	MSC	O60682	0.2891	0.0697	0.0124	0
TBP	GTF3C1	Q12789	0.2881	0.0048	0.025	0
TBP	TADA2B	Q86TJ2	0.2878	0.0008	0.0084	0
TBP	POLR1C	O15160	0.2875	0.018	0.053	0
TBP	GTF3C4	Q9UKN8	0.2861	0	0.0143	0
TBP	YWHAZ	P63104	0.286	0.0537	0.0162	0.2063
TBP	FIGLA	Q6QHK4	0.285	0.0542	0.0024	0
TBP	POU3F3	P20264	0.2839	0.0388	0.0069	0
TBP	SMARCD3	Q6STE5	0.2831	0	0.0126	0
TBP	CAND1	Q86VP6	0.2829	0.053	0.0394	0
TBP	PELP1	Q8IZL8	0.2827	0.0008	0.0405	0
TBP	ARRB2	P32121	0.2822	0.0049	0.0151	0.2063
TBP	LAS1L	Q9Y4W2	0.2808	0.0008	0.0383	0
TBP	GADD45GIP1	Q8TAE8	0.2799	0.0008	0.0055	0
TBP	E2F7	Q96AV8	0.279	0.0394	0	0
TBP	HNF4A	P41235	0.2772	0.1242	0.0207	0
TBP	NR2C2	P49116	0.2772	0	0.0317	0
TBP	SUPT5H	O00267	0.2764	0.0048	0.0289	0
TBP	MAF1	Q9H063	0.2752	0.0008	0.0028	0
TBP	TCEB2	Q15370	0.275	0.0008	0.019	0
TBP	TCEA1	P23193	0.2747	0	0.0307	0
TBP	TAL1	P17542	0.2744	0.0976	0.0291	0
TBP	CDX2	Q99626	0.2743	0.07	0.0254	0
TBP	GTF3C5	Q9Y5Q8	0.2721	0.0049	0.0112	0
TBP	YAF2	Q8IY57	0.2719	0.0696	0.0382	0
TBP	NFIL3	Q16649	0.2709	0.0705	0.0353	0
TBP	CNOT2	Q9NZN8	0.2709	0.1768	0.0293	0
TBP	HR	O43593	0.2706	0	0.0191	0
TBP	FOXH1	O75593	0.2704	0.1026	0.02	0
TBP	GTF3C6	Q969F1	0.2688	0.0049	0.0052	0
TBP	ANKRD1	Q15327	0.2687	0.0702	0.0181	0
TBP	TBL1X	O60907	0.2678	0	0.0249	0
TBP	FOXL1	Q12952	0.2663	0	0.0173	0
TBP	HDAC5	Q9UQL6	0.2659	0.0828	0.0269	0
TBP	ARNT2	Q9HBZ2	0.2656	0.0537	0.0317	0
TBP	FOXN2	P32314	0.2638	0	0.0174	0
TBP	SRCAP	Q6ZRS2	0.2623	0	0.0237	0
TBP	TBL1XR1	Q9BZK7	0.2619	0	0.0162	0
TBP	KLF12	Q9Y4X4	0.2612	0.0699	0.0257	0
TBP	ZEB1	P37275	0.2604	0.0702	0.0226	0
TBP	TFAP4	Q01664	0.2597	0.1124	0.0318	0
TBP	SMARCD2	Q92925	0.2591	0.0549	0	0
TBP	NR2F6	P10588	0.2591	0	0.0154	0
TBP	SKI	P12755	0.2588	0.103	0.0137	0
TBP	PRDM8	Q9NQV8	0.2586	0.0008	0.0441	0
TBP	ELL2	O00472	0.2565	0	0.0071	0
TBP	MYOG	P15173	0.2557	0.099	0.0156	0
TBP	KIAA1267	Q7Z3B3	0.2548	0.0008	0.0036	0
TBP	HINFP	Q9BQA5	0.2539	0	0.0424	0
TBP	ELK3	P41970	0.2538	0.0702	0.0264	0
TBP	OIP5	O43482	0.2535	0.0008	0.0607	0
TBP	FOXR1	Q6PIV2	0.2534	0	0.0012	0
TBP	FOXR2	Q6PJQ5	0.2532	0	0.001	0
TBP	ELL3	Q9HB65	0.2529	0.0008	0	0
TBP	NPAS4	Q8IUM7	0.2525	0.005	0.0015	0
TBP	POLR1D	Q9Y2S0	0.2517	0.0185	0.0106	0
MAPT	HSPA8	P11142	0.8826	0.0028	0.008	0.4737
MAPT	NCAM1	P13591	0.8826	0.0006	0.6443	0.233
MAPT	GFAP	P14136	0.8826	0.0006	0.4791	0.393
MAPT	GAP43	P17677	0.8826	0.0044	0.5549	0.3035
MAPT	RPS6KB1	P23443	0.8826	0.004	0.013	0.5167
MAPT	AKT1	P31749	0.8826	0.0145	0.0093	0.4944
MAPT	YWHAB	P31946	0.8826	0.0234	0.0127	0.2965
MAPT	CASP3	P42574	0.8826	0.0176	0.0078	0.5709
MAPT	GSK3A	P49840	0.8826	0.0032	0.0487	0.4673
MAPT	GSK3B	P49841	0.8826	0.0293	0.0158	0.4167
MAPT	APLP1	P51693	0.8826	0	0.5386	0.2413
MAPT	PPP1CA (PP-1A)	P62136	0.8826	0.004	0.003	0.2868
MAPT	YWHAZ	P63104	0.8826	0.0037	0.0132	0.63
MAPT	PPP2CA (PP2A-alpha)	P67775	0.8826	0.0037	0.0275	0.5315
MAPT	CDK5	Q00535	0.8826	0.0418	0.0385	0.4493
MAPT	PRKCZ	Q05513	0.8826	0.0036	0.0763	0.5836
MAPT	PRKCD	Q05655	0.8826	0	0.0054	0.6041
MAPT	KLC1	Q07866	0.8826	0.0043	0.3158	0.5616
MAPT	MAPK8IP2	Q13387	0.8826	0.1018	0.4909	0.2185
MAPT	SQSTM1	Q13501	0.8826	0.0316	0.0301	0.5577
MAPT	CAMK2B	Q13554	0.8826	0.004	0.6365	0
MAPT	CDK5R1	Q15078	0.8826	0	0.2726	0.4566
MAPT	PKN1	Q16512	0.8826	0.0383	0.0182	0.6391
MAPT	BAG1	Q99933	0.8826	0.0043	0.0216	0.2823
MAPT	AATF	Q9NY61	0.8826	0.0998	0.0243	0.2013
MAPT	STUB1	Q9UNE7	0.8826	0	0.0658	0.5728
MAPT	CTNND2	Q9UQB3	0.8826	0.0007	0.8634	0
MAPT	MAPK8IP1	Q9UQF2	0.8826	0.1067	0.0622	0.5063
MAPT	CAMK2A	Q9UQM7	0.8826	0.0036	0.368	0.4951
MAPT	DYNC1I1	O14576	0.8826	0.0639	0.389	0.3099
MAPT	PARK2	O60260	0.8826	0.0283	0.0393	0.5068
MAPT	APOE	P02649	0.8826	0.0987	0.0404	0.4272
MAPT	S100B	P04271	0.8826	0.1096	0.124	0.4435
MAPT	APP	P05067	0.8826	0.057	0.0314	0.5154
MAPT	FYN	P06241	0.8826	0.011	0.0279	0.2862
MAPT	NEFL	P07196	0.8826	0.0212	0.4705	0.3025
MAPT	ELAVL4	P26378	0.8695	0	0.2466	0
MAPT	RPS6KA3	P51812	0.8695	0.0033	0.007	0.6522
MAPT	CASP8	Q14790	0.8695	0.0242	0.0229	0.5733
MAPT	INA	Q16352	0.8695	0.0008	0.5059	0.3302
MAPT	OGT	O15294	0.8695	0	0.0165	0.6272
MAPT	TP53	P04637	0.8695	0	0.0186	0.5461
MAPT	ESR1	P03372	0.8577	0	0.2279	0.6122
MAPT	PPP2R2B	Q00005	0.8473	0.0042	0.2462	0.5736
MAPT	SYT11	Q9BT88	0.8473	0.0047	0.5066	0.3339
MAPT	PDPK1	O15530	0.8473	0.0212	0.069	0.7193
MAPT	KRT18	P05783	0.8473	0.0048	0.079	0.7239
MAPT	HSPA1B	P08107	0.8473	0	0.0225	0.6383
MAPT	GNAO1	P09471	0.8473	0	0.8326	0
MAPT	SGK3	Q96BR1	0.8391	0.0035	0.0045	0.5403
MAPT	TSC2	P49815	0.8378	0	0.0737	0.7578
MAPT	BCL2	P10415	0.8378	0	0.0774	0.4675
MAPT	DNM1	Q05193	0.8354	0	0.507	0.3177
MAPT	PTK2	Q05397	0.8354	0	0.111	0.3191
MAPT	PEA15	Q15121	0.8354	0.0008	0.2863	0.5367
MAPT	TSC1	Q92574	0.8354	0.0245	0.0999	0.7047
MAPT	AXIN1	O15169	0.8354	0	0.0194	0.7609
MAPT	DCTN1	Q14203	0.8302	0.005	0.1658	0.3385
MAPT	MAP3K5	Q99683	0.8302	0	0.0295	0.7753
MAPT	SNAP91	O60641	0.8302	0	0.8238	0
MAPT	STK11	Q15831	0.8233	0.0443	0.0418	0.7219
MAPT	AKT3	Q9Y243	0.8233	0.0049	0.1549	0.3292
MAPT	STXBP1	P61764	0.8203	0.0263	0.4424	0.3225
MAPT	SNCA	P37840	0.8117	0.1698	0.114	0.5214
MAPT	HSP90AA1	P07900	0.8117	0	0.0229	0.7764
MAPT	BRAF	P15056	0.811	0.0925	0.0488	0.6177
MAPT	TAGLN3	Q9UI15	0.811	0.0009	0.8045	0
MAPT	PPP2CB (PP2A-beta)	P62714	0.8061	0.005	0.0574	0.3443
MAPT	NRXN2 (Neurexin-2-alpha)	Q9P2S2	0.8061	0.0008	0.8032	0
MAPT	MDM2	Q00987	0.8049	0	0.045	0.6471
MAPT	STAU1	O95793	0.803	0.027	0.008	0.6953
MAPT	EGFR	P00533	0.803	0	0.0596	0.7257
MAPT	APBA2	Q99767	0.8013	0.0009	0.4564	0.3327
MAPT	MARK1	Q9P0L2	0.8013	0.0037	0.1149	0.5089
MAPT	BSN	Q9UPA5	0.8013	0.0036	0.7604	0
MAPT	AR	P10275	0.7976	0	0.227	0.5639
MAPT	NTRK2 (BDNF/NT-3 growth factors receptor)	Q16620	0.7955	0.0154	0.4105	0.353
MAPT	ATXN1	P54253	0.7938	0	0.0794	0.6914
MAPT	DEAF1	O75398	0.7938	0	0.1952	0.5872
MAPT	RAF1	P04049	0.7938	0.0052	0.0461	0.6975
MAPT	MARK3	P27448	0.7895	0.0052	0.0373	0.4877
MAPT	CDKN1B	P46527	0.7895	0.0257	0.0685	0.6652
MAPT	MAPK1	P28482	0.7868	0.052	0.0412	0.6754
MAPT	LYN	P07948	0.7857	0.1316	0.0104	0.3516
MAPT	TRAF2	Q12933	0.781	0	0.0204	0.6485
MAPT	SNAP25	P60880	0.7793	0.047	0.6403	0
MAPT	MAP3K14	Q99558	0.7788	0.0966	0.0407	0.6162
MAPT	SPTAN1	Q13813	0.7763	0.0335	0.1049	0.3434
MAPT	PSEN1	P49768	0.7753	0.0474	0.0279	0.6932
MAPT	MTOR	P42345	0.7751	0.0473	0.031	0.69
MAPT	LRP2	P98164	0.7751	0.0473	0.0976	0.6234
MAPT	DFFA	O00273	0.7751	0.0281	0.0388	0.5145
MAPT	ATP6V1G2	O95670	0.7751	0.0053	0.7686	0
MAPT	C1orf61	Q13536	0.7738	0.0009	0.7657	0
MAPT	CSPG5	O95196	0.7738	0.0053	0.7555	0
MAPT	PPP2R2A	P63151	0.7718	0.0053	0.0255	0.7252
MAPT	G3BP1	Q13283	0.7718	0	0.0162	0
MAPT	CLIP3	Q96DZ5	0.7718	0.0778	0.3451	0.3467
MAPT	SIK3	Q9Y2K2	0.7707	0.0053	0.2591	0.3409
MAPT	KIF5C	O60282	0.769	0.0053	0.7615	0
MAPT	MBP	P02686	0.7661	0.0009	0.4137	0.3448
MAPT	APC	P25054	0.7659	0.0777	0.325	0.3564
MAPT	PPP2R1A	P30153	0.7659	0.0054	0.0375	0.6918
MAPT	AKT2	P31751	0.7659	0.0053	0.0435	0.5325
MAPT	MAPK8	P45983	0.7659	0.025	0.064	0.5383
MAPT	OLIG2	Q13516	0.7659	0.0285	0.7255	0
MAPT	PINK1	Q9BXM7	0.7659	0.0479	0.3147	0.3768
MAPT	DISC1	Q9NRI5	0.7659	0.0009	0.0616	0.6663
MAPT	KIF1B	O60333	0.7659	0	0.7636	0
MAPT	IKBKG	Q9Y6K9	0.7648	0.0485	0.0632	0.5429
MAPT	GRIA2	P42262	0.7634	0.0008	0.7532	0
MAPT	VIM	P08670	0.7603	0.0055	0.0192	0.7037
MAPT	SRC	P12931	0.7569	0	0.0457	0.5809
MAPT	ADD1	P35611	0.7569	0.0345	0.1335	0.3738
MAPT	YWHAE	P62258	0.7569	0.049	0.0805	0.5015
MAPT	GNAZ	P19086	0.7532	0	0.3586	0.3755
MAPT	GRIN2B	Q13224	0.7532	0.0054	0.1507	0.5781
MAPT	A2M	P01023	0.7532	0	0.0148	0.6161
MAPT	DOCK3	Q8IZD9	0.7523	0	0.7418	0
MAPT	MAP2 (MAP-2)	P11137	0.7479	0	0.263	0.3539
MAPT	NRXN1 (Neurexin-1-alpha)	Q9ULB1	0.741	0.0055	0.7224	0
MAPT	PKN2	Q16513	0.7366	0.0163	0.0328	0.3556
MAPT	CBL	P22681	0.7358	0.049	0.0545	0.6252
MAPT	LIMK1	P53667	0.7318	0.0055	0.0596	0.5506
MAPT	CCT8	P50990	0.7292	0	0.0107	0.5977
MAPT	MAP3K3	Q99759	0.7222	0.0055	0.0432	0.6471
MAPT	CSNK2A1	P68400	0.7193	0.0055	0.0341	0.5736
MAPT	UCHL1	P09936	0.7193	0	0.3341	0.3572
MAPT	AJUBA	Q96IF1	0.7187	0.0055	0.0034	0.6927
MAPT	WEE1	P30291	0.7172	0.0055	0.0138	0.6809
MAPT	CASP6	P55212	0.7141	0.0055	0.0149	0.552
MAPT	SLC1A2	P43004	0.7123	0	0.1714	0.3735
MAPT	DLG4	P78352	0.7113	0.0055	0.1591	0.5092
MAPT	CDK17	Q00537	0.7113	0.0039	0.084	0.3522
MAPT	ARHGAP32	A7KAX9	0.7113	0.0008	0.3494	0.3555
MAPT	PAWR	Q96IZ0	0.7097	0.0492	0.028	0.6146
MAPT	LCK	P06239	0.7083	0	0.0188	0.5327
MAPT	NEUROD2	Q15784	0.7078	0.0042	0.2787	0.4209
MAPT	MAPK12	P53778	0.707	0.0055	0.0535	0.6169
MAPT	MARK4	Q96L34	0.707	0.0804	0.1001	0.3531
MAPT	REEP2	Q9BRK0	0.7066	0.0009	0.7034	0
MAPT	SHC1	P29353	0.704	0	0.0252	0.6466
MAPT	PRKCI	P41743	0.704	0.0055	0.0212	0.545
MAPT	TUBB	P07437	0.704	0	0.0156	0.6269
MAPT	PHKG1	Q16816	0.7033	0.0055	0.0775	0.3785
MAPT	MAPK3	P27361	0.7002	0.0055	0.0581	0.6076
MAPT	KCNK3	O14649	0.6991	0.0291	0.1408	0.5203
MAPT	PPP5C (PP5)	P53041	0.6987	0.0055	0.037	0.376
MAPT	MARK2	Q7KZI7	0.6954	0.0055	0.0341	0.522
MAPT	BCAN	Q96GW7	0.6953	0	0.6623	0
MAPT	C9orf125	Q9BRR3	0.6942	0.0009	0.689	0
MAPT	CCT7	Q99832	0.6937	0.0295	0.0124	0.6054
MAPT	CDK18	Q07002	0.6935	0.0055	0.0593	0.3556
MAPT	RELA	Q04206	0.6929	0	0.0203	0.6266
MAPT	TRIP13	Q15645	0.6929	0.0297	0.0125	0.6028
MAPT	CDKN1A	P38936	0.6918	0.0277	0.0156	0.5932
MAPT	OMG	P23515	0.6907	0.0294	0.6523	0
MAPT	TCP1 (TCP-1-alpha)	P17987	0.6906	0.0056	0.0069	0.605
MAPT	STK38	Q15208	0.6906	0.0056	0.0235	0.432
MAPT	GSN	P06396	0.6906	0.0255	0.0268	0.3679
MAPT	CDK16	Q00536	0.6889	0.0055	0.0537	0.356
MAPT	EIF2B5	Q13144	0.6861	0	0.0148	0.6272
MAPT	STRN	O43815	0.6861	0	0.0774	0.6006
MAPT	PTPRA	P18433	0.685	0.0009	0.0642	0.5715
MAPT	MAPK14	Q16539	0.685	0	0.0165	0.5244
MAPT	TLX1	P31314	0.6848	0.0055	0.056	0.6082
MAPT	KCNQ2	O43526	0.6842	0.0009	0.635	0
MAPT	PPFIA4	O75335	0.6842	0.0009	0.6775	0
MAPT	CLIP1	P30622	0.684	0.0814	0.0261	0.4441
MAPT	LRP1	Q07954	0.6832	0	0.0767	0.5862
MAPT	USP8 (Ubiquitin carboxyl-terminal hydrolase 8)	P40818	0.6828	0.0499	0.0159	0.5255
MAPT	PIN1	Q13526	0.6822	0	0.0422	0.6228
MAPT	MAPK8IP3	Q9UPT6	0.6818	0	0.2485	0.407
MAPT	DNM3	Q9UQ16	0.6816	0	0.6733	0
MAPT	EPB41L3	Q9Y2J2	0.6776	0.0254	0.1206	0.5252
MAPT	PAK1	Q13153	0.677	0.0056	0.0279	0.5752
MAPT	HSPA4	P34932	0.6759	0.004	0.0257	0.629
MAPT	STMN4 (Stathmin-4)	Q9H169	0.6759	0.0009	0.672	0
MAPT	CCT6A	P40227	0.6757	0.0056	0.0173	0.6074
MAPT	CCT4 (TCP-1-delta)	P50991	0.6757	0.0056	0.0346	0.6078
MAPT	YWHAH	Q04917	0.6751	0.0498	0.1223	0.3559
MAPT	PPP2R5D	Q14738	0.6748	0.0056	0.0484	0.6037
MAPT	TAB1	Q15750	0.6748	0	0.0429	0.5994
MAPT	GABBR2	O75899	0.6748	0	0.6598	0
MAPT	ERBB2	P04626	0.6736	0.0458	0.0181	0.5832
MAPT	SNTA1	Q13424	0.6732	0.0495	0.0901	0.5142
MAPT	ARNT2	Q9HBZ2	0.6732	0.0056	0.6348	0
MAPT	APBB1	O00213	0.672	0.0195	0.2854	0.3599
MAPT	SCN3B	Q9NY72	0.671	0.0009	0.6328	0
MAPT	FAIM2	Q9BWQ8	0.6687	0.0009	0.6394	0
MAPT	KIF5B	P33176	0.6685	0.082	0.0258	0.5286
MAPT	RPS6	P62753	0.6685	0.0056	0.018	0.6387
MAPT	PARD3	Q8TEW0	0.6673	0.0056	0.1081	0.5258
MAPT	TPPP	O94811	0.6673	0.0814	0.5773	0
MAPT	NMNAT2	Q9BZQ4	0.6659	0	0.6535	0
MAPT	TRAK1	Q9UPV9	0.6646	0.0056	0.17	0.4719
MAPT	ACTL6B	O94805	0.6641	0.0056	0.651	0
MAPT	SH3GL2	Q99962	0.6613	0.0295	0.5645	0
MAPT	GRIN1	Q05586	0.6599	0.0056	0.3427	0
MAPT	ACIN1	Q9UKV3	0.6599	0.0056	0.0253	0.5573
MAPT	CSNK2B	P67870	0.6592	0.0296	0.0129	0.4028
MAPT	CCT3	P49368	0.6586	0.0056	0.0133	0.6108
MAPT	C16orf45	Q96MC5	0.6579	0.0009	0.6549	0
MAPT	RIPK1	Q13546	0.6577	0	0.013	0.5558
MAPT	OPCML	Q14982	0.6577	0	0.6464	0
MAPT	MOAP1	Q96BY2	0.657	0.0297	0.4079	0
MAPT	CCT5	P48643	0.6563	0.0056	0.007	0.6099
MAPT	PRKCB	P05771	0.6558	0.0523	0.1397	0.4272
MAPT	CCT2	P78371	0.6536	0.0056	0.0044	0.6108
MAPT	CDC37	Q16543	0.6536	0	0.0143	0.588
MAPT	TUBB2B	Q9BVA1	0.6536	0	0.6464	0
MAPT	NCAN	O14594	0.6521	0	0.6446	0
MAPT	OLFM1	Q99784	0.6518	0.0009	0.6429	0
MAPT	IGBP1	P78318	0.6515	0.0056	0.0297	0.6105
MAPT	EIF2S1	P05198	0.6503	0	0.009	0.5935
MAPT	FOXO4	P98177	0.6498	0	0.0249	0.5297
MAPT	SHC3	Q92529	0.6494	0.0056	0.2764	0.3617
MAPT	NBR1	Q14596	0.6492	0.0056	0.0771	0.3836
MAPT	PDC	P20941	0.6478	0.0046	0.0513	0.5848
MAPT	MUC1	P15941	0.6477	0.0009	0.0286	0.601
MAPT	STRN3	Q13033	0.6477	0	0.0229	0.6066
MAPT	FAM40A	Q5VSL9	0.6477	0.0009	0.0023	0.6131
MAPT	FSCN1	Q16658	0.6458	0.0257	0.0341	0.5589
MAPT	IRS2	Q9Y4H2	0.644	0.0248	0.0625	0.5254
MAPT	GAB2	Q9UQC2	0.6426	0	0.0862	0.5425
MAPT	STK4	Q13043	0.6425	0	0.0364	0.5537
MAPT	KCNB1	Q14721	0.6421	0.0056	0.6227	0
MAPT	SYT1	P21579	0.6402	0	0.633	0
MAPT	CD247	P20963	0.64	0.0298	0.0155	0.5603
MAPT	MOB4	Q9Y3A3	0.6376	0.0056	0.0231	0.6056
MAPT	ADAM22	Q9P0K1	0.637	0.0055	0.0958	0.5237
MAPT	DNAJB1	P25685	0.636	0	0.0178	0.6059
MAPT	PPP2R1B	P30154	0.6341	0.0009	0.025	0.6051
MAPT	ALB	P02768	0.6339	0	0.0769	0.453
MAPT	MCL1	Q07820	0.6319	0.0056	0.013	0.5812
MAPT	AATK	Q6ZMQ8	0.6304	0.0055	0.1931	0.4066
MAPT	ILK	Q13418	0.6299	0.0501	0.0141	0.5585
MAPT	YBX1	P67809	0.6279	0	0.0038	0.5617
MAPT	SV2B	Q7L1I2	0.6273	0.0009	0.6216	0
MAPT	CLASP2	O75122	0.6273	0.0817	0.5384	0
MAPT	CDC25C	P30307	0.6236	0.05	0.0294	0.5261
MAPT	IQGAP1	P46940	0.6224	0	0	0.568
MAPT	CASP10	Q92851	0.6213	0.0295	0.0657	0.3674
MAPT	SGOL1	Q5FBB7	0.6209	0.001	0.0022	0.6155
MAPT	MST1R	Q04912	0.6199	0.0056	0.0444	0.5628
MAPT	ATP2B2	Q01814	0.617	0	0.6098	0
MAPT	APOA1	P02647	0.6169	0.197	0.051	0.3628
MAPT	KIAA0930	Q6ICG6	0.6165	0.0009	0.0744	0.5238
MAPT	XIAP	P98170	0.6157	0.0055	0.044	0.5362
MAPT	KCNJ4	P48050	0.6146	0.0496	0.1743	0.3807
MAPT	LRP8	Q14114	0.6143	0	0.0648	0.4534
MAPT	MAPK9	P45984	0.6133	0.026	0.0343	0.4094
MAPT	PPP2R5B	Q15173	0.6133	0.0055	0.2296	0.3702
MAPT	ADD2	P35612	0.6126	0.0352	0.1823	0.3813
MAPT	RB1	P06400	0.6126	0	0.0237	0.5509
MAPT	GPR37	O15354	0.6118	0.0009	0.2089	0.3931
MAPT	NCL	P19338	0.6108	0.0215	0.008	0.5641
MAPT	APBB3	O95704	0.6106	0.0009	0.2413	0.3605
MAPT	NKX2-2	O95096	0.6101	0.0056	0.6014	0
MAPT	YWHAG	P61981	0.6083	0.0539	0.0023	0.3625
MAPT	MAPK10	P53779	0.6076	0	0.4648	0
MAPT	COASY	Q13057	0.6068	0	0.1874	0.4087
MAPT	HDAC4	P56524	0.6039	0	0.0535	0.5179
MAPT	NSF	P46459	0.6031	0	0.23	0.3624
MAPT	SLC17A7	Q9P2U7	0.6026	0	0.6002	0
MAPT	PNMA2	Q9UL42	0.6017	0.0009	0.5871	0
MAPT	NEFH	P12036	0.5985	0.0009	0.1362	0.4196
MAPT	TJP2	Q9UDY2	0.5985	0.0056	0.0386	0.5274
MAPT	DCX	O43602	0.5985	0	0.1549	0.407
MAPT	ATP1A2	P50993	0.5982	0	0.591	0
MAPT	ACTB	P60709	0.598	0.118	0.0152	0.3653
MAPT	PAFAH1B1	P43034	0.5967	0	0.1435	0.4459
MAPT	CHRNA7	P36544	0.5955	0.03	0	0.5631
MAPT	PSEN2	P49810	0.5955	0.0056	0.0299	0.5531
MAPT	CDK1	P06493	0.5955	0.0249	0.0094	0.3723
MAPT	RIN1	Q13671	0.5948	0.0056	0.0465	0.5241
MAPT	HP	P00738	0.5948	0	0.0354	0.4532
MAPT	THRA	P10827	0.5944	0	0.582	0
MAPT	STK25	O00506	0.5936	0.0295	0.0543	0.357
MAPT	LARP1	Q6PKG0	0.5934	0.0056	0.0275	0.5275
MAPT	CAMTA1	Q9Y6Y1	0.5922	0.0055	0.576	0
MAPT	FOXO3	O43524	0.5911	0	0.0334	0.5252
MAPT	CELSR2	Q9HCU4	0.5861	0	0.5804	0
MAPT	S100A1	P23297	0.583	0.0294	0.1109	0.4305
MAPT	AKAP13	Q12802	0.5823	0	0.0256	0.5238
MAPT	CASC3	O15234	0.5823	0.0295	0.1413	0.3944
MAPT	NFKB1	P19838	0.5815	0.0056	0.016	0.5301
MAPT	ITGB1 (Integrin beta-1)	P05556	0.5815	0.0295	0.0284	0.5164
MAPT	HSP90AB1	P08238	0.5815	0	0.0499	0.521
MAPT	BCAR1	P56945	0.5812	0	0.0041	0.529
MAPT	BIRC7	Q96CA5	0.5812	0.0056	0.0572	0.3669
MAPT	PRKCQ	Q04759	0.5808	0.0055	0.0835	0.3598
MAPT	BBS4	Q96RK4	0.5797	0	0.1326	0.4447
MAPT	HSPD1	P10809	0.5781	0	0.017	0.5405
MAPT	CDC25A	P30304	0.5781	0.0055	0.0331	0.5223
MAPT	LCP2	Q13094	0.5781	0.0009	0.0157	0.524
MAPT	RUNDC3A	Q59EK9	0.5781	0	0.5577	0
MAPT	MAP1LC3B	Q9GZQ8	0.5781	0.0009	0.1906	0.381
MAPT	CDK14	O94921	0.5778	0.0055	0.0623	0.3583
MAPT	FOXO1	Q12778	0.5775	0	0.0211	0.524
MAPT	GRM3	Q14832	0.576	0	0.5692	0
MAPT	SLC12A5	Q9H2X9	0.576	0	0.566	0
MAPT	MAP1LC3A	Q9H492	0.576	0.0056	0.0053	0.3811
MAPT	CDH10	Q9Y6N8	0.576	0.0038	0.528	0
MAPT	CTSD	P07339	0.5749	0.0009	0.0103	0.363
MAPT	MAPKAPK2	P49137	0.5748	0.0056	0.0282	0.524
MAPT	MAP3K7	O43318	0.5743	0	0.0217	0.5454
MAPT	BAD	Q92934	0.5739	0.0055	0.0401	0.5177
MAPT	TNFAIP3	P21580	0.5731	0	0.0182	0.5224
MAPT	PAK2	Q13177	0.5731	0	0.029	0.3663
MAPT	EDC3	Q96F86	0.5731	0.0009	0.0128	0.5269
MAPT	TPD52L1	Q16890	0.5721	0	0.0444	0.522
MAPT	APBB2	Q92870	0.5718	0.0055	0.2052	0.3579
MAPT	CRY2	Q49AN0	0.5707	0	0.0978	0.4671
MAPT	PRKAR2A	P13861	0.5694	0	0.0462	0.3695
MAPT	CDC25B	P30305	0.5683	0.0056	0.0069	0.5269
MAPT	GABARAPL2	P60520	0.5683	0.0813	0.0972	0.3825
MAPT	AKT1S1	Q96B36	0.5683	0.0009	0.0039	0.5297
MAPT	CLCN4	P51793	0.5669	0	0.5646	0
MAPT	RALGPS2	Q86X27	0.5669	0	0.0315	0.5248
MAPT	DTNA	Q9Y4J8	0.5644	0.0055	0.5467	0
MAPT	RGS3	P49796	0.5638	0.0008	0.025	0.5247
MAPT	CRYAB	P02511	0.5638	0	0.155	0.3584
MAPT	MAP3K11	Q16584	0.5626	0.1012	0.0249	0.4062
MAPT	EEF1A2	Q05639	0.5603	0	0.4991	0
MAPT	ABAT	P80404	0.5576	0.0293	0.5204	0
MAPT	TTYH1	Q9H313	0.5576	0	0.5488	0
MAPT	TNK2	Q07912	0.5573	0.0055	0.18	0.3556
MAPT	NEDD4L	Q96PU5	0.556	0.0158	0.1834	0.351
MAPT	STMN2 (Stathmin-2)	Q93045	0.5543	0.0009	0.5465	0
MAPT	GRB2	P62993	0.5538	0.153	0.0324	0.234
MAPT	RAI14	Q9P0K7	0.5532	0.0009	0.0173	0.5214
MAPT	WDFY3	Q8IZQ1	0.5529	0.0055	0.1686	0.3764
MAPT	HCFC1	P51610	0.5522	0.0291	0.0268	0.4647
MAPT	KIF23	Q02241	0.5514	0.0055	0.0147	0.5241
MAPT	KIF3C	O14782	0.5514	0.0008	0.5425	0
MAPT	HSPBP1	Q9NZL4	0.5493	0.0055	0.0354	0.3629
MAPT	HPCA	P84074	0.5485	0.0251	0.5202	0
MAPT	ING1	Q9UK53	0.5481	0.0039	0.012	0.5187
MAPT	SLC6A15 (Sodium-dependent neutral amino acid transporter B(0)AT2)	Q9H2J7	0.5446	0	0.5296	0
MAPT	FCER2	P06734	0.5445	0	0.178	0.3567
MAPT	SIM2	Q14190	0.5431	0.0043	0.1398	0.3832
MAPT	TNFRSF1A	P19438	0.5411	0	0.0118	0.5024
MAPT	CNTNAP1	P78357	0.5352	0	0.1733	0.3555
MAPT	APLP2	Q06481	0.5344	0	0.0231	0.3539
MAPT	LRRK2	Q5S007	0.5333	0	0.0049	0.3883
MAPT	ESR2	Q92731	0.5306	0	0.0597	0.4589
MAPT	HAP1	P54257	0.53	0.0009	0.0934	0.4325
MAPT	TRAF6	Q9Y4K3	0.5296	0	0.0236	0.478
MAPT	CA12	O43570	0.5291	0	0.5243	0
MAPT	PRKCG (PKC-gamma)	P05129	0.5282	0.0041	0.0784	0.4143
MAPT	ARRB2	P32121	0.527	0.0199	0.0193	0.4557
MAPT	SLC6A1 (GAT-1)	P30531	0.5238	0	0.5105	0
MAPT	BCAP31	P51572	0.5228	0.0055	0.0041	0.3621
MAPT	VAMP2	P63027	0.5228	0.0009	0.4748	0
MAPT	TSPAN7	P41732	0.522	0.0009	0.5124	0
MAPT	MAP2K6	P52564	0.5218	0	0.0766	0.4287
MAPT	WNK3	Q9BYP7	0.5216	0.0055	0.0037	0.3652
MAPT	RAB6A	P20340	0.5198	0	0.0611	0.4318
MAPT	SV2A	Q7L0J3	0.5186	0.0009	0.5066	0
MAPT	WASF3	Q9UPY6	0.5179	0.0247	0.4876	0
MAPT	GABARAP	O95166	0.5172	0.0793	0.0332	0.3694
MAPT	ACHE	P22303	0.5169	0	0.1508	0.3496
MAPT	ATP1A3	P13637	0.5167	0	0.5048	0
MAPT	MARCKS	P29966	0.5166	0.0343	0.0629	0.409
MAPT	TAOK1	Q7L7X3	0.5157	0	0.0138	0.4882
MAPT	ARRB1	P49407	0.5124	0	0.0368	0.4687
MAPT	BICD1	Q96G01	0.5123	0.114	0.0319	0.3642
MAPT	MAPRE3	Q9UPY8	0.5116	0.0785	0.4252	0
MAPT	EIF4B	P23588	0.5106	0	0.1226	0.3566
MAPT	SLC1A3	P43003	0.5106	0	0.3821	0
MAPT	IKBKE	Q14164	0.5088	0.0793	0.0466	0.3514
MAPT	POLR2J	P52435	0.5077	0.0485	0.0153	0.4415
MAPT	PPP1R9A	Q9ULJ8	0.5075	0.0246	0.0897	0.3863
MAPT	PRKACA	P17612	0.5068	0.0265	0.068	0.3813
MAPT	SYK	P43405	0.5052	0.136	0.0124	0.3498
MAPT	GPM6A	P51674	0.5052	0.0008	0.4975	0
MAPT	THAP3	Q8WTV1	0.5052	0.004	0.0428	0.4534
MAPT	CCDC85B	Q15834	0.5048	0.0009	0.0787	0.4034
MAPT	RTN1	Q16799	0.5048	0.0009	0.497	0
MAPT	SORBS2	O94875	0.5048	0.1126	0.0283	0.3475
MAPT	ASTN1	O14525	0.504	0.0009	0.4903	0
MAPT	DCTN3	O75935	0.504	0.0054	0.0675	0.4291
MAPT	HNRNPU	Q00839	0.5034	0.0054	0.0176	0.3845
MAPT	B3GNT1	O43505	0.5031	0	0.5008	0
MAPT	ANK2	Q01484	0.5028	0.0009	0.4666	0
MAPT	EPS15	P42566	0.5027	0.0481	0.0273	0.3789
MAPT	RBFOX1	Q9NWB1	0.4991	0.0054	0.4819	0
MAPT	FEZ1	Q99689	0.4982	0	0.496	0
MAPT	AGER	Q15109	0.4979	0.0053	0.0367	0.414
MAPT	RPS6KA6 (S6K-alpha-6)	Q9UK32	0.4978	0.0038	0.1175	0
MAPT	TUBB4A	P04350	0.4964	0	0.4895	0
MAPT	C1orf95	Q69YW2	0.4963	0.0009	0.4934	0
MAPT	RUNX2	Q13950	0.4962	0	0.1039	0.3796
MAPT	CDK5RAP2	Q96SN8	0.496	0.0785	0.0203	0.395
MAPT	DCC	P43146	0.4943	0.0053	0.094	0.3505
MAPT	TMEM151B	Q8IW70	0.492	0.0009	0.4888	0
MAPT	IKBKB	O14920	0.4912	0.0284	0.0336	0.3444
MAPT	PRKCA (PKC-alpha)	P17252	0.4908	0.0053	0.0584	0.3726
MAPT	VLDLR	P98155	0.4908	0	0.0377	0.4326
MAPT	SPON1	Q9HCB6	0.4899	0.0009	0.1242	0.3465
MAPT	GNA13	Q14344	0.4886	0	0.0296	0.4488
MAPT	KSR1	Q8IVT5	0.4865	0.0052	0.0869	0.3371
MAPT	ATM	Q13315	0.4843	0.028	0.0292	0.4099
MAPT	CREBBP	Q92793	0.4843	0	0.064	0.3616
MAPT	MAP2K7	O14733	0.4841	0	0.0515	0.3865
MAPT	S100A11	P31949	0.4833	0.0283	0.0115	0.4143
MAPT	CHEK2	O96017	0.4824	0.0053	0.0219	0.4337
MAPT	RALYL	Q86SE5	0.482	0.0279	0.4511	0
MAPT	CLSTN1	O94985	0.4811	0.0036	0.1179	0.3444
MAPT	CD2AP	Q9Y5K6	0.4809	0.1121	0.0055	0.3469
MAPT	RTN3	O95197	0.4807	0.0009	0.4545	0
MAPT	GABBR1	Q9UBS5	0.4788	0	0.4766	0
MAPT	TERT	O14746	0.4778	0	0.1303	0.3407
MAPT	FGF1	P05230	0.4778	0	0.4516	0
MAPT	CREB1	P16220	0.4748	0	0.016	0.4168
MAPT	PLCB1	Q9NQ66	0.4744	0	0.4492	0
MAPT	SMAD4	Q13485	0.4738	0	0.0206	0.3708
MAPT	MYH1	P12882	0.4736	0.0333	0.0398	0.372
MAPT	RBBP8	Q99708	0.4721	0.0164	0.0192	0.429
MAPT	RAPGEF2	Q9Y4G8	0.4713	0	0.115	0.3345
MAPT	LMTK2	Q8IWU2	0.4686	0.0238	0.0515	0.3815
MAPT	GP1BB	P13224	0.468	0.0052	0.1148	0.3353
MAPT	VAV1	P15498	0.468	0	0.0268	0.4095
MAPT	PRKCE	Q02156	0.468	0	0.0847	0.3345
MAPT	LRRTM2	O43300	0.4676	0.0009	0.4583	0
MAPT	IRS1	P35568	0.4668	0	0.0993	0.3607
MAPT	H2AFX	P16104	0.4657	0.0162	0.0268	0.3351
MAPT	CDC42	P60953	0.4628	0	0.0861	0.351
MAPT	DNAJA3	Q96EY1	0.4616	0	0.0893	0.3421
MAPT	FASLG	P48023	0.4615	0	0.1044	0.339
MAPT	PLP1	P60201	0.4615	0.0009	0.44	0
MAPT	GABARAPL1	Q9H0R8	0.4614	0	0.1025	0.3578
MAPT	TRAF4	Q9BUZ4	0.4613	0.0466	0.0231	0.3755
MAPT	ARHGAP33	O14559	0.461	0.0051	0.1078	0.3366
MAPT	PFKFB2	O60825	0.4605	0.0052	0.1129	0.3317
MAPT	SNCB	Q16143	0.4604	0.0043	0.4495	0
MAPT	FMR1	Q06787	0.4598	0.0052	0.0374	0.3704
MAPT	LPPR4	Q7Z2D5	0.4594	0.0037	0.4141	0
MAPT	DLG1	Q12959	0.459	0.0237	0.0393	0.3884
MAPT	ERBB4	Q15303	0.459	0.0226	0.4174	0
MAPT	SRF	P11831	0.4586	0	0.0206	0.3925
MAPT	RPS6KA2 (S6K-alpha-2)	Q15349	0.4585	0.0037	0.0739	0
MAPT	PPIA (PPIase A)	P62937	0.4568	0	0.0145	0.3402
MAPT	CABP1	Q9NZU7	0.4566	0.0052	0.4449	0
MAPT	AKAP11	Q9UKA4	0.4561	0.0179	0.0805	0.3456
MAPT	DPP6	P42658	0.4556	0	0.449	0
MAPT	PSMA7 (Proteasome subunit alpha type-7)	O14818	0.455	0.0277	0.0242	0.3674
MAPT	BICD2	Q8TD16	0.4549	0.0052	0.0225	0.4144
MAPT	GPM6B	Q13491	0.4543	0.0009	0.4514	0
MAPT	BRCA1	P38398	0.4535	0	0.0246	0.3325
MAPT	NTRK1	P04629	0.4524	0	0.0798	0.3541
MAPT	TMEM59L	Q9UK28	0.4521	0.0009	0.4439	0
MAPT	PRLR	P16471	0.4518	0	0.1151	0.3301
MAPT	CITED1	Q99966	0.4496	0	0.097	0.3422
MAPT	AKAP9	Q99996	0.4495	0.0051	0.0251	0.3884
[truncated: 2,130 more rows]

## Sheet: Hub genes
Query ID	Predicted Partner Symbol	Predicted Partner UniProt	Total Score	Gene Co-expression Score	Network Topology Score
CDK7	TBP	P20226	0.7718	0.0535	0.3373
CDK7	CCNB1	P14635	0.6659	0.129	0.3858
GRM5	GRIA1	P42261	0.2783	0.1627	0
PPP2R2D	MAPT (Microtubule-associated protein tau)	P10636	0.3385	0.0176	0.3102
MAPT	PPP2R2D	Q66LE6	0.3385	0.0176	0.3102
CCNB1	CDK7	P50613	0.6659	0.129	0.3858
TBP	CDK7	P50613	0.7718	0.0535	0.3373
GRIA1	GRM5	P41594	0.2783	0.1627	0
